# Supplementary material for: Proteomic Analysis of the Periodontal Ligament During Orthodontic Movement: A Study in Rats
Source: Proteomes. 2025 Sep 11;13(3):42. doi: 10.3390/proteomes13030042 (PMC12452640; doi:10.3390/proteomes13030042)
Supplement: Supplementary file 1 [file proteomes-13-00042-s001.zip]

Archive with 3 entries (3 files):
- Table S1.pdf
- Table S2.xlsx
- Table S3.xls
