# Supplementary material for: Proteomic Analysis of the Periodontal Ligament During Orthodontic Movement: A Study in Rats
Source: Proteomes. 2025 Sep 11;13(3):42. doi: 10.3390/proteomes13030042 (PMC12452640; doi:10.3390/proteomes13030042)
Supplement: Supplementary file 1 [file proteomes-13-00042-s001.zip › Table S2.xlsx]

## Sheet: Sheet1
Accession	Description	ΣCoverage	Σ# Proteins	Σ# Unique Peptides	Σ# Peptides	Σ# PSMs	C2: Area	D2: Area	E2: Area	Score C4	Coverage C4	# Peptides C4	# PSM C4	Score D4	Coverage D4	# Peptides D4	# PSM D4	Score E4	Coverage E4	# Peptides E4	# PSM E4	# AAs	MW [kDa]	calc. pI
P02091	Hemoglobin subunit beta-1 OS=Rattus norvegicus GN=Hbb PE=1 SV=3 - [HBB1_RAT]	91.16	3	5	16	450	1.30237e+09	1.2067e+09	5.65097e+08	141.828	74.15	12	51	181.93	74.83	12	57	106.501	76.19	12	37	147	15.9692	8.07471
	Sequence	# PSMs	# Proteins	# Protein Groups	Protein Group Accessions	Modifications	B2: Area	C2: Area	D2: Area	H4	XCorr B4	XCorr H4	C4	I4	XCorr C4	XCorr I4	D4	J4	XCorr D4	XCorr J4	E4
	YFDSFGDLSSASAIMGNPK	62	2	1	P02091		7.28072e+07	2.89523e+08	2.04374e+08	High	6.24994	3.33975	High	High	6.19741	4.57277	High	High	6.12884	5.20274	High
	YFDSFGDLSSASAIMGNPK	51	2	1	P02091	M15(Oxidation)	0	1.27652e+08	1.55763e+08	High		4.26785	High	High	6.13156	3.4453	High	High	5.15093	5.3113	High
	GTFAHLSELHCDK	37	3	2	P02091;P11517	C11(Carbamidomethyl)	2.31737e+06	255195399	3.54934e+08	High	3.63237	4.11622	High	High	3.53271	3.0507	High	High	3.64282	3.8542	High
	GTFAHLSELHCDKLHVDPENFR	3	3	2	P02091;P11517	C11(Carbamidomethyl)	0	0	8.36294e+06								High		3.16719		High
	VVAGVASALAHK	72	8	3	P02091;P11517;Q63011		5.87128e+06	7.40172e+08	4.77029e+08	High	3.32258	2.59846	High	High	3.106	3.01083	High	High	3.69324	2.26378	High
	VNPDDVGGEALGR	50	2	1	P02091		532162474	1592465760	2075067584	High	3.39528	3.28808	High	High	3.05	2.67605	High	High	3.61508	2.98361	High
	AAVNGLWGKVNPDDVGGEALGR	1	2	1	P02091		0	0	0
	VVAGVASALAHKYH	7	8	3	P02091;P11517;Q63011		0	5.11951e+06	5.8489e+06	High		2.41499	High		3.62207		High	High	4.07777	3.5146	High
	KVINAFNDGLK	39	3	2	P02091;P11517		2.20417e+06	4.9588e+07	58870796	High	2.80603	2.71757	High	High	3.27252	1.90996	High	High	2.98136	2.50241	High
	YFDSFGDLSSASAIMGNPKVK	7	2	1	P02091		0	2.84077e+07	0	High		2.2725	High		1.81527			High		1.82959	High
	EFTPCAQAAFQK	21	3	2	P02091;P11517	C5(Carbamidomethyl)	3.19566e+06	4.09865e+08	5.49391e+08	High	2.05147	2.39537	High	High	2.68209	2.07043	High	High	3.74882	2.18782	High
	AAVNGLWGK	21	2	1	P02091		5.25893e+07	2.79046e+08	4.11681e+08	High	3.07669	1.67398	High	High	2.78766	1.48334	High	High	2.57992	1.64934	High
	LLVVYPWTQR	57	4	2	P02091;P11517		8.50983e+07	1.57446e+09	5.33373e+08	High	2.39103	1.42513	High	High	2.5349	2.16771	High	High	2.41319	2.14078	High
	VINAFNDGLK	15	3	2	P02091;P11517		5.51948e+07	6.89892e+08	9.95643e+08		2.58707		High		2.57231		High		2.27658		High
	LLGNMIVIVLGHHLGK	1	4	2	P02091;P11517		0	0	0
	YFDSFGDLSSASAIMGNPKVK	1	2	1	P02091	M15(Oxidation)	0	0	0				High		2.63262
	VINAFNDGLKHLDNLK	1	3	2	P02091;P11517		0	7.30618e+06	0				High		1.91384
	LHVDPENFR	3	9	4	P02091;P11517;Q63011;Q63223		0	0	1.08189e+08	High		1.64692					High		1.73429
	LLGNMIVIVLGHHLGK	1	4	2	P02091;P11517	M5(Oxidation)	0	0	0
A0A0G2JSH5	Serum albumin OS=Rattus norvegicus GN=Alb PE=1 SV=1 - [A0A0G2JSH5_RAT]	87.99	1	4	69	2022	2.70962e+09	2.67642e+09	1.10006e+09	772.318	80.1	56	251	730.931	76.97	54	237	486.517	79.44	51	167	608	68.7141	6.48096
	Sequence	# PSMs	# Proteins	# Protein Groups	Protein Group Accessions	Modifications	B2: Area	C2: Area	D2: Area	H4	XCorr B4	XCorr H4	C4	I4	XCorr C4	XCorr I4	D4	J4	XCorr D4	XCorr J4	E4
	RPCFSALTVDETYVPKEFK	11	2	2	P02770;A0A0G2JSH5	C3(Carbamidomethyl)	2716879	3.93122e+07	2.16306e+07	High	3.08508	2.92414	High		3.76204		High	High	4.69113	3.70925	High
	INKECCHGDLLECADDRAELAK	22	2	2	P02770;A0A0G2JSH5	C5(Carbamidomethyl); C6(Carbamidomethyl); C13(Carbamidomethyl)	2.57028e+06	2.98884e+08	6.16233e+08	High	4.15486	4.6772	High		5.54984		High	High	3.77319	2.30825	High
	AADKDNCFATEGPNLVAR	92	2	2	P02770;A0A0G2JSH5	C7(Carbamidomethyl)	2.62978e+07	2103702376	2784881234	High	5.50304	3.59142	High	High	4.80003	4.85918	High	High	5.25325	4.02302	High
	YNEVLTQCCTESDK	59	2	2	P02770;A0A0G2JSH5	C8(Carbamidomethyl); C9(Carbamidomethyl)	4.62474e+07	3.60165e+08	489214107	High	5.50815	4.39271	High	High	4.96142	4.00729	High	High	5.52426	4.6615	High
	DVFLGTFLYEYSR	111	2	2	P02770;A0A0G2JSH5		2.2621e+06	2.52173e+08	1.32646e+07	High	3.42912	4.43409	High	High	5.44726	4.29018	High	High	4.79504	3.60649	High
	CCAEGDPPACYGTVLAEFQPLVEEPK	56	2	2	P02770;A0A0G2JSH5	C1(Carbamidomethyl); C2(Carbamidomethyl); C10(Carbamidomethyl)	1.12604e+07	1.87913e+08	1.42071e+08	High	4.26668	2.57991	High	High	4.88868	3.13298	High	High	4.41483	2.65693	High
	INKECCHGDLLECADDR	27	2	2	P02770;A0A0G2JSH5	C5(Carbamidomethyl); C6(Carbamidomethyl); C13(Carbamidomethyl)	0	8.59409e+07	1.21926e+08	High		4.0764	High	High	4.24285	2.86206	High	High	3.92118	3.11019	High
	YNEVLTQCCTESDKAACLTPK	41	2	2	P02770;A0A0G2JSH5	C8(Carbamidomethyl); C9(Carbamidomethyl); C17(Carbamidomethyl)	2.041e+06	2.0923e+08	4.53607e+08	High	3.02648	4.11983	High	High	4.87691	2.36162	High	High	4.16131	5.05131	High
	ECCHGDLLECADDRAELAK	45	2	2	P02770;A0A0G2JSH5	C2(Carbamidomethyl); C3(Carbamidomethyl); C10(Carbamidomethyl)	3.97614e+06	2.73214e+08	3.85076e+08	High	3.23577	3.35068	High	High	4.91192	2.91532	High	High	4.76535	3.98333	High
	SQCLAEIEHDNIPADLPSIAADFVEDKEVCK	37	2	2	P02770;A0A0G2JSH5	C3(Carbamidomethyl); C30(Carbamidomethyl)	1.19633e+08	2.37262e+08	1.72469e+08	High	4.48122	3.32117	High		4.91217		High	High	4.48187	2.90739	High
	LPCVEDYLSAILNR	55	2	2	P02770;A0A0G2JSH5	C3(Carbamidomethyl)	9.44246e+07	2.68391e+08	8.42807e+07	High	4.49676	2.56848	High	High	4.60879	4.58036	High	High	4.21416	5.25747	High
	TCVADENAENCDK	54	2	2	P02770;A0A0G2JSH5	C2(Carbamidomethyl); C11(Carbamidomethyl)	2.10748e+08	9.7991e+08	1.29096e+09	High	4.04668	3.65295	High	High	4.57274	3.1775	High	High	4.41663	3.36674	High
	DNCFATEGPNLVAR	15	2	2	P02770;A0A0G2JSH5	C3(Carbamidomethyl)	0	4.30027e+07	2.03185e+07	High		3.229	High	High	4.02999	2.8707	High	High	4.28471	3.49439	High
	GLVLIAFSQYLQK	55	2	2	P02770;A0A0G2JSH5		2.60871e+07	9.39141e+07	1.08316e+07	High	3.41634	1.99411	High	High	4.10125	2.5223	High	High	3.8551	2.93988	High
	RHPDYSVSLLLR	52	2	2	P02770;A0A0G2JSH5		8.52474e+07	1.26811e+09	5.09492e+08	High	3.99935	2.23065	High	High	4.11351	2.36309	High	High	3.83656	2.15203	High
	RHPYFYAPELLYYAEK	46	2	2	P02770;A0A0G2JSH5		2.0246e+07	6.28544e+08	2.92548e+08	High	3.186	3.93617	High	High	4.7633	2.03688	High	High	5.46657	3.80859	High
	AETFTFHSDICTLPDKEK	51	2	2	P02770;A0A0G2JSH5	C11(Carbamidomethyl)	1.25424e+07	439888954	5.66287e+08	High	4.06172	4.16713	High	High	4.5318	3.63155	High	High	4.99127	3.86901	High
	LGEYGFQNAILVR	20	1	1	A0A0G2JSH5		0	4.47529e+08	2.34177e+08	High		3.16699	High		4.36747		High	High	4.25952	3.65337	High
	LCVLHEKTPVSEK	9	2	2	P02770;A0A0G2JSH5	C2(Carbamidomethyl)	0	4.49297e+06	4.84865e+06	High		4.4119	High		4.20413		High	High	3.94107	3.62168	High
	TVMGDFAQFVDK	57	2	2	P02770;A0A0G2JSH5		2.01493e+08	1.01662e+09	7.67365e+08	High	3.48843	2.30191	High	High	3.79837	3.19728	High	High	3.654	2.76554
	HPYFYAPELLYYAEK	57	2	2	P02770;A0A0G2JSH5		2.46456e+07	352444846	1.3502e+08	High	3.69772	1.10762	High	High	3.66149	3.4537	High	High	4.14952	2.16721	High
	LQACCDKPVLQK	32	2	2	P02770;A0A0G2JSH5	C4(Carbamidomethyl); C5(Carbamidomethyl)	1.45066e+08	6.1483e+08	1.1417e+09	High	3.62563	2.96414	High	High	3.98363	3.24087	High	High	4.00166	3.06352	High
	ATEDQLKTVMGDFAQFVDK	17	2	2	P02770;A0A0G2JSH5		0	3.68689e+07	1.64442e+07	High	3.17495	1.66412	High		4.0205		High		3.27248		High
	SIHTLFGDKLCAIPK	20	2	2	P02770;A0A0G2JSH5	C11(Carbamidomethyl)	1.59257e+07	1.1161e+08	1.41474e+08	High	2.78304	3.90883	High		3.13661		High	High	3.75491	3.53727	High
	TVMGDFAQFVDK	62	2	2	P02770;A0A0G2JSH5	M3(Oxidation)	1.11344e+07	9.79134e+07	1.58202e+08	High	2.49949	2.71263	High	High	3.68415	3.12864	High	High	4.13119	3.31997	High
	DNYGELADCCAK	51	2	2	P02770;A0A0G2JSH5	C9(Carbamidomethyl); C10(Carbamidomethyl)	8.07473e+07	4.09034e+08	4.53711e+08	High	4.05159	3.2874	High	High	3.79165	3.62371	High	High	4.15876	3.02503	High
	NLVKTNCELYEK	16	2	2	P02770;A0A0G2JSH5	C7(Carbamidomethyl)	0	9.37801e+06	1.04287e+07	High		3.30113	High		3.37745		High	High	3.54654	3.05152	High
	YMCENQATISSK	33	2	2	P02770;A0A0G2JSH5	M2(Oxidation); C3(Carbamidomethyl)	2.25763e+07	70680149	154711078	High	3.7012	2.81921	High	High	3.26791	1.95337	High	High	3.85435	2.34905	High
	EFKAETFTFHSDICTLPDKEK	10	2	2	P02770;A0A0G2JSH5	C14(Carbamidomethyl)	0	1.3512e+07	1.89199e+07	High		3.90694	High		3.39533		High	High	3.65073	4.80609	High
	SQCLAEIEHDNIPADLPSIAADFVEDK	21	2	2	P02770;A0A0G2JSH5	C3(Carbamidomethyl)	6.36111e+07	1.3566e+08	4.38991e+07	High	4.32421	1.8276	High		3.95642		High		2.97286		High
	RPCFSALTVDETYVPK	74	2	2	P02770;A0A0G2JSH5	C3(Carbamidomethyl)	1.35518e+08	2486007181	2.02096e+09	High	3.81595	3.75812	High	High	3.68995	3.02294	High	High	3.32164	3.93549	High
	LRDNYGELADCCAK	18	2	2	P02770;A0A0G2JSH5	C11(Carbamidomethyl); C12(Carbamidomethyl)	1.1073e+06	4.21927e+08	6.77364e+08		3.79692		High		2.58499		High		2.71614
	YMCENQATISSK	50	2	2	P02770;A0A0G2JSH5	C3(Carbamidomethyl)	2.40678e+08	7.05526e+08	9.80592e+08	High	3.56918	3.31996	High	High	3.58713	3.39045	High	High	3.90715	3.48852	High
	FKDLGEQHFK	61	2	2	P02770;A0A0G2JSH5		1.02265e+07	3.9791e+08	5.32875e+08	High	3.51625	3.03215	High	High	4.57119	2.73097	High	High	3.92537	3.25172	High
	FPNAEFAEITK	65	2	2	P02770;A0A0G2JSH5		3.0553e+07	3539145702	3.14896e+09	High	3.36787	3.1198	High	High	3.61337	3.11534	High	High	3.45395	2.97726	High
	APQVSTPTLVEAAR	34	2	2	P02770;A0A0G2JSH5		1.02656e+08	8.62522e+07	3.9689e+08	High	3.12888	2.60052	High	High	2.92176	2.04176	High	High	2.81481	2.56945	High
	ECCHGDLLECADDR	50	2	2	P02770;A0A0G2JSH5	C2(Carbamidomethyl); C3(Carbamidomethyl); C10(Carbamidomethyl)	0	2.29457e+08	1.79131e+08	High	1.73978	3.25737	High	High	3.91353	3.53577	High	High	3.86458	3.07806	High
	TPVSEKVTKCCSGSLVER	11	2	2	P02770;A0A0G2JSH5	N-Term(Acetyl); C10(Carbamidomethyl); C11(Carbamidomethyl)	0	1.47692e+08	1.65935e+08	High		2.63188	High		3.32375		High	High	2.70956	2.51696	High
	NLGRVGTKCCTLPEAQR	5	2	2	P02770;A0A0G2JSH5	C9(Carbamidomethyl); C10(Carbamidomethyl)	0	1.30631e+07	1.72171e+07				High		2.87732		High	High	3.01788	2.44002
	KQTALAELVK	56	2	2	P02770;A0A0G2JSH5		1.25904e+06	9.93357e+07	3.49409e+08	High	2.11275	2.0087	High	High	2.51442	1.74742	High	High	3.08394	2.33442	High
	CCSGSLVER	27	2	2	P02770;A0A0G2JSH5	C1(Carbamidomethyl); C2(Carbamidomethyl)	2.43729e+08	9.59898e+08	1.0831e+09	High	2.91723	2.71363	High		3.03505		High	High	3.00746	2.68764	High
	FGERAFKAWAVAR	4	2	2	P02770;A0A0G2JSH5		0	1.34556e+07	0				High		2.37735
	VTKCCSGSLVER	20	2	2	P02770;A0A0G2JSH5	C4(Carbamidomethyl); C5(Carbamidomethyl)	2.95898e+06	2.7472e+07	2.65213e+07	High	1.93991	2.71234	High		2.85182		High	High	3.35766	2.71156	High
	DDNPNLPPFQRPEAEAMCTSFQENPTSFLGHYLHEVAR	8	2	2	P02770;A0A0G2JSH5	C18(Carbamidomethyl)	1.03382e+07	0	0		2.8484										High
	TCVADENAENCDKSIHTLFGDK	2	2	2	P02770;A0A0G2JSH5	C2(Carbamidomethyl); C11(Carbamidomethyl)	0	0	0
	LVQEVTDFAK	38	2	2	P02770;A0A0G2JSH5		54920930	1.36492e+09	2.09542e+09	High	2.81755	1.77534	High	High	2.75328	1.52585	High	High	2.93677	2.14391	High
	DLGEQHFK	22	2	2	P02770;A0A0G2JSH5		34110772	0	2.61705e+08	High	3.0047	2.19049	High	High	2.3296	1.13437	High	High	2.32787	2.26205	High
	SIHTLFGDK	56	2	2	P02770;A0A0G2JSH5		2.03975e+07	7.41721e+08	3.82e+08	High	2.32544	2.19938	High	High	2.75126	2.33027	High	High	2.52172	2.1259	High
	TNCELYEK	25	2	2	P02770;A0A0G2JSH5	C3(Carbamidomethyl)	1.69933e+08	6.36476e+08	9.43753e+08	High	2.48825	2.23214	High	High	2.82095	1.77093	High	High	2.75958	2.57459	High
	CCTLPEAQR	22	2	2	P02770;A0A0G2JSH5	C1(Carbamidomethyl); C2(Carbamidomethyl)	9.02767e+07	3.48944e+08	5.67465e+08	High	2.20185	2.07953	High	High	2.33576	1.77103	High	High	2.38525	1.61009	High
	QEPERNECFLQHK	9	2	2	P02770;A0A0G2JSH5	C8(Carbamidomethyl)	0	1.04822e+07	2.02089e+07	High		2.15147	High	High	2.35043	2.07836	High		2.48045
	ATEDQLKTVMGDFAQFVDK	1	2	2	P02770;A0A0G2JSH5	M10(Oxidation)	0	0	0
	LCVLHEK	19	2	2	P02770;A0A0G2JSH5	C2(Carbamidomethyl)	1.24583e+08	3.96151e+08	4.75813e+08	High	2.01348	2.12309	High	High	2.15533	1.87823	High	High	1.93393	2.51259	High
	CPYEEHIK	33	2	2	P02770;A0A0G2JSH5	C1(Carbamidomethyl)	8.34783e+07	2.8394e+08	3.15051e+08	High	2.07078	2.33547	High	High	2.26012	1.45536	High	High	2.21075	2.21009	High
	HPDYSVSLLLR	14	2	2	P02770;A0A0G2JSH5		7.44549e+06	1.41298e+08	0	High	2.14778	1.52641	High		2.20162
	AETFTFHSDICTLPDK	8	2	2	P02770;A0A0G2JSH5	C11(Carbamidomethyl)	0	4.36842e+07	4.14883e+06	High		3.31308	High		3.54463		High	High	3.859	3.62724
	LVQEVTDFAKTCVADENAENCDK	3	2	2	P02770;A0A0G2JSH5	C12(Carbamidomethyl); C21(Carbamidomethyl)	0	1.64421e+07	0	High		2.01526	High		4.6634						High
	KYEATLEKCCAEGDPPACYGTVLAEFQPLVEEPK	2	2	2	P02770;A0A0G2JSH5	C9(Carbamidomethyl); C10(Carbamidomethyl); C18(Carbamidomethyl)	0	0	0
	ALVAAVRQR	2	2	2	P02770;A0A0G2JSH5		0	0	1.07075e+07								High		2.34083
	YEATLEK	14	2	2	P02770;A0A0G2JSH5		5.49974e+07	2.79629e+08	2.90711e+08	High	2.11138	1.71928	High		1.68356		High	High	2.06976	1.70424	High
	ALVAAVR	4	2	2	P02770;A0A0G2JSH5		0	0	3.82843e+08								High		1.73392
	CCKAADKDNCFATEGPNLVAR	1	2	2	P02770;A0A0G2JSH5	C1(Carbamidomethyl); C2(Carbamidomethyl); C10(Carbamidomethyl)	0	0	0	High		2.59402
	TVMGDFAQFVDKCCK	1	2	2	P02770;A0A0G2JSH5	C13(Carbamidomethyl); C14(Carbamidomethyl)	0	0	0	High		2.16389
	LGEYGFQNAILVRYTQKAPQVSTPTLVEAAR	1	1	1	A0A0G2JSH5		0	0	0
	LATDLTK	3	1	1	A0A0G2JSH5		0	1.0808e+09	0				High		1.24082
	LCAIPK	9	2	2	P02770;A0A0G2JSH5	C2(Carbamidomethyl)	0	3.94212e+08	5.90609e+08				High		2.02547		High		1.76098		High
	EKALVAAVR	3	2	2	P02770;A0A0G2JSH5		675675	2.90017e+06	0		1.4917		High		1.868						High
	KYEATLEK	7	2	2	P02770;A0A0G2JSH5		0	0	2.11031e+08	High		1.53693		High		1.43471	High	High	2.60252	1.88052	High
	TNCELYEKLGEYGFQNAILVR	1	1	1	A0A0G2JSH5	C3(Carbamidomethyl)	0	0	0	High		1.40959
	NECFLQHK	3	2	2	P02770;A0A0G2JSH5	C3(Carbamidomethyl)	0	0	0
	VGTKCCTLPEAQR	1	2	2	P02770;A0A0G2JSH5	C5(Carbamidomethyl); C6(Carbamidomethyl)	0	0	0									High		2.57585
	QTALAELVK	1	2	2	P02770;A0A0G2JSH5		0	0	0
P02770	Serum albumin OS=Rattus norvegicus GN=Alb PE=1 SV=2 - [ALBU_RAT]	87.34	1	2	67	2022	2.70962e+09	2.67642e+09	1.10006e+09	759.667	76.81	54	247	711.738	74.84	53	232	489.633	79.44	51	168	608	68.6861	6.48096
	Sequence	# PSMs	# Proteins	# Protein Groups	Protein Group Accessions	Modifications	B2: Area	C2: Area	D2: Area	H4	XCorr B4	XCorr H4	C4	I4	XCorr C4	XCorr I4	D4	J4	XCorr D4	XCorr J4	E4
	RPCFSALTVDETYVPKEFK	11	2	2	P02770;A0A0G2JSH5	C3(Carbamidomethyl)	2716879	3.93122e+07	2.16306e+07	High	3.08508	2.92414	High		3.76204		High	High	4.69113	3.70925	High
	INKECCHGDLLECADDRAELAK	22	2	2	P02770;A0A0G2JSH5	C5(Carbamidomethyl); C6(Carbamidomethyl); C13(Carbamidomethyl)	2.57028e+06	2.98884e+08	6.16233e+08	High	4.15486	4.6772	High		5.54984		High	High	3.77319	2.30825	High
	AADKDNCFATEGPNLVAR	92	2	2	P02770;A0A0G2JSH5	C7(Carbamidomethyl)	2.62978e+07	2103702376	2784881234	High	5.50304	3.59142	High	High	4.80003	4.85918	High	High	5.25325	4.02302	High
	YNEVLTQCCTESDK	59	2	2	P02770;A0A0G2JSH5	C8(Carbamidomethyl); C9(Carbamidomethyl)	4.62474e+07	3.60165e+08	489214107	High	5.50815	4.39271	High	High	4.96142	4.00729	High	High	5.52426	4.6615	High
	DVFLGTFLYEYSR	111	2	2	P02770;A0A0G2JSH5		2.2621e+06	2.52173e+08	1.32646e+07	High	3.42912	4.43409	High	High	5.44726	4.29018	High	High	4.79504	3.60649	High
	CCAEGDPPACYGTVLAEFQPLVEEPK	56	2	2	P02770;A0A0G2JSH5	C1(Carbamidomethyl); C2(Carbamidomethyl); C10(Carbamidomethyl)	1.12604e+07	1.87913e+08	1.42071e+08	High	4.26668	2.57991	High	High	4.88868	3.13298	High	High	4.41483	2.65693	High
	INKECCHGDLLECADDR	27	2	2	P02770;A0A0G2JSH5	C5(Carbamidomethyl); C6(Carbamidomethyl); C13(Carbamidomethyl)	0	8.59409e+07	1.21926e+08	High		4.0764	High	High	4.24285	2.86206	High	High	3.92118	3.11019	High
	YNEVLTQCCTESDKAACLTPK	41	2	2	P02770;A0A0G2JSH5	C8(Carbamidomethyl); C9(Carbamidomethyl); C17(Carbamidomethyl)	2.041e+06	2.0923e+08	4.53607e+08	High	3.02648	4.11983	High	High	4.87691	2.36162	High	High	4.16131	5.05131	High
	ECCHGDLLECADDRAELAK	45	2	2	P02770;A0A0G2JSH5	C2(Carbamidomethyl); C3(Carbamidomethyl); C10(Carbamidomethyl)	3.97614e+06	2.73214e+08	3.85076e+08	High	3.23577	3.35068	High	High	4.91192	2.91532	High	High	4.76535	3.98333	High
	SQCLAEIEHDNIPADLPSIAADFVEDKEVCK	37	2	2	P02770;A0A0G2JSH5	C3(Carbamidomethyl); C30(Carbamidomethyl)	1.19633e+08	2.37262e+08	1.72469e+08	High	4.48122	3.32117	High		4.91217		High	High	4.48187	2.90739	High
	LPCVEDYLSAILNR	55	2	2	P02770;A0A0G2JSH5	C3(Carbamidomethyl)	9.44246e+07	2.68391e+08	8.42807e+07	High	4.49676	2.56848	High	High	4.60879	4.58036	High	High	4.21416	5.25747	High
	TCVADENAENCDK	54	2	2	P02770;A0A0G2JSH5	C2(Carbamidomethyl); C11(Carbamidomethyl)	2.10748e+08	9.7991e+08	1.29096e+09	High	4.04668	3.65295	High	High	4.57274	3.1775	High	High	4.41663	3.36674	High
	DNCFATEGPNLVAR	15	2	2	P02770;A0A0G2JSH5	C3(Carbamidomethyl)	0	4.30027e+07	2.03185e+07	High		3.229	High	High	4.02999	2.8707	High	High	4.28471	3.49439	High
	GLVLIAFSQYLQK	55	2	2	P02770;A0A0G2JSH5		2.60871e+07	9.39141e+07	1.08316e+07	High	3.41634	1.99411	High	High	4.10125	2.5223	High	High	3.8551	2.93988	High
	RHPDYSVSLLLR	52	2	2	P02770;A0A0G2JSH5		8.52474e+07	1.26811e+09	5.09492e+08	High	3.99935	2.23065	High	High	4.11351	2.36309	High	High	3.83656	2.15203	High
	RHPYFYAPELLYYAEK	46	2	2	P02770;A0A0G2JSH5		2.0246e+07	6.28544e+08	2.92548e+08	High	3.186	3.93617	High	High	4.7633	2.03688	High	High	5.46657	3.80859	High
	AETFTFHSDICTLPDKEK	51	2	2	P02770;A0A0G2JSH5	C11(Carbamidomethyl)	1.25424e+07	439888954	5.66287e+08	High	4.06172	4.16713	High	High	4.5318	3.63155	High	High	4.99127	3.86901	High
	LCVLHEKTPVSEK	9	2	2	P02770;A0A0G2JSH5	C2(Carbamidomethyl)	0	4.49297e+06	4.84865e+06	High		4.4119	High		4.20413		High	High	3.94107	3.62168	High
	TVMGDFAQFVDK	57	2	2	P02770;A0A0G2JSH5		2.01493e+08	1.01662e+09	7.67365e+08	High	3.48843	2.30191	High	High	3.79837	3.19728	High	High	3.654	2.76554
	HPYFYAPELLYYAEK	57	2	2	P02770;A0A0G2JSH5		2.46456e+07	352444846	1.3502e+08	High	3.69772	1.10762	High	High	3.66149	3.4537	High	High	4.14952	2.16721	High
	LQACCDKPVLQK	32	2	2	P02770;A0A0G2JSH5	C4(Carbamidomethyl); C5(Carbamidomethyl)	1.45066e+08	6.1483e+08	1.1417e+09	High	3.62563	2.96414	High	High	3.98363	3.24087	High	High	4.00166	3.06352	High
	ATEDQLKTVMGDFAQFVDK	17	2	2	P02770;A0A0G2JSH5		0	3.68689e+07	1.64442e+07	High	3.17495	1.66412	High		4.0205		High		3.27248		High
	SIHTLFGDKLCAIPK	20	2	2	P02770;A0A0G2JSH5	C11(Carbamidomethyl)	1.59257e+07	1.1161e+08	1.41474e+08	High	2.78304	3.90883	High		3.13661		High	High	3.75491	3.53727	High
	TVMGDFAQFVDK	62	2	2	P02770;A0A0G2JSH5	M3(Oxidation)	1.11344e+07	9.79134e+07	1.58202e+08	High	2.49949	2.71263	High	High	3.68415	3.12864	High	High	4.13119	3.31997	High
	DNYGELADCCAK	51	2	2	P02770;A0A0G2JSH5	C9(Carbamidomethyl); C10(Carbamidomethyl)	8.07473e+07	4.09034e+08	4.53711e+08	High	4.05159	3.2874	High	High	3.79165	3.62371	High	High	4.15876	3.02503	High
	NLVKTNCELYEK	16	2	2	P02770;A0A0G2JSH5	C7(Carbamidomethyl)	0	9.37801e+06	1.04287e+07	High		3.30113	High		3.37745		High	High	3.54654	3.05152	High
	YMCENQATISSK	33	2	2	P02770;A0A0G2JSH5	M2(Oxidation); C3(Carbamidomethyl)	2.25763e+07	70680149	154711078	High	3.7012	2.81921	High	High	3.26791	1.95337	High	High	3.85435	2.34905	High
	EFKAETFTFHSDICTLPDKEK	10	2	2	P02770;A0A0G2JSH5	C14(Carbamidomethyl)	0	1.3512e+07	1.89199e+07	High		3.90694	High		3.39533		High	High	3.65073	4.80609	High
	SQCLAEIEHDNIPADLPSIAADFVEDK	21	2	2	P02770;A0A0G2JSH5	C3(Carbamidomethyl)	6.36111e+07	1.3566e+08	4.38991e+07	High	4.32421	1.8276	High		3.95642		High		2.97286		High
	RPCFSALTVDETYVPK	74	2	2	P02770;A0A0G2JSH5	C3(Carbamidomethyl)	1.35518e+08	2486007181	2.02096e+09	High	3.81595	3.75812	High	High	3.68995	3.02294	High	High	3.32164	3.93549	High
	LRDNYGELADCCAK	18	2	2	P02770;A0A0G2JSH5	C11(Carbamidomethyl); C12(Carbamidomethyl)	1.1073e+06	4.21927e+08	6.77364e+08		3.79692		High		2.58499		High		2.71614
	YMCENQATISSK	50	2	2	P02770;A0A0G2JSH5	C3(Carbamidomethyl)	2.40678e+08	7.05526e+08	9.80592e+08	High	3.56918	3.31996	High	High	3.58713	3.39045	High	High	3.90715	3.48852	High
	FKDLGEQHFK	61	2	2	P02770;A0A0G2JSH5		1.02265e+07	3.9791e+08	5.32875e+08	High	3.51625	3.03215	High	High	4.57119	2.73097	High	High	3.92537	3.25172	High
	FPNAEFAEITK	65	2	2	P02770;A0A0G2JSH5		3.0553e+07	3539145702	3.14896e+09	High	3.36787	3.1198	High	High	3.61337	3.11534	High	High	3.45395	2.97726	High
	APQVSTPTLVEAAR	34	2	2	P02770;A0A0G2JSH5		1.02656e+08	8.62522e+07	3.9689e+08	High	3.12888	2.60052	High	High	2.92176	2.04176	High	High	2.81481	2.56945	High
	ECCHGDLLECADDR	50	2	2	P02770;A0A0G2JSH5	C2(Carbamidomethyl); C3(Carbamidomethyl); C10(Carbamidomethyl)	0	2.29457e+08	1.79131e+08	High	1.73978	3.25737	High	High	3.91353	3.53577	High	High	3.86458	3.07806	High
	TPVSEKVTKCCSGSLVER	11	2	2	P02770;A0A0G2JSH5	N-Term(Acetyl); C10(Carbamidomethyl); C11(Carbamidomethyl)	0	1.47692e+08	1.65935e+08	High		2.63188	High		3.32375		High	High	2.70956	2.51696	High
	NLGRVGTKCCTLPEAQR	5	2	2	P02770;A0A0G2JSH5	C9(Carbamidomethyl); C10(Carbamidomethyl)	0	1.30631e+07	1.72171e+07				High		2.87732		High	High	3.01788	2.44002
	KQTALAELVK	56	2	2	P02770;A0A0G2JSH5		1.25904e+06	9.93357e+07	3.49409e+08	High	2.11275	2.0087	High	High	2.51442	1.74742	High	High	3.08394	2.33442	High
	CCSGSLVER	27	2	2	P02770;A0A0G2JSH5	C1(Carbamidomethyl); C2(Carbamidomethyl)	2.43729e+08	9.59898e+08	1.0831e+09	High	2.91723	2.71363	High		3.03505		High	High	3.00746	2.68764	High
	FGERAFKAWAVAR	4	2	2	P02770;A0A0G2JSH5		0	1.34556e+07	0				High		2.37735
	VTKCCSGSLVER	20	2	2	P02770;A0A0G2JSH5	C4(Carbamidomethyl); C5(Carbamidomethyl)	2.95898e+06	2.7472e+07	2.65213e+07	High	1.93991	2.71234	High		2.85182		High	High	3.35766	2.71156	High
	DDNPNLPPFQRPEAEAMCTSFQENPTSFLGHYLHEVAR	8	2	2	P02770;A0A0G2JSH5	C18(Carbamidomethyl)	1.03382e+07	0	0		2.8484										High
	TCVADENAENCDKSIHTLFGDK	2	2	2	P02770;A0A0G2JSH5	C2(Carbamidomethyl); C11(Carbamidomethyl)	0	0	0
	LVQEVTDFAK	38	2	2	P02770;A0A0G2JSH5		54920930	1.36492e+09	2.09542e+09	High	2.81755	1.77534	High	High	2.75328	1.52585	High	High	2.93677	2.14391	High
	DLGEQHFK	22	2	2	P02770;A0A0G2JSH5		34110772	0	2.61705e+08	High	3.0047	2.19049	High	High	2.3296	1.13437	High	High	2.32787	2.26205	High
	SIHTLFGDK	56	2	2	P02770;A0A0G2JSH5		2.03975e+07	7.41721e+08	3.82e+08	High	2.32544	2.19938	High	High	2.75126	2.33027	High	High	2.52172	2.1259	High
	TNCELYEK	25	2	2	P02770;A0A0G2JSH5	C3(Carbamidomethyl)	1.69933e+08	6.36476e+08	9.43753e+08	High	2.48825	2.23214	High	High	2.82095	1.77093	High	High	2.75958	2.57459	High
	CCTLPEAQR	22	2	2	P02770;A0A0G2JSH5	C1(Carbamidomethyl); C2(Carbamidomethyl)	9.02767e+07	3.48944e+08	5.67465e+08	High	2.20185	2.07953	High	High	2.33576	1.77103	High	High	2.38525	1.61009	High
	QEPERNECFLQHK	9	2	2	P02770;A0A0G2JSH5	C8(Carbamidomethyl)	0	1.04822e+07	2.02089e+07	High		2.15147	High	High	2.35043	2.07836	High		2.48045
	ATEDQLKTVMGDFAQFVDK	1	2	2	P02770;A0A0G2JSH5	M10(Oxidation)	0	0	0
	LCVLHEK	19	2	2	P02770;A0A0G2JSH5	C2(Carbamidomethyl)	1.24583e+08	3.96151e+08	4.75813e+08	High	2.01348	2.12309	High	High	2.15533	1.87823	High	High	1.93393	2.51259	High
	CPYEEHIK	33	2	2	P02770;A0A0G2JSH5	C1(Carbamidomethyl)	8.34783e+07	2.8394e+08	3.15051e+08	High	2.07078	2.33547	High	High	2.26012	1.45536	High	High	2.21075	2.21009	High
	HPDYSVSLLLR	14	2	2	P02770;A0A0G2JSH5		7.44549e+06	1.41298e+08	0	High	2.14778	1.52641	High		2.20162
	AETFTFHSDICTLPDK	8	2	2	P02770;A0A0G2JSH5	C11(Carbamidomethyl)	0	4.36842e+07	4.14883e+06	High		3.31308	High		3.54463		High	High	3.859	3.62724
	LVQEVTDFAKTCVADENAENCDK	3	2	2	P02770;A0A0G2JSH5	C12(Carbamidomethyl); C21(Carbamidomethyl)	0	1.64421e+07	0	High		2.01526	High		4.6634						High
	LGEYGFQNAVLVR	22	1	1	P02770		0	0	0					High		3.28837		High		2.52614	High
	KYEATLEKCCAEGDPPACYGTVLAEFQPLVEEPK	2	2	2	P02770;A0A0G2JSH5	C9(Carbamidomethyl); C10(Carbamidomethyl); C18(Carbamidomethyl)	0	0	0
	ALVAAVRQR	2	2	2	P02770;A0A0G2JSH5		0	0	1.07075e+07								High		2.34083
	YEATLEK	14	2	2	P02770;A0A0G2JSH5		5.49974e+07	2.79629e+08	2.90711e+08	High	2.11138	1.71928	High		1.68356		High	High	2.06976	1.70424	High
	ALVAAVR	4	2	2	P02770;A0A0G2JSH5		0	0	3.82843e+08								High		1.73392
	CCKAADKDNCFATEGPNLVAR	1	2	2	P02770;A0A0G2JSH5	C1(Carbamidomethyl); C2(Carbamidomethyl); C10(Carbamidomethyl)	0	0	0	High		2.59402
	TVMGDFAQFVDKCCK	1	2	2	P02770;A0A0G2JSH5	C13(Carbamidomethyl); C14(Carbamidomethyl)	0	0	0	High		2.16389
	LATDVTKINK	3	1	1	P02770		0	0	0					High		2.03043
	LCAIPK	9	2	2	P02770;A0A0G2JSH5	C2(Carbamidomethyl)	0	3.94212e+08	5.90609e+08				High		2.02547		High		1.76098		High
	EKALVAAVR	3	2	2	P02770;A0A0G2JSH5		675675	2.90017e+06	0		1.4917		High		1.868						High
	KYEATLEK	7	2	2	P02770;A0A0G2JSH5		0	0	2.11031e+08	High		1.53693		High		1.43471	High	High	2.60252	1.88052	High
	NECFLQHK	3	2	2	P02770;A0A0G2JSH5	C3(Carbamidomethyl)	0	0	0
	VGTKCCTLPEAQR	1	2	2	P02770;A0A0G2JSH5	C5(Carbamidomethyl); C6(Carbamidomethyl)	0	0	0									High		2.57585
	QTALAELVK	1	2	2	P02770;A0A0G2JSH5		0	0	0
P31000	Vimentin OS=Rattus norvegicus GN=Vim PE=1 SV=2 - [VIME_RAT]	86.48	25	47	51	934	5.23314e+08	6.49856e+08	4.29515e+08	282.762	62.66	30	95	326.337	71.89	36	114	270.181	63.73	34	97	466	53.7	5.12256
	Sequence	# PSMs	# Proteins	# Protein Groups	Protein Group Accessions	Modifications	B2: Area	C2: Area	D2: Area	H4	XCorr B4	XCorr H4	C4	I4	XCorr C4	XCorr I4	D4	J4	XCorr D4	XCorr J4	E4
	EMEENFALEAANYQDTIGR	92	2	1	P31000		1.58848e+07	1.8045e+08	8.43974e+07	High	5.64634	4.32874	High	High	5.56126	4.40762	High	High	5.19575	4.89335	High
	LQEEMLQREEAESTLQSFR	10	2	1	P31000		0	2.32737e+07	2.20583e+07	High		3.84304	High		3.52587		High		3.93282		High
	LLQDSVDFSLADAINTEFK	53	2	1	P31000		1.3972e+07	1.92879e+07	5.02966e+06	High	5.49913	2.13252	High	High	4.94235	2.34626	High	High	2.59696	3.85333	High
	LQDEIQNMKEEMAR	25	2	1	P31000		0	1.16907e+08	1.01497e+08	High		3.571	High	High	4.50266	3.09153	High	High	4.48826	3.47332	High
	KVESLQEEIAFLKK	10	2	1	P31000		0	5.58403e+07	25362189	High		2.89775	High		3.42094		High	High	3.11933	3.67855	High
	LHDEEIQELQAQIQEQHVQIDVDVSKPDLTAALR	4	2	1	P31000		0	0	0	High		2.53674						High		2.10318
	EKLQEEMLQREEAESTLQSFR	3	2	1	P31000		0	0	2.15029e+07								High		3.76797
	TNEKVELQELNDR	49	4	1	P31000		1.58663e+06	1.55455e+08	2.62678e+08	High	3.13686	3.84369	High	High	3.95115	3.09875	High	High	4.31171	2.88868	High
	LQEEMLQREEAESTLQSFR	5	2	1	P31000	M5(Oxidation)	0	7.55352e+06	2.16741e+07	High		2.04695	High		3.21508		High		3.56576
	QVQSLTCEVDALKGTNESLER	20	2	1	P31000	C7(Carbamidomethyl)	0	116679976	9.40432e+07	High		4.25544	High	High	4.01549	1.80802	High	High	3.7867	3.67973	High
	FADLSEAANR	44	2	1	P31000		5.78601e+07	3.6638e+08	5.33124e+08	High	3.96086	3.43287	High	High	3.71997	3.26193	High	High	4.72506	3.93617	High
	LQDEIQNMKEEMAR	4	2	1	P31000	M8(Oxidation); M12(Oxidation)	0	0	1.978e+06								High	High	3.09747	1.99979
	EMEENFALEAANYQDTIGR	18	2	1	P31000	M2(Oxidation)	0	4.68171e+07	5.09242e+07	High		3.33099	High		4.39235		High		4.88034		High
	ILLAELEQLKGQGK	2	2	1	P31000		0	0	0
	LQDEIQNMKEEMAR	20	2	1	P31000	M8(Oxidation)	0	26459060	1.20682e+07	High		3.36566	High	High	2.58804	2.06452	High	High	3.14725	3.34467	High
	ETNLESLPLVDTHSK	33	2	1	P31000		2.5645e+06	1.53245e+08	6.81942e+07	High	3.57309	2.39829	High	High	3.71726	2.70332	High	High	3.34137	2.9736	High
	KVESLQEEIAFLK	4	2	1	P31000		0	0	0	High		4.01809						High		3.39994
	NLQEAEEWYK	29	5	1	P31000		1483928	9.86145e+07	1.41238e+08	High	3.13504	2.89705	High	High	3.34297	2.72291	High	High	3.56296	2.90552	High
	RQVDQLTNDKAR	10	2	1	P31000		0	6.17641e+06	6.99024e+06	High		2.57316	High		3.44496		High	High	2.67174	2.25562	High
	RQVDQLTNDK	17	2	1	P31000		7.99972e+06	0	38471635	High	3.08891	3.49325		High		1.8942	High	High	3.32306	2.02104	High
	LGDLYEEEMR	20	2	1	P31000	M9(Oxidation)	0	0	20391671	High		2.49901		High		2.02394	High	High	3.22207	2.33795
	ETNLESLPLVDTHSKR	3	2	1	P31000		0	0	0
	SLYSSSPGGAYVTR	40	2	1	P31000		8.34761e+07	5.92957e+08	630977829	High	3.51045	2.75071	High	High	3.38542	2.69417	High	High	3.31493	2.8337	High
	EEAESTLQSFR	27	2	1	P31000		35725573	375698145	4.13432e+08	High	2.92374	2.31505	High	High	3.0439	1.82015	High	High	3.12863	2.99802	High
	LGDLYEEEMR	25	2	1	P31000		0	3.82096e+07	2.27396e+08	High	2.32933	2.33523	High	High	3.20776	1.91136	High	High	3.00498	2.31302	High
	ISLPLPNFSSLNLR	28	2	1	P31000		1.36377e+07	1.63264e+08	7.82292e+07	High	2.2017	1.48823	High	High	2.32248	1.72744	High	High	2.53831	0.993305	High
	QVQSLTCEVDALK	20	2	1	P31000	C7(Carbamidomethyl)	1.35971e+06	5.46467e+07	3.89279e+07	High	2.16715	3.2435	High	High	3.02695	2.73552	High	High	3.02585	2.48034	High
	EEAESTLQSFRQDVDNASLAR	4	2	1	P31000		0	0	0												High
	QVDQLTNDKAR	8	2	1	P31000		5.26429e+06	8.35744e+06	8950954	High	2.42364	2.61131	High		2.8109		High	High	3.00577	2.35738	High
	ILLAELEQLK	24	2	1	P31000		0	8.0733e+07	63286981	High	2.82148	1.86579	High	High	3.41924	1.63587	High	High	3.29593	1.9484	High
	VELQELNDR	34	4	1	P31000		9.78192e+06	1.47341e+08	2.1982e+08	High	2.7622	2.30926	High	High	2.57627	2.62141	High	High	2.32953	2.1165	High
	VEVERDNLAEDIMR	24	2	1	P31000		3.60431e+06	1.40547e+08	122581847	High	2.50913	2.97263	High	High	4.08094	2.32452	High	High	3.62743	3.44167	High
	VEVERDNLAEDIMR	8	2	1	P31000	M13(Oxidation)	0	5.16397e+07	8.5418e+07				High		2.69063		High		3.46241		High
	FANYIDKVR	12	2	1	P31000		0	0	1.76691e+07	High		2.98847		High		2.78154	High	High	3.12137	3.11943
	MALDIEIATYR	1	5	1	P31000		0	0	0
	QDVDNASLAR	40	2	1	P31000		1.21722e+08	6.01287e+08	665555024	High	2.837	1.946	High	High	2.93664	1.78375	High	High	3.08566	1.68512	High
	KLLEGEESR	4	10	2	P31000;Q10758		1.16553e+07	0	0		2.83745
	DNLAEDIMR	20	2	1	P31000		856377	1.40342e+08	1.0237e+08	High	1.9441	2.27854	High	High	2.60428	2.20941	High	High	2.79454	2.12107	High
	MFGGSGTSSRPSSNR	5	2	1	P31000		2.08376e+07	0	1.62789e+08		2.49729						High		1.70452
	TYSLGSALRPSTSR	6	2	1	P31000		0	2.31477e+08	2.73864e+08				High		1.97016		High		2.53331
	QVDQLTNDK	15	2	1	P31000		1.79981e+07	1.19044e+08	105953583	High	2.39645	1.92434	High	High	1.99385	1.48056	High	High	2.44355	1.92084	High
	LQEEMLQR	6	2	1	P31000		5.77675e+06	3.07469e+07	0	High	2.41791	1.46561	High		3.26889						High
	SYVTTSTR	16	2	1	P31000		4.87417e+07	2.71967e+08	3.32043e+08		1.82659		High	High	2.26497	1.58941	High		2.12342		High
	LLEGEESR	18	10	2	P31000;Q10758		1.60281e+07	8.99876e+07	1.19521e+08	High	1.94894	1.45257	High	High	1.78504	1.58804	High	High	1.69202	1.21672	High
	QQYESVAAK	13	2	1	P31000		3.79626e+07	0	2.64747e+08	High	1.76953	1.31509					High	High	1.91018	1.68997	High
	FANYIDK	5	2	1	P31000		1.90322e+07	0	0	High	2.28176	1.47625
	MFGGSGTSSRPSSNR	4	2	1	P31000	M1(Oxidation)	0	2.56444e+07	1.76745e+07				High		1.89888		High		2.19557
	LGDLYEEEMRELR	1	2	1	P31000		0	0	0
	DGQVINETSQHHDDLE	10	2	1	P31000		3.48826e+07	0	6.53035e+08	High	3.34586	3.15162					High	High	3.07823	2.5464	High
	TNEKVELQELNDR	2	4	1	P31000	N-Term(Acetyl)	0	0	0		2.38699
	LQDEIQNMK	5	2	1	P31000		1.93007e+06	1.26076e+07	0		2.29343		High	High	2.89734	2.50617		High		1.78944	High
	EKLQEEMLQR	4	2	1	P31000		0	0	0	High		2.19076									High
	EYQDLLNVK	13	11	3	P19527;P31000;G3V7S2		0	201442707	1.43706e+08		1.90106		High		2.11143		High		2.16808		High
	FLEQQNK	5	38	8	A0A0G2K6P7;Q6P6Q2;Q4FZU2;Q6IG05;Q10758;P31000;Q6IFZ5;A0A0U1RRN6		1.26832e+07	0	0	High	2.28404	2.01767
	FADLSEAANRNNDALR	1	2	1	P31000		0	0	6.46725e+06								High		1.93685
	LQEEMLQR	2	2	1	P31000	M5(Oxidation)	0	0	0												High
	MALDIEIATYR	1	5	1	P31000	M1(Oxidation)	0	0	0
	GTNESLER	1	6	1	P31000		0	0	0
	RMFGGSGTSSRPSSNR	2	2	1	P31000		0	0	1.94056e+07								High		2.53535
	LGDLYEEEMRELRR	1	2	1	P31000		0	0	0
	SSMPGVR	1	1	1	P31000		0	0	0												High
	LQDEIQNMK	1	2	1	P31000	M8(Oxidation)	0	0	1.3653e+06								High		2.36927
	DNLAEDIMR	2	2	1	P31000	M8(Oxidation)	0	0	0
P20767	Ig lambda-2 chain C region OS=Rattus norvegicus PE=4 SV=1 - [LAC2_RAT]	83.65	1	6	6	104	5.95055e+07	5.81443e+07	3.69148e+07	26.661	39.42	3	8	37.6294	57.69	4	12	30.3315	64.42	5	10	104	11.3106	5.98584
	Sequence	# PSMs	# Proteins	# Protein Groups	Protein Group Accessions	Modifications	B2: Area	C2: Area	D2: Area	H4	XCorr B4	XCorr H4	C4	I4	XCorr C4	XCorr I4	D4	J4	XCorr D4	XCorr J4	E4
	ATLVCLISDFYPSDVEVAWK	1	1	1	P20767	C5(Carbamidomethyl)	0	0	0
	NSFTCQVTHEGNTVEK	30	1	1	P20767	C5(Carbamidomethyl)	0	2.84672e+07	3.47487e+07	High		3.4501	High	High	5.72581	3.14419	High	High	4.53636	4.11119	High
	ANGAPISQGVDTANPTK	23	1	1	P20767		1.26802e+07	9.22299e+07	1.02399e+08	High	3.51706	3.39164	High	High	4.30068	2.57011	High	High	4.11287	4.13388	High
	STPTLTVFPPSTEELQGNK	29	1	1	P20767		0	0	6.28878e+06	High		2.46867					High	High	2.75233	2.49967	High
	LTAEQWR	8	1	1	P20767		0	0	0	High		2.67559		High		1.80579					High
	YIASSFLR	13	1	1	P20767		0	5.78196e+07	37284865	High		1.46019	High		2.21125		High	High	2.09913	1.89824	High
A0A097BW25	Periostin OS=Rattus norvegicus GN=Postn PE=1 SV=1 - [A0A097BW25_RAT]	82.76	1	2	64	1633	1.70501e+09	1.01841e+09	6.43985e+08	658.426	65.9	46	208	495.135	60.03	38	154	391.953	61.56	41	131	783	87.0984	7.25439
	Sequence	# PSMs	# Proteins	# Protein Groups	Protein Group Accessions	Modifications	B2: Area	C2: Area	D2: Area	H4	XCorr B4	XCorr H4	C4	I4	XCorr C4	XCorr I4	D4	J4	XCorr D4	XCorr J4	E4
	SKESDIMTTNGVIHVVDK	22	2	2	D3ZAF5;A0A097BW25		1.6328e+06	1.42141e+08	8.27304e+07	High	4.12613	4.04525	High	High	4.93206	2.87958	High	High	4.63519	4.04728	High
	VIHGNQIATNGVVHVIDR	64	2	2	D3ZAF5;A0A097BW25		2.4155e+07	1.33367e+09	1.20712e+09	High	5.05783	5.12274	High	High	5.97851	3.93796	High	High	5.37521	3.53266	High
	HGMVIPSMYNNLGLFINHYPNGVVTVNCAR	23	2	2	D3ZAF5;A0A097BW25	C28(Carbamidomethyl)	5.09902e+06	7.02358e+07	7.19971e+07	High	3.60663	2.15042	High		4.32582		High	High	4.01184	2.49842
	GCPAVMPIDHVYGTLGIVGATTTQHYSDVSK	60	2	2	D3ZAF5;A0A097BW25	C2(Carbamidomethyl)	3.32607e+07	1.50578e+09	1.01214e+08	High	5.73847	3.17802	High	High	6.60142	4.24267	High	High	5.35739	2.60461	High
	HGMVIPSMYNNLGLFINHYPNGVVTVNCAR	23	2	2	D3ZAF5;A0A097BW25	M3(Oxidation); C28(Carbamidomethyl)	0	8.32895e+07	3.28892e+06	High		1.50237	High		4.12747		High	High	2.80406	2.11012	High
	RGLENNVNVELLNALHSHMVNKR	6	2	2	D3ZAF5;A0A097BW25		0	4.63169e+07	0	High		3.1394	High		3.20485
	VKVGLSDLYNGQILETIGGK	25	2	2	D3ZAF5;A0A097BW25		5.58019e+06	6.88222e+07	1.4173e+07	High	2.61573	3.3956	High		4.21605		High	High	3.86759	2.56825	High
	NGVIHLIDEVLIPDSAK	58	2	2	D3ZAF5;A0A097BW25		4.92438e+07	7.01686e+08	4.62699e+08	High	4.1674	3.21877	High	High	4.73571	4.48945	High	High	4.44536	3.12163	High
	NALQNIILYHLTPGVYIGK	46	2	2	D3ZAF5;A0A097BW25		0	2.43611e+08	30010101	High	3.16031	3.28391	High	High	4.96864	2.22754	High	High	4.94508	3.22918	High
	VLTQIGTSIQDFIEAEDELSSFR	17	2	2	D3ZAF5;A0A097BW25		0	4.97963e+08	401049104	High		1.90987	High	High	6.66548	1.77159	High	High	3.35874	2.57027	High
	EILIGDKNALQNIILYHLTPGVYIGK	18	2	2	D3ZAF5;A0A097BW25		0	5.94495e+07	0	High		1.5732	High		4.80336			High		1.67059	High
	DGHFTLFAPTNEAFEK	104	2	2	D3ZAF5;A0A097BW25		8.88248e+07	1.5508e+09	280989183	High	5.01809	4.03257	High	High	4.83856	4.05719	High	High	4.83549	4.30316	High
	GLENNVNVELLNALHSHMVNK	19	2	2	D3ZAF5;A0A097BW25		0	1.461e+08	0	High		3.51742	High		3.01294			High		2.99619	High
	VGLSDLYNGQILETIGGK	68	2	2	D3ZAF5;A0A097BW25		6.86999e+07	4.18327e+08	2.17432e+08	High	5.21762	3.37122	High	High	4.27276	3.26769	High	High	5.16413	3.24512	High
	KTTVLYECCPGYMR	29	2	2	D3ZAF5;A0A097BW25	C8(Carbamidomethyl); C9(Carbamidomethyl)	894091	2.68223e+08	2.49549e+08	High	3.55662	3.2497	High	High	3.79222	2.51603	High	High	3.99923	2.98172	High
	DGHFTLFAPTNEAFEKLPR	19	2	2	D3ZAF5;A0A097BW25		1.24166e+07	51613415	0	High	4.17435	3.78955	High		4.69078			High		3.39139	High
	EGETVTEVIHGEPVIK	32	2	2	D3ZAF5;A0A097BW25		2.24845e+06	7.57608e+07	7.29846e+07	High	4.34513	3.54581	High	High	3.6371	3.51277	High	High	4.1942	3.77581	High
	KTTVLYECCPGYMR	19	2	2	D3ZAF5;A0A097BW25	C8(Carbamidomethyl); C9(Carbamidomethyl); M13(Oxidation)	0	5.67789e+07	7.5244e+07	High		3.64956	High	High	3.30865	2.8336	High		4.26473		High
	ESDIMTTNGVIHVVDK	52	2	2	D3ZAF5;A0A097BW25		8.71372e+06	4.74257e+08	1.2731e+08	High	5.04421	4.64441	High	High	4.62611	4.10908	High	High	4.61478	4.09179	High
	AAAITSDLLESLGRDGHFTLFAPTNEAFEK	1	2	2	D3ZAF5;A0A097BW25		0	0	0
	DQGPNVCALQQILGTK	80	2	2	D3ZAF5;A0A097BW25	C7(Carbamidomethyl)	6.33624e+07	8.85083e+08	3.90385e+08	High	5.0419	3.9631	High	High	4.47758	5.19957	High	High	5.01861	3.6211	High
	AAAITSDLLESLGR	62	2	2	D3ZAF5;A0A097BW25		2.0228e+08	1.76756e+09	6.74616e+08	High	4.73571	3.96452	High	High	4.45501	3.34148	High	High	5.04084	2.92484	High
	DLLTQPGDWTLFAPTNDAFK	28	2	2	D3ZAF5;A0A097BW25		2.27458e+07	2.61594e+08	2.37694e+07	High	4.07231	2.97331	High	High	4.67615	2.9024	High		4.53447		High
	IMGDKVASEALMK	11	2	2	D3ZAF5;A0A097BW25	M12(Oxidation)	0	4.82614e+06	4.78964e+06	High		2.16995	High		3.0693		High	High	4.0771	2.11507
	FSIFLSLLEAADLK	4	2	2	D3ZAF5;A0A097BW25		0	21535199	6.19606e+06				High		3.06019		High		3.50347
	TTVLYECCPGYMR	63	2	2	D3ZAF5;A0A097BW25	C7(Carbamidomethyl); C8(Carbamidomethyl)	3.47198e+07	9.12353e+08	709498489	High	3.85185	3.08964	High	High	3.87929	3.15785	High	High	4.12186	3.36273	High
	ESDIMTTNGVIHVVDK	24	2	2	D3ZAF5;A0A097BW25	M5(Oxidation)	0	4.62648e+07	52123406	High		2.83813	High	High	4.04772	2.2788	High	High	4.18054	2.83082	High
	GSYTYFAPSNEAWDNLDSDIR	60	2	2	D3ZAF5;A0A097BW25		7.07873e+07	3.57041e+08	96540029	High	3.98981	2.52729	High	High	4.04413	4.18024	High	High	3.56106	3.25711	High
	TTVLYECCPGYMR	35	2	2	D3ZAF5;A0A097BW25	C7(Carbamidomethyl); C8(Carbamidomethyl); M12(Oxidation)	2.03475e+07	1.82357e+08	2.02129e+08	High	3.55094	2.90447	High	High	4.40538	2.9292	High	High	4.38285	2.97916	High
	ISTGGGETEETLQK	25	2	2	D3ZAF5;A0A097BW25		8.13152e+07	3.00755e+08	3.47834e+08	High	3.74248	2.96758	High	High	3.64614	2.25298	High	High	3.34301	2.92777	High
	LLYPADIPVGNDQLLELLNK	33	2	2	D3ZAF5;A0A097BW25		44295208	6.8198e+08	8.62412e+07	High	3.55577	3.61262	High		3.53807		High	High	5.10557	2.16817	High
	IMGDKVASEALMK	7	2	2	D3ZAF5;A0A097BW25		0	0	0	High		2.13015						High		2.16259	High
	TAICIENSCMVR	56	2	2	D3ZAF5;A0A097BW25	C4(Carbamidomethyl); C9(Carbamidomethyl)	4.70839e+07	6.75558e+08	5.96837e+08	High	3.64974	2.90107	High	High	3.83427	2.23615	High	High	3.48594	2.89441	High
	TAICIENSCMVR	52	2	2	D3ZAF5;A0A097BW25	C4(Carbamidomethyl); C9(Carbamidomethyl); M10(Oxidation)	1.25873e+07	1.16319e+08	148592089	High	3.23455	3.53774	High	High	3.85282	3.1951	High	High	3.90933	3.50234	High
	MEGMKGCPAVMPIDHVYGTLGIVGATTTQHYSDVSK	1	2	2	D3ZAF5;A0A097BW25	M4(Oxidation); C7(Carbamidomethyl)	0	0	0
	GSTFKEIPMTVYRPAMTK	1	1	1	A0A097BW25		0	0	0
	HGMVIPSMYNNLGLFINHYPNGVVTVNCAR	2	2	2	D3ZAF5;A0A097BW25	M3(Oxidation); M8(Oxidation); C28(Carbamidomethyl)	0	1.18512e+07	0				High		3.33778
	EIPMTVYRPAMTK	23	1	1	A0A097BW25		3.28815e+06	4.8626e+07	3.90536e+07		3.65485		High	High	3.67599	1.97637	High	High	2.60994	2.00015	High
	GRDQGPNVCALQQILGTK	37	2	2	D3ZAF5;A0A097BW25	C9(Carbamidomethyl)	4.92426e+07	6.64389e+08	3.70584e+08	High	3.31257	1.97419	High	High	2.78608	5.01083	High	High	3.01682	2.5863	High
	IHIEGEPDFR	30	2	2	D3ZAF5;A0A097BW25		1.08364e+07	264651292	260049806	High	3.38613	2.64771	High	High	3.48898	2.94157	High	High	2.95069	2.38723	High
	GMTNEEREILIGDK	2	2	2	D3ZAF5;A0A097BW25		0	0	0
	NWYQGAICGK	39	2	2	D3ZAF5;A0A097BW25	C8(Carbamidomethyl)	9.15587e+06	1.01065e+09	9.66495e+08	High	3.06453	2.73597	High	High	3.33291	3.17575	High	High	3.37279	2.46979	High
	GRDQGPNVCALQQILGTKK	4	2	2	D3ZAF5;A0A097BW25	C9(Carbamidomethyl)	0	1.73564e+07	0	High		1.94676	High		1.99361
	GLENNVNVELLNALHSHMVNK	5	2	2	D3ZAF5;A0A097BW25	M18(Oxidation)	8.61713e+06	3.33687e+07	0		2.2082		High		1.72168						High
	IIDGVPVEITEKETR	11	2	2	D3ZAF5;A0A097BW25		0	1.38514e+07	8.47231e+06	High		2.64672	High	High	3.11356	2.08337	High	High	2.83201	3.14971	High
	GFEPGVTNILK	16	2	2	D3ZAF5;A0A097BW25		0	6.6793e+08	5.60714e+08		2.57469		High	High	2.31077	1.57072	High	High	2.60805	1.9939	High
	GSYTYFAPSNEAWDNLDSDIRR	16	2	2	D3ZAF5;A0A097BW25		1.30532e+08	1.79665e+09	7.54594e+06		2.4118		High		2.89449		High		2.36817		High
	LIKEGETVTEVIHGEPVIKK	2	2	2	D3ZAF5;A0A097BW25		0	0	0	High		2.56708
	YHILNTLQCSEAITGGAVFETMEGNTIEIGCEGDSISINGIK	2	2	2	D3ZAF5;A0A097BW25	C9(Carbamidomethyl); C31(Carbamidomethyl)	21560249	0	0		4.54124
	LILQNHILKVK	1	2	2	D3ZAF5;A0A097BW25		0	0	0
	LREEIEGK	11	2	2	D3ZAF5;A0A097BW25		1.62274e+08	3.50654e+08	2.6688e+08		2.58219		High	High	3.00577	2.0415	High	High	2.50394	2.56353	High
	EIPMTVYRPAMTK	25	1	1	A0A097BW25	M11(Oxidation)	0	2.33569e+07	2.9572e+07	High		2.75339	High	High	2.96414	2.26242	High	High	2.35448	2.42184	High
	NGAIHIFR	13	2	2	D3ZAF5;A0A097BW25		0	318619409	309386866	High	2.58362	2.14445	High		2.40883		High	High	2.56324	2.23855	High
	GCPAVMPIDHVYGTLGIVGATTTQHYSDVSK	28	2	2	D3ZAF5;A0A097BW25	C2(Carbamidomethyl); M6(Oxidation)	3.51085e+06	7.95899e+07	0		5.26285		High	High	4.73369	2.32859	High	High	3.89112	1.78929	High
	GLENNVNVELLNALHSHMVNKR	12	2	2	D3ZAF5;A0A097BW25		1.30097e+07	5.76182e+08	0	High	2.4524	4.28281	High		1.91379			High		3.10085	High
	LILQNHILK	20	2	2	D3ZAF5;A0A097BW25		0	2.955e+08	3.48311e+08	High		1.58733	High	High	2.46338	1.33162	High	High	2.50931	2.34483	High
	IIDGVPVEITEK	16	2	2	D3ZAF5;A0A097BW25		9.29938e+06	5.00331e+08	380398133	High	2.50304	1.70555	High		1.85616		High	High	2.62188	1.5324	High
	LLKLILQNHILK	1	2	2	D3ZAF5;A0A097BW25		0	0	0
	VASEALMK	11	2	2	D3ZAF5;A0A097BW25		3.52596e+07	6.01573e+08	8.81632e+08		2.05808		High		2.0491		High		1.64077		High
	VGLSDLYNGQILETIGGKQLR	3	2	2	D3ZAF5;A0A097BW25		0	21027087	0				High		2.71328
	EGETVTEVIHGEPVIKK	6	2	2	D3ZAF5;A0A097BW25		0	0	0	High		3.12925		High		3.14996		High		3.84224
	LIKEGETVTEVIHGEPVIK	4	2	2	D3ZAF5;A0A097BW25		0	2.31902e+07	0	High		3.99996	High		3.64272						High
	SKESDIMTTNGVIHVVDK	8	2	2	D3ZAF5;A0A097BW25	M7(Oxidation)	0	0	5.37562e+07	High		4.47752		High		2.55093	High	High	5.14168	3.22806
	VASEALMK	4	2	2	D3ZAF5;A0A097BW25	M7(Oxidation)	0	0	0									High		1.63186
	YFSSCKNWYQGAICGK	1	2	2	D3ZAF5;A0A097BW25	C5(Carbamidomethyl); C14(Carbamidomethyl)	0	0	0	High		3.96144
	EIIQPAEKSLHEK	2	2	2	D3ZAF5;A0A097BW25		0	0	0
	QVIELAGK	8	2	2	D3ZAF5;A0A097BW25		1.33328e+08	6.86332e+08	7.18838e+08	High	2.1793	1.46779	High	High	1.6712	1.79185	High		2.3737
	EIIQPAEK	6	2	2	D3ZAF5;A0A097BW25		0	3.15536e+08	4.61302e+08				High		1.8462		High		1.88228		High
	GLENNVNVELLNALHSHMVNKR	2	2	2	D3ZAF5;A0A097BW25	M18(Oxidation)	0	0	0	High		3.02705
	DQGPNVCALQQILGTKK	4	2	2	D3ZAF5;A0A097BW25	C7(Carbamidomethyl)	0	0	2.44019e+06	High		2.95077					High		2.38343
	IITGPEIK	2	2	2	D3ZAF5;A0A097BW25		5.66122e+07	2.48678e+08	0		2.34792		High		1.76107
	GFEPGVTNILKTTQGSK	2	2	2	D3ZAF5;A0A097BW25		0	0	0	High		2.15618
	EIPMTVYRPAMTK	1	1	1	A0A097BW25	M4(Oxidation); M11(Oxidation)	0	0	0	High		2.1197
	YIQIKFVR	1	2	2	D3ZAF5;A0A097BW25		0	0	0									High		1.89418
	QQTTFTDLVAQLGLASSLKPDGEYTLLAPVNNAFSDDTLSMDQR	1	2	2	D3ZAF5;A0A097BW25		0	0	0
	EEIEGKGSYTYFAPSNEAWDNLDSDIR	1	2	2	D3ZAF5;A0A097BW25		0	0	0												High
	ESDIMTTNGVIHVVDKLLYPADIPVGNDQLLELLNK	1	2	2	D3ZAF5;A0A097BW25		0	0	0
	NWYQGAICGKK	2	2	2	D3ZAF5;A0A097BW25	C8(Carbamidomethyl)	0	0	0					High		1.5302
P11517	Hemoglobin subunit beta-2 OS=Rattus norvegicus PE=1 SV=2 - [HBB2_RAT]	82.31	2	3	14	321	1.00151e+09	6.92802e+08	4.42771e+08	91.5678	65.31	11	37	107.691	64.63	11	37	61.3029	64.63	10	25	147	15.9723	8.79248
	Sequence	# PSMs	# Proteins	# Protein Groups	Protein Group Accessions	Modifications	B2: Area	C2: Area	D2: Area	H4	XCorr B4	XCorr H4	C4	I4	XCorr C4	XCorr I4	D4	J4	XCorr D4	XCorr J4	E4
	FGDLSSASAIMGNPQVK	31	1	1	P11517		1.2212e+07	9.1041e+07	5.40366e+07	High	4.69365	4.69854	High	High	4.59982	4.05992	High	High	4.8098	4.58762	High
	FGDLSSASAIMGNPQVK	18	1	1	P11517	M11(Oxidation)	2.87771e+06	3.29052e+07	6.71126e+07	High	4.73221	4.1848	High		4.63222		High	High	4.66591	3.50473	High
	GTFAHLSELHCDK	37	3	2	P02091;P11517	C11(Carbamidomethyl)	2.31737e+06	255195399	3.54934e+08	High	3.63237	4.11622	High	High	3.53271	3.0507	High	High	3.64282	3.8542	High
	GTFAHLSELHCDKLHVDPENFR	3	3	2	P02091;P11517	C11(Carbamidomethyl)	0	0	8.36294e+06								High		3.16719		High
	VVAGVASALAHK	72	8	3	P02091;P11517;Q63011		5.87128e+06	7.40172e+08	4.77029e+08	High	3.32258	2.59846	High	High	3.106	3.01083	High	High	3.69324	2.26378	High
	VVAGVASALAHKYH	7	8	3	P02091;P11517;Q63011		0	5.11951e+06	5.8489e+06	High		2.41499	High		3.62207		High	High	4.07777	3.5146	High
	KVINAFNDGLK	39	3	2	P02091;P11517		2.20417e+06	4.9588e+07	58870796	High	2.80603	2.71757	High	High	3.27252	1.90996	High	High	2.98136	2.50241	High
	EFTPCAQAAFQK	21	3	2	P02091;P11517	C5(Carbamidomethyl)	3.19566e+06	4.09865e+08	5.49391e+08	High	2.05147	2.39537	High	High	2.68209	2.07043	High	High	3.74882	2.18782	High
	LLVVYPWTQR	57	4	2	P02091;P11517		8.50983e+07	1.57446e+09	5.33373e+08	High	2.39103	1.42513	High	High	2.5349	2.16771	High	High	2.41319	2.14078	High
	ATVSGLWGK	14	1	1	P11517		5.50812e+06	8.2391e+07	1.29969e+08	High	2.03379	1.77162	High	High	2.09267	1.16255	High		2.62465		High
	YFSKFGDLSSASAIMGNPQVK	1	1	1	P11517	M15(Oxidation)	0	0	0				High		3.00895
	VINAFNDGLK	15	3	2	P02091;P11517		5.51948e+07	6.89892e+08	9.95643e+08		2.58707		High		2.57231		High		2.27658		High
	LLGNMIVIVLGHHLGK	1	4	2	P02091;P11517		0	0	0
	VINAFNDGLKHLDNLK	1	3	2	P02091;P11517		0	7.30618e+06	0				High		1.91384
	LHVDPENFR	3	9	4	P02091;P11517;Q63011;Q63223		0	0	1.08189e+08	High		1.64692					High		1.73429
	LLGNMIVIVLGHHLGK	1	4	2	P02091;P11517	M5(Oxidation)	0	0	0
P11762	Galectin-1 OS=Rattus norvegicus GN=Lgals1 PE=1 SV=2 - [LEG1_RAT]	80.74	1	10	10	263	319513206	3.7007e+08	1.32671e+08	99.3191	80.74	9	32	156.087	61.48	9	47	76.6632	55.56	7	20	135	14.8472	5.26221
	Sequence	# PSMs	# Proteins	# Protein Groups	Protein Group Accessions	Modifications	B2: Area	C2: Area	D2: Area	H4	XCorr B4	XCorr H4	C4	I4	XCorr C4	XCorr I4	D4	J4	XCorr D4	XCorr J4	E4
	LNMEAINYMAADGDFK	64	1	1	P11762		1.42305e+07	1.00439e+08	4.7354e+07	High	5.0784	4.16704	High	High	5.18268	3.90739	High	High	5.49126	3.60494	High
	LNMEAINYMAADGDFK	41	1	1	P11762	M3(Oxidation)	552639	43875598	4.22607e+07	High	3.75051	4.6686	High	High	5.01203	3.69012	High	High	5.26019	3.88672	High
	FNAHGDANTIVCNSKDDGTWGTEQR	14	1	1	P11762	C12(Carbamidomethyl)	0	1.13377e+08	8.90244e+07	High	3.69758	2.45981	High		4.50612		High		5.43255		High
	FNAHGDANTIVCNSK	33	1	1	P11762	C12(Carbamidomethyl)	1.0697e+06	5.0441e+08	482796196	High	3.38063	3.71994	High	High	4.50505	3.35262	High	High	3.95908	3.23712	High
	LPDGHEFKFPNR	15	1	1	P11762		0	7.75344e+07	9.90602e+07	High		3.46387	High		3.94656		High	High	3.60068	2.84519	High
	DDGTWGTEQR	18	1	1	P11762		5.07962e+07	2.61358e+08	317279344	High	3.54322	2.347	High	High	3.29882	1.72448	High	High	2.90229	2.75428	High
	DSNNLCLHFNPR	38	1	1	P11762	C6(Carbamidomethyl)	1.10578e+06	1.05364e+08	3.10133e+08	High	3.41344	3.20181	High	High	3.70343	2.56667	High	High	3.44759	3.04235	High
	LPDGHEFK	6	1	1	P11762		0	0	2.36776e+08	High		1.62916					High	High	2.41846	1.94088
	SFVLNLGK	7	1	1	P11762		2.19852e+06	192771513	1.98372e+08		1.91373		High	High	1.46528	1.50567	High		1.94215
	LNMEAINYMAADGDFK	15	1	1	P11762	M3(Oxidation); M9(Oxidation)	0	1.6399e+07	2.42327e+07	High		3.72411	High	High	4.88492	3.57559	High	High	4.67671	3.54362	High
	VRGELAPDAK	11	1	1	P11762		1.32009e+07	2.44307e+07	2.292e+07		2.13909		High	High	2.40116	1.37302	High		2.42331		High
	ETAFPFQPGSITEVCITFDQADLTIK	1	1	1	P11762	C15(Carbamidomethyl)	0	21138388	0				High		2.08173
Q63030	Rat alpha-smooth muscle actin mRNA (Fragment) OS=Rattus norvegicus GN=Acta2 PE=2 SV=1 - [Q63030_RAT]	80	1	1	2	40	1.56548e+09	1951265483	9.9964e+08	13.044	28.57	1	5	9.40001	28.57	1	4	8.59977	28.57	1	4	35	3.53962	4.08154
	Sequence	# PSMs	# Proteins	# Protein Groups	Protein Group Accessions	Modifications	B2: Area	C2: Area	D2: Area	H4	XCorr B4	XCorr H4	C4	I4	XCorr C4	XCorr I4	D4	J4	XCorr D4	XCorr J4	E4
	AGFAGDDAPR	36	10	4	A0A0G2K4M6;P60711;Q63030;A0A068F1Y2		4.8521e+08	1.56548e+09	1951265483	High	2.7272	1.90875	High	High	2.87239	1.16556	High	High	2.67596	2.09141	High
	EEEDSTALVCDNGSGLCK	4	1	1	Q63030	N-Term(Acetyl); C10(Carbamidomethyl); C17(Carbamidomethyl)	0	0	0					High		2.57836		High		3.15349
D3ZAF5	Periostin OS=Rattus norvegicus GN=Postn PE=1 SV=1 - [D3ZAF5_RAT]	77.78	1	1	63	1591	1.70501e+09	1.01841e+09	6.43985e+08	649.072	62.1	46	205	483.008	56.42	37	149	384.849	57.9	41	128	810	89.9992	7.53271
	Sequence	# PSMs	# Proteins	# Protein Groups	Protein Group Accessions	Modifications	B2: Area	C2: Area	D2: Area	H4	XCorr B4	XCorr H4	C4	I4	XCorr C4	XCorr I4	D4	J4	XCorr D4	XCorr J4	E4
	SKESDIMTTNGVIHVVDK	22	2	2	D3ZAF5;A0A097BW25		1.6328e+06	1.42141e+08	8.27304e+07	High	4.12613	4.04525	High	High	4.93206	2.87958	High	High	4.63519	4.04728	High
	VIHGNQIATNGVVHVIDR	64	2	2	D3ZAF5;A0A097BW25		2.4155e+07	1.33367e+09	1.20712e+09	High	5.05783	5.12274	High	High	5.97851	3.93796	High	High	5.37521	3.53266	High
	HGMVIPSMYNNLGLFINHYPNGVVTVNCAR	23	2	2	D3ZAF5;A0A097BW25	C28(Carbamidomethyl)	5.09902e+06	7.02358e+07	7.19971e+07	High	3.60663	2.15042	High		4.32582		High	High	4.01184	2.49842
	GCPAVMPIDHVYGTLGIVGATTTQHYSDVSK	60	2	2	D3ZAF5;A0A097BW25	C2(Carbamidomethyl)	3.32607e+07	1.50578e+09	1.01214e+08	High	5.73847	3.17802	High	High	6.60142	4.24267	High	High	5.35739	2.60461	High
	HGMVIPSMYNNLGLFINHYPNGVVTVNCAR	23	2	2	D3ZAF5;A0A097BW25	M3(Oxidation); C28(Carbamidomethyl)	0	8.32895e+07	3.28892e+06	High		1.50237	High		4.12747		High	High	2.80406	2.11012	High
	RGLENNVNVELLNALHSHMVNKR	6	2	2	D3ZAF5;A0A097BW25		0	4.63169e+07	0	High		3.1394	High		3.20485
	VKVGLSDLYNGQILETIGGK	25	2	2	D3ZAF5;A0A097BW25		5.58019e+06	6.88222e+07	1.4173e+07	High	2.61573	3.3956	High		4.21605		High	High	3.86759	2.56825	High
	NGVIHLIDEVLIPDSAK	58	2	2	D3ZAF5;A0A097BW25		4.92438e+07	7.01686e+08	4.62699e+08	High	4.1674	3.21877	High	High	4.73571	4.48945	High	High	4.44536	3.12163	High
	NALQNIILYHLTPGVYIGK	46	2	2	D3ZAF5;A0A097BW25		0	2.43611e+08	30010101	High	3.16031	3.28391	High	High	4.96864	2.22754	High	High	4.94508	3.22918	High
	VLTQIGTSIQDFIEAEDELSSFR	17	2	2	D3ZAF5;A0A097BW25		0	4.97963e+08	401049104	High		1.90987	High	High	6.66548	1.77159	High	High	3.35874	2.57027	High
	EILIGDKNALQNIILYHLTPGVYIGK	18	2	2	D3ZAF5;A0A097BW25		0	5.94495e+07	0	High		1.5732	High		4.80336			High		1.67059	High
	DGHFTLFAPTNEAFEK	104	2	2	D3ZAF5;A0A097BW25		8.88248e+07	1.5508e+09	280989183	High	5.01809	4.03257	High	High	4.83856	4.05719	High	High	4.83549	4.30316	High
	GLENNVNVELLNALHSHMVNK	19	2	2	D3ZAF5;A0A097BW25		0	1.461e+08	0	High		3.51742	High		3.01294			High		2.99619	High
	VGLSDLYNGQILETIGGK	68	2	2	D3ZAF5;A0A097BW25		6.86999e+07	4.18327e+08	2.17432e+08	High	5.21762	3.37122	High	High	4.27276	3.26769	High	High	5.16413	3.24512	High
	KTTVLYECCPGYMR	29	2	2	D3ZAF5;A0A097BW25	C8(Carbamidomethyl); C9(Carbamidomethyl)	894091	2.68223e+08	2.49549e+08	High	3.55662	3.2497	High	High	3.79222	2.51603	High	High	3.99923	2.98172	High
	DGHFTLFAPTNEAFEKLPR	19	2	2	D3ZAF5;A0A097BW25		1.24166e+07	51613415	0	High	4.17435	3.78955	High		4.69078			High		3.39139	High
	EGETVTEVIHGEPVIK	32	2	2	D3ZAF5;A0A097BW25		2.24845e+06	7.57608e+07	7.29846e+07	High	4.34513	3.54581	High	High	3.6371	3.51277	High	High	4.1942	3.77581	High
	KTTVLYECCPGYMR	19	2	2	D3ZAF5;A0A097BW25	C8(Carbamidomethyl); C9(Carbamidomethyl); M13(Oxidation)	0	5.67789e+07	7.5244e+07	High		3.64956	High	High	3.30865	2.8336	High		4.26473		High
	ESDIMTTNGVIHVVDK	52	2	2	D3ZAF5;A0A097BW25		8.71372e+06	4.74257e+08	1.2731e+08	High	5.04421	4.64441	High	High	4.62611	4.10908	High	High	4.61478	4.09179	High
	AAAITSDLLESLGRDGHFTLFAPTNEAFEK	1	2	2	D3ZAF5;A0A097BW25		0	0	0
	DQGPNVCALQQILGTK	80	2	2	D3ZAF5;A0A097BW25	C7(Carbamidomethyl)	6.33624e+07	8.85083e+08	3.90385e+08	High	5.0419	3.9631	High	High	4.47758	5.19957	High	High	5.01861	3.6211	High
	AAAITSDLLESLGR	62	2	2	D3ZAF5;A0A097BW25		2.0228e+08	1.76756e+09	6.74616e+08	High	4.73571	3.96452	High	High	4.45501	3.34148	High	High	5.04084	2.92484	High
	DLLTQPGDWTLFAPTNDAFK	28	2	2	D3ZAF5;A0A097BW25		2.27458e+07	2.61594e+08	2.37694e+07	High	4.07231	2.97331	High	High	4.67615	2.9024	High		4.53447		High
	IMGDKVASEALMK	11	2	2	D3ZAF5;A0A097BW25	M12(Oxidation)	0	4.82614e+06	4.78964e+06	High		2.16995	High		3.0693		High	High	4.0771	2.11507
	FSIFLSLLEAADLK	4	2	2	D3ZAF5;A0A097BW25		0	21535199	6.19606e+06				High		3.06019		High		3.50347
	TTVLYECCPGYMR	63	2	2	D3ZAF5;A0A097BW25	C7(Carbamidomethyl); C8(Carbamidomethyl)	3.47198e+07	9.12353e+08	709498489	High	3.85185	3.08964	High	High	3.87929	3.15785	High	High	4.12186	3.36273	High
	ESDIMTTNGVIHVVDK	24	2	2	D3ZAF5;A0A097BW25	M5(Oxidation)	0	4.62648e+07	52123406	High		2.83813	High	High	4.04772	2.2788	High	High	4.18054	2.83082	High
	GSYTYFAPSNEAWDNLDSDIR	60	2	2	D3ZAF5;A0A097BW25		7.07873e+07	3.57041e+08	96540029	High	3.98981	2.52729	High	High	4.04413	4.18024	High	High	3.56106	3.25711	High
	TTVLYECCPGYMR	35	2	2	D3ZAF5;A0A097BW25	C7(Carbamidomethyl); C8(Carbamidomethyl); M12(Oxidation)	2.03475e+07	1.82357e+08	2.02129e+08	High	3.55094	2.90447	High	High	4.40538	2.9292	High	High	4.38285	2.97916	High
	ISTGGGETEETLQK	25	2	2	D3ZAF5;A0A097BW25		8.13152e+07	3.00755e+08	3.47834e+08	High	3.74248	2.96758	High	High	3.64614	2.25298	High	High	3.34301	2.92777	High
	LLYPADIPVGNDQLLELLNK	33	2	2	D3ZAF5;A0A097BW25		44295208	6.8198e+08	8.62412e+07	High	3.55577	3.61262	High		3.53807		High	High	5.10557	2.16817	High
	IMGDKVASEALMK	7	2	2	D3ZAF5;A0A097BW25		0	0	0	High		2.13015						High		2.16259	High
	TAICIENSCMVR	56	2	2	D3ZAF5;A0A097BW25	C4(Carbamidomethyl); C9(Carbamidomethyl)	4.70839e+07	6.75558e+08	5.96837e+08	High	3.64974	2.90107	High	High	3.83427	2.23615	High	High	3.48594	2.89441	High
	TAICIENSCMVR	52	2	2	D3ZAF5;A0A097BW25	C4(Carbamidomethyl); C9(Carbamidomethyl); M10(Oxidation)	1.25873e+07	1.16319e+08	148592089	High	3.23455	3.53774	High	High	3.85282	3.1951	High	High	3.90933	3.50234	High
	MEGMKGCPAVMPIDHVYGTLGIVGATTTQHYSDVSK	1	2	2	D3ZAF5;A0A097BW25	M4(Oxidation); C7(Carbamidomethyl)	0	0	0
	HGMVIPSMYNNLGLFINHYPNGVVTVNCAR	2	2	2	D3ZAF5;A0A097BW25	M3(Oxidation); M8(Oxidation); C28(Carbamidomethyl)	0	1.18512e+07	0				High		3.33778
	GRDQGPNVCALQQILGTK	37	2	2	D3ZAF5;A0A097BW25	C9(Carbamidomethyl)	4.92426e+07	6.64389e+08	3.70584e+08	High	3.31257	1.97419	High	High	2.78608	5.01083	High	High	3.01682	2.5863	High
	IHIEGEPDFR	30	2	2	D3ZAF5;A0A097BW25		1.08364e+07	264651292	260049806	High	3.38613	2.64771	High	High	3.48898	2.94157	High	High	2.95069	2.38723	High
	GMTNEEREILIGDK	2	2	2	D3ZAF5;A0A097BW25		0	0	0
	NWYQGAICGK	39	2	2	D3ZAF5;A0A097BW25	C8(Carbamidomethyl)	9.15587e+06	1.01065e+09	9.66495e+08	High	3.06453	2.73597	High	High	3.33291	3.17575	High	High	3.37279	2.46979	High
	GRDQGPNVCALQQILGTKK	4	2	2	D3ZAF5;A0A097BW25	C9(Carbamidomethyl)	0	1.73564e+07	0	High		1.94676	High		1.99361
	GLENNVNVELLNALHSHMVNK	5	2	2	D3ZAF5;A0A097BW25	M18(Oxidation)	8.61713e+06	3.33687e+07	0		2.2082		High		1.72168						High
	IIDGVPVEITEKETR	11	2	2	D3ZAF5;A0A097BW25		0	1.38514e+07	8.47231e+06	High		2.64672	High	High	3.11356	2.08337	High	High	2.83201	3.14971	High
	GFEPGVTNILK	16	2	2	D3ZAF5;A0A097BW25		0	6.6793e+08	5.60714e+08		2.57469		High	High	2.31077	1.57072	High	High	2.60805	1.9939	High
	GSYTYFAPSNEAWDNLDSDIRR	16	2	2	D3ZAF5;A0A097BW25		1.30532e+08	1.79665e+09	7.54594e+06		2.4118		High		2.89449		High		2.36817		High
	RGLENNVNVELLNALHSHMVNK	7	1	1	D3ZAF5		0	7.99173e+07	0				High		3.2472			High		2.3187	High
	LIKEGETVTEVIHGEPVIKK	2	2	2	D3ZAF5;A0A097BW25		0	0	0	High		2.56708
	YHILNTLQCSEAITGGAVFETMEGNTIEIGCEGDSISINGIK	2	2	2	D3ZAF5;A0A097BW25	C9(Carbamidomethyl); C31(Carbamidomethyl)	21560249	0	0		4.54124
	LILQNHILKVK	1	2	2	D3ZAF5;A0A097BW25		0	0	0
	LREEIEGK	11	2	2	D3ZAF5;A0A097BW25		1.62274e+08	3.50654e+08	2.6688e+08		2.58219		High	High	3.00577	2.0415	High	High	2.50394	2.56353	High
	NGAIHIFR	13	2	2	D3ZAF5;A0A097BW25		0	318619409	309386866	High	2.58362	2.14445	High		2.40883		High	High	2.56324	2.23855	High
	GCPAVMPIDHVYGTLGIVGATTTQHYSDVSK	28	2	2	D3ZAF5;A0A097BW25	C2(Carbamidomethyl); M6(Oxidation)	3.51085e+06	7.95899e+07	0		5.26285		High	High	4.73369	2.32859	High	High	3.89112	1.78929	High
	GLENNVNVELLNALHSHMVNKR	12	2	2	D3ZAF5;A0A097BW25		1.30097e+07	5.76182e+08	0	High	2.4524	4.28281	High		1.91379			High		3.10085	High
	LILQNHILK	20	2	2	D3ZAF5;A0A097BW25		0	2.955e+08	3.48311e+08	High		1.58733	High	High	2.46338	1.33162	High	High	2.50931	2.34483	High
	IIDGVPVEITEK	16	2	2	D3ZAF5;A0A097BW25		9.29938e+06	5.00331e+08	380398133	High	2.50304	1.70555	High		1.85616		High	High	2.62188	1.5324	High
	LLKLILQNHILK	1	2	2	D3ZAF5;A0A097BW25		0	0	0
	VASEALMK	11	2	2	D3ZAF5;A0A097BW25		3.52596e+07	6.01573e+08	8.81632e+08		2.05808		High		2.0491		High		1.64077		High
	RGLENNVNVELLNALHSHMVNK	1	1	1	D3ZAF5	M19(Oxidation)	0	0	0
	VGLSDLYNGQILETIGGKQLR	3	2	2	D3ZAF5;A0A097BW25		0	21027087	0				High		2.71328
	EGETVTEVIHGEPVIKK	6	2	2	D3ZAF5;A0A097BW25		0	0	0	High		3.12925		High		3.14996		High		3.84224
	LIKEGETVTEVIHGEPVIK	4	2	2	D3ZAF5;A0A097BW25		0	2.31902e+07	0	High		3.99996	High		3.64272						High
	SKESDIMTTNGVIHVVDK	8	2	2	D3ZAF5;A0A097BW25	M7(Oxidation)	0	0	5.37562e+07	High		4.47752		High		2.55093	High	High	5.14168	3.22806
	VASEALMK	4	2	2	D3ZAF5;A0A097BW25	M7(Oxidation)	0	0	0									High		1.63186
	YFSSCKNWYQGAICGK	1	2	2	D3ZAF5;A0A097BW25	C5(Carbamidomethyl); C14(Carbamidomethyl)	0	0	0	High		3.96144
	EIIQPAEKSLHEK	2	2	2	D3ZAF5;A0A097BW25		0	0	0
	QVIELAGK	8	2	2	D3ZAF5;A0A097BW25		1.33328e+08	6.86332e+08	7.18838e+08	High	2.1793	1.46779	High	High	1.6712	1.79185	High		2.3737
	EIIQPAEK	6	2	2	D3ZAF5;A0A097BW25		0	3.15536e+08	4.61302e+08				High		1.8462		High		1.88228		High
	GLENNVNVELLNALHSHMVNKR	2	2	2	D3ZAF5;A0A097BW25	M18(Oxidation)	0	0	0	High		3.02705
	DQGPNVCALQQILGTKK	4	2	2	D3ZAF5;A0A097BW25	C7(Carbamidomethyl)	0	0	2.44019e+06	High		2.95077					High		2.38343
	IITGPEIK	2	2	2	D3ZAF5;A0A097BW25		5.66122e+07	2.48678e+08	0		2.34792		High		1.76107
	GFEPGVTNILKTTQGSK	2	2	2	D3ZAF5;A0A097BW25		0	0	0	High		2.15618
	YIQIKFVR	1	2	2	D3ZAF5;A0A097BW25		0	0	0									High		1.89418
	QQTTFTDLVAQLGLASSLKPDGEYTLLAPVNNAFSDDTLSMDQR	1	2	2	D3ZAF5;A0A097BW25		0	0	0
	EEIEGKGSYTYFAPSNEAWDNLDSDIR	1	2	2	D3ZAF5;A0A097BW25		0	0	0												High
	ESDIMTTNGVIHVVDKLLYPADIPVGNDQLLELLNK	1	2	2	D3ZAF5;A0A097BW25		0	0	0
	NWYQGAICGKK	2	2	2	D3ZAF5;A0A097BW25	C8(Carbamidomethyl)	0	0	0					High		1.5302
P0CG51	Polyubiquitin-B OS=Rattus norvegicus GN=Ubb PE=1 SV=1 - [UBB_RAT]	76.07	10	8	8	108	1.86698e+08	7.77418e+07	1.09212e+08	35.2018	61.64	4	13	22.388	57.7	4	8	44.0893	76.07	6	15	305	34.3475	7.53271
	Sequence	# PSMs	# Proteins	# Protein Groups	Protein Group Accessions	Modifications	B2: Area	C2: Area	D2: Area	H4	XCorr B4	XCorr H4	C4	I4	XCorr C4	XCorr I4	D4	J4	XCorr D4	XCorr J4	E4
	TITLEVEPSDTIENVK	29	8	1	P0CG51		1.46026e+07	2.70691e+08	18090672	High	4.0653	1.95276	High		4.18061		High	High	3.66975	2.34815	High
	IQDKEGIPPDQQR	46	7	1	P0CG51		0	2.22132e+07	9.54288e+06	High	2.81577	3.62733	High	High	3.52076	1.53217	High	High	3.32562	3.19359	High
	ESTLHLVLR	18	8	1	P0CG51		0	121115806	1.24284e+08	High		2.00485	High	High	2.51785	1.54552	High	High	2.90478	2.02083	High
	MQIFVK	7	8	1	P0CG51		0	0	90850598	High		1.24223					High	High	1.96318	1.31601	High
	TLSDYNIQKESTLHLVLR	2	8	1	P0CG51		0	0	0	High		2.20584									High
	TLSDYNIQK	4	9	1	P0CG51		4.12191e+07	1.68287e+08	0		2.15856		High		2.20163
	TLTGKTITLEVEPSDTIENVK	1	8	1	P0CG51		0	0	0												High
	EGIPPDQQR	1	7	1	P0CG51		0	0	0	High		1.57917
P60711	Actin, cytoplasmic 1 OS=Rattus norvegicus GN=Actb PE=1 SV=1 - [ACTB_RAT]	75.2	7	10	30	1388	2.10703e+09	2.26041e+09	1.31456e+09	554.481	66.4	23	166	512.085	68.27	23	158	397.785	66.13	22	125	375	41.7097	5.47803
	Sequence	# PSMs	# Proteins	# Protein Groups	Protein Group Accessions	Modifications	B2: Area	C2: Area	D2: Area	H4	XCorr B4	XCorr H4	C4	I4	XCorr C4	XCorr I4	D4	J4	XCorr D4	XCorr J4	E4
	KDLYANTVLSGGTTMYPGIADR	70	5	1	P60711		2.62375e+07	4.04234e+08	1.36395e+08	High	6.55677	5.43169	High	High	6.0503	3.44076	High	High	5.46437	5.21904	High
	LCYVALDFEQEMATAASSSSLEK	134	4	1	P60711	C2(Carbamidomethyl)	5.07351e+06	6.01339e+07	1.31654e+07	High	6.42342	4.19713	High	High	6.23896	5.50922	High	High	5.96977	4.92759	High
	DLYANTVLSGGTTMYPGIADR	87	5	1	P60711	M14(Oxidation)	3.21625e+07	2.48216e+08	2.10712e+08	High	5.3035	4.799	High	High	5.71912	3.9604	High	High	5.82954	4.30624	High
	DLYANTVLSGGTTMYPGIADR	147	5	1	P60711		1.23041e+08	4.49774e+08	1.64374e+08	High	5.918	4.02555	High	High	5.9932	4.24469	High	High	6.0778	4.40979	High
	TTGIVMDSGDGVTHTVPIYEGYALPHAILR	87	4	1	P60711	M6(Oxidation)	5.46393e+07	4.58284e+08	2.20975e+08	High	4.20052	2.46237	High	High	5.69444	3.78572	High	High	4.9634	3.38777	High
	KDLYANTVLSGGTTMYPGIADR	33	5	1	P60711	M15(Oxidation)	5702938	149254346	1.60735e+08	High	4.16677	3.85455	High	High	5.65939	2.39079	High	High	5.79028	4.6184	High
	TTGIVMDSGDGVTHTVPIYEGYALPHAILR	74	4	1	P60711		1.70849e+08	1.6149e+09	715307032	High	5.44868	2.23472	High	High	5.19313	3.5129	High	High	4.06688	3.11088	High
	HQGVMVGMGQKDSYVGDEAQSK	11	9	3	A0A0G2K4M6;P60711;A0A068F1Y2		0	1.38413e+07	16989199	High		1.86841	High		3.65093		High	High	3.67892	3.98659	High
	CPEALFQPSFLGMESCGIHETTFNSIMK	28	5	1	P60711	C1(Carbamidomethyl); C16(Carbamidomethyl)	5.3863e+07	4.6966e+08	2.36293e+08	High	2.92222	2.12532	High		4.33276		High	High	3.22894	2.64826	High
	FRCPEALFQPSFLGMESCGIHETTFNSIMK	1	5	1	P60711	C3(Carbamidomethyl); C18(Carbamidomethyl)	0	0	0
	LCYVALDFEQEMATAASSSSLEK	12	4	1	P60711	C2(Carbamidomethyl); M12(Oxidation)	0	1.57084e+07	6.205e+06	High		3.47831	High		4.84566		High	High	4.69735	3.75037
	SYELPDGQVITIGNER	85	11	3	A0A0G2K4M6;P60711;D3ZRN3		4.11423e+06	9.29717e+08	7.20177e+08	High	2.27256	3.11817	High	High	4.51167	4.44066	High	High	4.21403	3.31948	High
	VAPEEHPVLLTEAPLNPK	74	6	2	P60711;A0A068F1Y2		6.52259e+07	2.64765e+09	2.41366e+09	High	4.04888	3.67952	High	High	4.5042	3.19841	High	High	4.20222	3.41912	High
	CPEALFQPSFLGMESCGIHETTFNSIMK	5	5	1	P60711	C1(Carbamidomethyl); M13(Oxidation); C16(Carbamidomethyl); M27(Oxidation)	0	0	2.71169e+07								High		3.39944
	CPEALFQPSFLGMESCGIHETTFNSIMK	25	5	1	P60711	C1(Carbamidomethyl); M13(Oxidation); C16(Carbamidomethyl)	1.55776e+07	124871135	50447347	High	3.8369	3.01549	High	High	3.09594	2.4976	High	High	3.94918	3.80922
	IWHHTFYNELR	49	8	2	P60711;A0A068F1Y2		2.09342e+06	7.2102e+08	9.13187e+08	High	3.75479	2.61797	High		3.62013		High	High	3.27706	3.30317	High
	DLTDYLMKILTER	1	10	3	A0A0G2K4M6;P60711;D3ZRN3		0	0	0
	MQKEITALAPSTMK	12	10	2	A0A0G2K4M6;P60711		0	1.44071e+07	6373106	High		4.15872	High	High	3.83466	2.98502	High	High	4.00243	4.22902	High
	DSYVGDEAQSK	35	9	3	A0A0G2K4M6;P60711;A0A068F1Y2		1.91687e+08	7.26541e+08	1.05354e+09	High	3.27297	2.77179	High	High	3.17316	2.43266	High	High	2.972	2.97349	High
	HQGVMVGMGQK	53	10	4	A0A0G2K4M6;P60711;D3ZRN3;A0A068F1Y2	M5(Oxidation)	3.45695e+07	9.66859e+07	1.46791e+08	High	2.7094	2.33787	High	High	3.09001	2.10495	High	High	2.65977	2.95254	High
	QEYDESGPSIVHR	59	4	1	P60711		9.79772e+07	9.77737e+08	1.27821e+09	High	3.51747	2.44228	High	High	3.28273	2.48043	High	High	3.0241	2.81721	High
	GYSFTTTAER	58	4	1	P60711		248220278	2058533590	2416302579	High	3.29598	2.72661	High	High	3.11031	2.90537	High	High	2.80736	3.52444	High
	DSYVGDEAQSKR	47	9	3	A0A0G2K4M6;P60711;A0A068F1Y2		7.98729e+07	1.96223e+08	3.14105e+08	High	3.37986	3.34554	High	High	3.29771	3.09674	High	High	3.44377	3.21423	High
	EITALAPSTMK	19	10	2	A0A0G2K4M6;P60711	M10(Oxidation)	6.76742e+07	2.34446e+08	4.26445e+08		2.50683		High	High	2.54107	2.28367	High	High	2.82514	2.06319	High
	HQGVMVGMGQK	41	10	4	A0A0G2K4M6;P60711;D3ZRN3;A0A068F1Y2		1.59807e+08	4.72251e+08	5.90606e+08	High	3.12431	2.66488	High	High	3.02966	1.37959	High	High	3.01545	2.79429	High
	AGFAGDDAPR	36	10	4	A0A0G2K4M6;P60711;Q63030;A0A068F1Y2		4.8521e+08	1.56548e+09	1951265483	High	2.7272	1.90875	High	High	2.87239	1.16556	High	High	2.67596	2.09141	High
	VAPEEHPVLLTEAPLNPKANR	6	6	2	P60711;A0A068F1Y2		0	2.0161e+07	1.7682e+07	High		2.35206	High		4.25373		High		2.86627		High
	EITALAPSTMK	28	10	2	A0A0G2K4M6;P60711		2.41987e+08	1.03352e+09	1.30993e+09	High	2.95597	2.22646	High	High	2.20308	2.35603	High	High	2.80131	2.05919	High
	DLTDYLMK	8	10	3	A0A0G2K4M6;P60711;D3ZRN3		2.55119e+07	687770432	4.61389e+08		1.85676		High	High	1.86612	1.53645	High	High	2.09956	1.37276
	AVFPSIVGRPR	18	9	3	A0A0G2K4M6;P60711;A0A068F1Y2		0	9.88596e+07	2.8458e+08	High		2.05365	High	High	1.99894	1.82544	High	High	2.67507	2.26262	High
	QEYDESGPSIVHRK	9	3	1	P60711		0	3.4893e+07	0				High		2.45552			High		2.13492
	IKIIAPPERK	1	11	3	A0A0G2K4M6;P60711;D3ZRN3		0	0	0
	EKLCYVALDFEQEMATAASSSSLEK	4	4	1	P60711	C4(Carbamidomethyl)	1.84298e+06	0	2.47148e+06	High	2.66267	1.24469	High		3.54838		High		1.83977
	YPIEHGIVTNWDDMEK	1	6	2	P60711;A0A068F1Y2		0	0	0									High		4.22956
	DLTDYLMK	5	10	3	A0A0G2K4M6;P60711;D3ZRN3	M7(Oxidation)	0	1.70283e+08	0				High	High	2.30718	1.53905
	IIAPPERK	8	11	3	A0A0G2K4M6;P60711;D3ZRN3		4.34467e+07	0	1.71405e+08	High	2.5486	1.94101					High	High	2.12294	1.81342	High
	FRCPEALFQPSFLGMESCGIHETTFNSIMK	2	5	1	P60711	C3(Carbamidomethyl); M15(Oxidation); C18(Carbamidomethyl)	0	0	0
	CDVDIR	12	7	2	P60711;D3ZRN3	C1(Carbamidomethyl)	3.18116e+07	2.3267e+08	2.37011e+08	High	2.06037	1.64182	High	High	1.99245	1.23238	High	High	2.23881	1.86751	High
	HQGVMVGMGQK	1	10	4	A0A0G2K4M6;P60711;D3ZRN3;A0A068F1Y2	M5(Oxidation); M8(Oxidation)	0	0	0
	IKIIAPPER	1	11	3	A0A0G2K4M6;P60711;D3ZRN3		0	0	0												High
	CDVDIRK	1	7	2	P60711;D3ZRN3	C1(Carbamidomethyl)	0	0	0
A0A0G2K4M6	Actin, aortic smooth muscle OS=Rattus norvegicus GN=Acta2 PE=3 SV=1 - [A0A0G2K4M6_RAT]	74.47	3	12	26	550	1.17624e+09	1.43825e+09	7.66161e+08	168.355	33.51	13	64	174.792	46.01	16	62	156.343	58.51	18	57	376	41.8977	5.38916
	Sequence	# PSMs	# Proteins	# Protein Groups	Protein Group Accessions	Modifications	B2: Area	C2: Area	D2: Area	H4	XCorr B4	XCorr H4	C4	I4	XCorr C4	XCorr I4	D4	J4	XCorr D4	XCorr J4	E4
	HQGVMVGMGQKDSYVGDEAQSK	11	9	3	A0A0G2K4M6;P60711;A0A068F1Y2		0	1.38413e+07	16989199	High		1.86841	High		3.65093		High	High	3.67892	3.98659	High
	SYELPDGQVITIGNER	85	11	3	A0A0G2K4M6;P60711;D3ZRN3		4.11423e+06	9.29717e+08	7.20177e+08	High	2.27256	3.11817	High	High	4.51167	4.44066	High	High	4.21403	3.31948	High
	YPIEHGIITNWDDMEK	56	5	1	A0A0G2K4M6		59210880	8.47856e+08	5.05375e+08	High	3.55968	3.25766	High	High	4.57311	2.91527	High	High	3.17332	2.825	High
	DLTDYLMKILTER	1	10	3	A0A0G2K4M6;P60711;D3ZRN3		0	0	0
	YPIEHGIITNWDDMEK	23	5	1	A0A0G2K4M6	M14(Oxidation)	6.03972e+06	129993138	1.98389e+08	High	2.53685	3.24501	High	High	3.14663	2.5869	High	High	3.36779	3.69645	High
	MQKEITALAPSTMK	12	10	2	A0A0G2K4M6;P60711		0	1.44071e+07	6373106	High		4.15872	High	High	3.83466	2.98502	High	High	4.00243	4.22902	High
	DSYVGDEAQSK	35	9	3	A0A0G2K4M6;P60711;A0A068F1Y2		1.91687e+08	7.26541e+08	1.05354e+09	High	3.27297	2.77179	High	High	3.17316	2.43266	High	High	2.972	2.97349	High
	HQGVMVGMGQK	53	10	4	A0A0G2K4M6;P60711;D3ZRN3;A0A068F1Y2	M5(Oxidation)	3.45695e+07	9.66859e+07	1.46791e+08	High	2.7094	2.33787	High	High	3.09001	2.10495	High	High	2.65977	2.95254	High
	DSYVGDEAQSKR	47	9	3	A0A0G2K4M6;P60711;A0A068F1Y2		7.98729e+07	1.96223e+08	3.14105e+08	High	3.37986	3.34554	High	High	3.29771	3.09674	High	High	3.44377	3.21423	High
	EITALAPSTMK	19	10	2	A0A0G2K4M6;P60711	M10(Oxidation)	6.76742e+07	2.34446e+08	4.26445e+08		2.50683		High	High	2.54107	2.28367	High	High	2.82514	2.06319	High
	HQGVMVGMGQK	41	10	4	A0A0G2K4M6;P60711;D3ZRN3;A0A068F1Y2		1.59807e+08	4.72251e+08	5.90606e+08	High	3.12431	2.66488	High	High	3.02966	1.37959	High	High	3.01545	2.79429	High
	GILTLKYPIEHGIITNWDDMEK	2	5	1	A0A0G2K4M6		0	0	0	High		1.85168
	AGFAGDDAPR	36	10	4	A0A0G2K4M6;P60711;Q63030;A0A068F1Y2		4.8521e+08	1.56548e+09	1951265483	High	2.7272	1.90875	High	High	2.87239	1.16556	High	High	2.67596	2.09141	High
	GYSFVTTAER	13	5	1	A0A0G2K4M6		0	2.5106e+07	4.02988e+07	High		2.08348	High	High	3.11728	2.13176	High	High	3.61918	2.93388	High
	VAPEEHPTLLTEAPLNPK	11	5	1	A0A0G2K4M6		0	38290810	0	High		2.83518	High	High	2.01909	3.49544		High		2.7562	High
	IWHHSFYNELR	2	3	1	A0A0G2K4M6		0	0	0	High		2.37687
	EITALAPSTMK	28	10	2	A0A0G2K4M6;P60711		2.41987e+08	1.03352e+09	1.30993e+09	High	2.95597	2.22646	High	High	2.20308	2.35603	High	High	2.80131	2.05919	High
	DLTDYLMK	8	10	3	A0A0G2K4M6;P60711;D3ZRN3		2.55119e+07	687770432	4.61389e+08		1.85676		High	High	1.86612	1.53645	High	High	2.09956	1.37276
	AVFPSIVGRPR	18	9	3	A0A0G2K4M6;P60711;A0A068F1Y2		0	9.88596e+07	2.8458e+08	High		2.05365	High	High	1.99894	1.82544	High	High	2.67507	2.26262	High
	IKIIAPPERK	1	11	3	A0A0G2K4M6;P60711;D3ZRN3		0	0	0
	DLYANNVLSGGTTMYPGIADR	9	4	1	A0A0G2K4M6		0	0	4.29869e+06	High		3.85439		High		3.36184	High	High	4.76907	3.91965	High
	DLYANNVLSGGTTMYPGIADR	3	4	1	A0A0G2K4M6	M14(Oxidation)	0	0	1.11927e+06					High		2.28279	High	High	4.72617	4.61568
	LCYVALDFENEMATAASSSSLEK	1	5	1	A0A0G2K4M6	C2(Carbamidomethyl); M12(Oxidation)	0	0	0								High		2.99958
	QEYDEAGPSIVHR	8	4	1	A0A0G2K4M6		0	0	17559753	High		1.85893		High		1.767	High	High	2.90378	2.42867	High
	TTGIVLDSGDGVTHNVPIYEGYALPHAIMR	4	5	1	A0A0G2K4M6		0	0	0									High		2.1256	High
	CPETLFQPSFIGMESAGIHETTYNSIMK	3	5	1	A0A0G2K4M6	C1(Carbamidomethyl)	0	0	0									High		2.11752	High
	TTGIVLDSGDGVTHNVPIYEGYALPHAIMR	1	5	1	A0A0G2K4M6	M29(Oxidation)	0	0	0									High		3.97919
	DLTDYLMK	5	10	3	A0A0G2K4M6;P60711;D3ZRN3	M7(Oxidation)	0	1.70283e+08	0				High	High	2.30718	1.53905
	IIAPPERK	8	11	3	A0A0G2K4M6;P60711;D3ZRN3		4.34467e+07	0	1.71405e+08	High	2.5486	1.94101					High	High	2.12294	1.81342	High
	KDLYANNVLSGGTTMYPGIADR	2	4	1	A0A0G2K4M6		0	0	0	High		2.24247						High		2.08631
	HQGVMVGMGQK	1	10	4	A0A0G2K4M6;P60711;D3ZRN3;A0A068F1Y2	M5(Oxidation); M8(Oxidation)	0	0	0
	IKIIAPPER	1	11	3	A0A0G2K4M6;P60711;D3ZRN3		0	0	0												High
	KDLYANNVLSGGTTMYPGIADR	1	4	1	A0A0G2K4M6	M15(Oxidation)	0	0	0									High		2.00105
	CDIDIR	1	5	1	A0A0G2K4M6	C1(Carbamidomethyl)	0	0	0									High		1.67212
P14668	Annexin A5 OS=Rattus norvegicus GN=Anxa5 PE=1 SV=3 - [ANXA5_RAT]	73.67	2	1	21	286	2.5546e+08	2.09879e+08	1.57264e+08	103.715	35.74	11	33	80.189	38.87	11	29	105.692	59.87	14	37	319	35.7223	5.04639
	Sequence	# PSMs	# Proteins	# Protein Groups	Protein Group Accessions	Modifications	B2: Area	C2: Area	D2: Area	H4	XCorr B4	XCorr H4	C4	I4	XCorr C4	XCorr I4	D4	J4	XCorr D4	XCorr J4	E4
	ETSGNLENLLLAVVK	21	3	2	P14668;Q66HH8		0	4.49667e+07	7.78318e+06	High	3.7953	2.18858	High		4.40469		High	High	3.69416	1.78471	High
	YMTISGFQIEETIDR	1	3	2	P14668;Q66HH8		0	0	0
	GLGTDEDSILNLLTAR	42	3	2	P14668;Q66HH8		1.72963e+07	1.02541e+08	1.22543e+08	High	4.28797	2.60102	High	High	4.63356	1.88846	High	High	3.55275	2.70336	High
	SIPAYLAETLYYAMK	5	3	2	P14668;Q66HH8	M14(Oxidation)	0	0	5.11519e+06								High		2.9206		High
	WGTDEEKFITILGTR	20	3	2	P14668;Q66HH8		0	7.69745e+07	3.31171e+07	High		3.58944	High	High	3.05131	1.26151	High	High	3.55881	2.4259	High
	SIPAYLAETLYYAMK	8	3	2	P14668;Q66HH8		0	4.04042e+07	1.39556e+07		3.44147		High		3.9167		High		3.45244		High
	GTVTDFSGFDGR	35	3	2	P14668;Q66HH8		1.98135e+07	2.49308e+08	1.22559e+08	High	3.34325	2.94674	High	High	3.73289	2.43749	High	High	3.75305	2.80092	High
	MLVVLLQANR	3	3	2	P14668;Q66HH8		0	0	0	High		1.79685									High
	NFATSLYSMIK	16	3	2	P14668;Q66HH8		0	5.62177e+07	2.6322e+07	High		1.69214	High	High	2.67669	1.76793	High		2.67113		High
	SEIDLFNIRK	8	3	2	P14668;Q66HH8		0	9.41189e+06	1.00262e+07	High		2.11673	High		2.85921		High	High	3.22325	3.01339
	NFATSLYSMIK	5	3	2	P14668;Q66HH8	M9(Oxidation)	0	7.71086e+06	7.38155e+06	High		1.82391	High		3.71093		High		2.86296
	SEIDLFNIR	37	3	2	P14668;Q66HH8		1.21166e+07	1.89104e+08	1.10906e+08	High	2.95076	2.63755	High	High	2.7799	1.93052	High	High	2.78628	2.14206	High
	GAGTDDHTLIR	29	3	2	P14668;Q66HH8		1.40524e+07	8.07258e+07	1.1551e+08	High	2.60351	2.85953	High		3.3719		High	High	3.04321	2.83868	High
	VLTEIIASR	20	3	2	P14668;Q66HH8		2.11349e+07	327967180	384537114	High	2.95563	2.23434	High	High	2.59801	1.57379	High	High	3.13024	1.44727	High
	LYDAYELK	7	3	2	P14668;Q66HH8		0	0	0	High		1.12857		High		1.19634
	LIVALMKPSR	7	3	2	P14668;Q66HH8		0	0	9.35618e+06	High		2.58211		High		1.85435	High	High	2.34597	2.17301	High
	QAYEEEYGSNLEDDVVGDTSGYYQR	5	2	1	P14668		0	0	0	High		1.56345		High		1.09813		High		2.55032	High
	QQIAEEFK	8	3	2	P14668;Q66HH8		0	0	0	High		1.95038						High		1.89358	High
	DPDTAIDDAQVELDAQALFQAGELK	1	3	2	P14668;Q66HH8		0	0	0												High
	LIVALMKPSR	1	3	2	P14668;Q66HH8	M6(Oxidation)	0	0	0
	FITILGTR	2	3	2	P14668;Q66HH8		0	0	0					High		1.38697
	WGTDEEK	2	3	2	P14668;Q66HH8		0	2.8272e+07	0				High		2.172
	ALLLLCGGEDD	1	2	2	P14668;Q66HH8	C6(Carbamidomethyl)	0	0	0
	SELTGKFEK	2	3	2	P14668;Q66HH8		0	0	0
Q66HH8	Annexin OS=Rattus norvegicus GN=Anxa5 PE=1 SV=1 - [Q66HH8_RAT]	73.67	1	1	21	292	2.5546e+08	2.09879e+08	1.57264e+08	107.521	43.57	12	34	89.0345	46.71	12	31	100.181	52.04	13	35	319	35.7503	5.04639
	Sequence	# PSMs	# Proteins	# Protein Groups	Protein Group Accessions	Modifications	B2: Area	C2: Area	D2: Area	H4	XCorr B4	XCorr H4	C4	I4	XCorr C4	XCorr I4	D4	J4	XCorr D4	XCorr J4	E4
	ETSGNLENLLLAVVK	21	3	2	P14668;Q66HH8		0	4.49667e+07	7.78318e+06	High	3.7953	2.18858	High		4.40469		High	High	3.69416	1.78471	High
	QVYEEEYGSNLEDDVVGDTSGYYQR	11	1	1	Q66HH8		0	6.25338e+07	5.24579e+07	High		2.30728	High		3.80662		High	High	4.68236	2.33875
	YMTISGFQIEETIDR	1	3	2	P14668;Q66HH8		0	0	0
	GLGTDEDSILNLLTAR	42	3	2	P14668;Q66HH8		1.72963e+07	1.02541e+08	1.22543e+08	High	4.28797	2.60102	High	High	4.63356	1.88846	High	High	3.55275	2.70336	High
	SIPAYLAETLYYAMK	5	3	2	P14668;Q66HH8	M14(Oxidation)	0	0	5.11519e+06								High		2.9206		High
	WGTDEEKFITILGTR	20	3	2	P14668;Q66HH8		0	7.69745e+07	3.31171e+07	High		3.58944	High	High	3.05131	1.26151	High	High	3.55881	2.4259	High
	SIPAYLAETLYYAMK	8	3	2	P14668;Q66HH8		0	4.04042e+07	1.39556e+07		3.44147		High		3.9167		High		3.45244		High
	GTVTDFSGFDGR	35	3	2	P14668;Q66HH8		1.98135e+07	2.49308e+08	1.22559e+08	High	3.34325	2.94674	High	High	3.73289	2.43749	High	High	3.75305	2.80092	High
	MLVVLLQANR	3	3	2	P14668;Q66HH8		0	0	0	High		1.79685									High
	NFATSLYSMIK	16	3	2	P14668;Q66HH8		0	5.62177e+07	2.6322e+07	High		1.69214	High	High	2.67669	1.76793	High		2.67113		High
	SEIDLFNIRK	8	3	2	P14668;Q66HH8		0	9.41189e+06	1.00262e+07	High		2.11673	High		2.85921		High	High	3.22325	3.01339
	NFATSLYSMIK	5	3	2	P14668;Q66HH8	M9(Oxidation)	0	7.71086e+06	7.38155e+06	High		1.82391	High		3.71093		High		2.86296
	SEIDLFNIR	37	3	2	P14668;Q66HH8		1.21166e+07	1.89104e+08	1.10906e+08	High	2.95076	2.63755	High	High	2.7799	1.93052	High	High	2.78628	2.14206	High
	GAGTDDHTLIR	29	3	2	P14668;Q66HH8		1.40524e+07	8.07258e+07	1.1551e+08	High	2.60351	2.85953	High		3.3719		High	High	3.04321	2.83868	High
	VLTEIIASR	20	3	2	P14668;Q66HH8		2.11349e+07	327967180	384537114	High	2.95563	2.23434	High	High	2.59801	1.57379	High	High	3.13024	1.44727	High
	LYDAYELK	7	3	2	P14668;Q66HH8		0	0	0	High		1.12857		High		1.19634
	LIVALMKPSR	7	3	2	P14668;Q66HH8		0	0	9.35618e+06	High		2.58211		High		1.85435	High	High	2.34597	2.17301	High
	QQIAEEFK	8	3	2	P14668;Q66HH8		0	0	0	High		1.95038						High		1.89358	High
	DPDTAIDDAQVELDAQALFQAGELK	1	3	2	P14668;Q66HH8		0	0	0												High
	LIVALMKPSR	1	3	2	P14668;Q66HH8	M6(Oxidation)	0	0	0
	FITILGTR	2	3	2	P14668;Q66HH8		0	0	0					High		1.38697
	WGTDEEK	2	3	2	P14668;Q66HH8		0	2.8272e+07	0				High		2.172
	ALLLLCGGEDD	1	2	2	P14668;Q66HH8	C6(Carbamidomethyl)	0	0	0
	SELTGKFEK	2	3	2	P14668;Q66HH8		0	0	0
P69897	Tubulin beta-5 chain OS=Rattus norvegicus GN=Tubb5 PE=1 SV=1 - [TBB5_RAT]	73.42	3	5	27	659	1.85684e+08	2.08527e+08	1.17515e+08	231.143	61.94	21	74	240.953	56.53	22	82	202.895	60.14	20	71	444	49.639	4.89404
	Sequence	# PSMs	# Proteins	# Protein Groups	Protein Group Accessions	Modifications	B2: Area	C2: Area	D2: Area	H4	XCorr B4	XCorr H4	C4	I4	XCorr C4	XCorr I4	D4	J4	XCorr D4	XCorr J4	E4
	GHYTEGAELVDSVLDVVR	41	7	5	P85108;Q4QRB4;G3V7C6;P69897;Q4QQV0		2.54605e+07	1.82206e+08	1.78728e+08	High	3.29686	3.76966	High	High	6.43171	2.16611	High	High	6.31671	4.40367	High
	EAESCDCLQGFQLTHSLGGGTGSGMGTLLISK	7	4	3	B4F7C2;G3V7C6;P69897	C5(Carbamidomethyl); C7(Carbamidomethyl)	0	0	0	High		1.23855						High		2.19238
	SGPFGQIFRPDNFVFGQSGAGNNWAK	36	6	4	P85108;B4F7C2;G3V7C6;P69897		8.26442e+06	1.13501e+08	8.91048e+07	High	4.09254	2.32592	High	High	5.21017	2.74761	High	High	5.20551	2.61833	High
	FWEVISDEHGIDPTGTYHGDSDLQLDR	23	1	1	P69897		1.74059e+07	148382132	2.88216e+07	High	4.01499	2.98732	High		5.02887		High	High	4.39238	2.50658	High
	LTTPTYGDLNHLVSATMSGVTTCLR	14	5	4	P85108;B4F7C2;P69897;G3V7C6	C23(Carbamidomethyl)	0	9.50109e+07	0		3.86959		High		3.29881			High		1.67196	High
	MREIVHIQAGQCGNQIGAK	9	8	5	B4F7C2;G3V7C6;P85108;Q4QRB4;P69897	C12(Carbamidomethyl)	0	1.16323e+07	1.42366e+07	High		2.41247	High		3.62671		High	High	3.28151	2.43906	High
	EIVHIQAGQCGNQIGAK	28	8	5	P85108;Q4QRB4;P69897;B4F7C2;G3V7C6	C10(Carbamidomethyl)	0	8.98196e+07	1.06121e+08	High		4.54928	High	High	5.12043	2.43804	High	High	4.91824	3.73243	High
	NSSYFVEWIPNNVK	45	8	6	P85108;Q4QRB4;B4F7C2;G3V7C6;P69897;Q4QQV0		1.05174e+07	7.51291e+07	7.09006e+07	High	3.53215	3.09255	High	High	3.77769	3.21754	High	High	4.07601	3.68036	High
	LTTPTYGDLNHLVSATMSGVTTCLR	3	5	4	P85108;B4F7C2;P69897;G3V7C6	M17(Oxidation); C23(Carbamidomethyl)	0	6.96799e+06	0				High		3.38739						High
	EVDEQMLNVQNK	26	5	3	P85108;G3V7C6;P69897		1.76434e+07	7.52079e+07	1.04365e+08	High	4.16206	3.06445	High	High	3.55671	2.86994	High	High	3.95367	3.35021	High
	EVDEQMLNVQNK	18	5	3	P85108;G3V7C6;P69897	M6(Oxidation)	0	1.35212e+07	2.4531e+07	High		3.11255	High	High	3.69925	2.71991	High	High	3.39101	3.05109	High
	AILVDLEPGTMDSVR	31	4	3	P85108;Q4QRB4;P69897		5.54112e+06	2.09081e+08	2.29005e+07	High	3.89354	2.54618	High	High	3.70777	2.54774	High	High	3.38005	2.7618	High
	IMNTFSVVPSPK	11	5	4	Q4QRB4;B4F7C2;G3V7C6;P69897	M2(Oxidation)	0	1.5208e+07	2.77627e+07	High		1.86196	High		2.8096		High	High	3.198	3.51118	High
	GHYTEGAELVDSVLDVVRK	4	7	5	P85108;Q4QRB4;G3V7C6;P69897;Q4QQV0		0	0	1.49325e+06								High		1.81371
	AILVDLEPGTMDSVR	21	4	3	P85108;Q4QRB4;P69897	M11(Oxidation)	1.9792e+06	6.88071e+07	4.83355e+07	High	3.58635	2.40848	High	High	4.19221	1.99613	High	High	3.58351	3.59787	High
	LHFFMPGFAPLTSR	14	6	4	P85108;B4F7C2;G3V7C6;P69897	M5(Oxidation)	0	5.33424e+07	4.00244e+07	High		2.62515	High		1.34648		High	High	3.0568	3.02482	High
	IMNTFSVVPSPK	19	5	4	Q4QRB4;B4F7C2;G3V7C6;P69897		0	9.57771e+07	8.67106e+07	High		2.76122	High	High	3.58971	2.01075	High	High	3.50075	2.98103	High
	KLAVNMVPFPR	6	9	6	P85108;Q4QRB4;B4F7C2;G3V7C6;P69897;Q4QQV0		0	0	1.53424e+07	High		1.79852					High	High	3.03477	2.58985	High
	ISEQFTAMFR	12	7	5	P85108;Q4QRB4;B4F7C2;G3V7C6;P69897	M8(Oxidation)	0	3.87271e+07	3.57989e+07	High		2.87676	High	High	3.59122	2.50728	High	High	3.17948	2.53571	High
	LAVNMVPFPR	17	9	6	P85108;Q4QRB4;B4F7C2;G3V7C6;P69897;Q4QQV0	M5(Oxidation)	0	21426148	3.56292e+07	High		2.13293	High	High	2.61492	2.09171	High	High	3.11604	2.51641	High
	ISVYYNEATGGK	18	1	1	P69897		0	0	2.82226e+08	High	2.55853	2.73208	High	High	3.33555	2.20594	High	High	3.48746	3.02127	High
	ISEQFTAMFR	22	7	5	P85108;Q4QRB4;B4F7C2;G3V7C6;P69897		0	1.25467e+08	8.59169e+07		3.54364		High	High	3.15686	2.60115	High		2.52883		High
	ALTVPELTQQVFDAK	37	1	1	P69897		0	7.99894e+07	5.28721e+07	High	2.85442	1.80624	High	High	3.47736	2.71552	High	High	3.90744	1.86425	High
	NMMAACDPR	17	8	6	P85108;Q4QRB4;B4F7C2;G3V7C6;P69897;Q4QQV0	C6(Carbamidomethyl)	1.04194e+07	7.73931e+07	7.5672e+07	High	2.62665	2.75606	High	High	3.10835	2.06165	High	High	2.78833	2.73498	High
	IREEYPDR	8	7	4	P85108;G3V7C6;P69897;Q4QQV0		0	4.55057e+07	5.96382e+07	High		2.76254	High		3.12795		High		2.93032
	FPGQLNADLR	30	9	6	P85108;Q4QRB4;B4F7C2;G3V7C6;P69897;Q4QQV0		0	92629515	7.59021e+07	High		1.86626	High	High	2.70365	1.85354	High	High	2.91804	1.99842	High
	MAVTFIGNSTAIQELFK	5	1	1	P69897		0	0	0	High		1.87554						High		3.22417
	LAVNMVPFPR	22	9	6	P85108;Q4QRB4;B4F7C2;G3V7C6;P69897;Q4QQV0		4.55008e+06	1.60935e+08	164626969	High	2.32982	1.60596	High	High	2.48024	2.02055	High	High	2.78682	2.402	High
	NMMAACDPR	25	8	6	P85108;Q4QRB4;B4F7C2;G3V7C6;P69897;Q4QQV0	M2(Oxidation); C6(Carbamidomethyl)	1.47666e+06	1.19621e+07	1.76371e+07	High	2.08373	2.71234	High		2.52353		High	High	2.84217	2.45717	High
	LHFFMPGFAPLTSR	22	6	4	P85108;B4F7C2;G3V7C6;P69897		6.62597e+06	1.60884e+08	1.61633e+07	High	2.49578	2.17232	High	High	2.92104	1.87976	High	High	2.92339	2.33547	High
	TAVCDIPPR	35	6	4	P85108;B4F7C2;G3V7C6;P69897	C4(Carbamidomethyl)	0	5.7113e+06	1.07501e+07	High		2.32208	High	High	2.76276	1.58942	High	High	2.68649	2.49987	High
	YLTVAAVFR	19	4	3	B4F7C2;G3V7C6;P69897		1.16037e+07	1.65764e+08	9.44312e+07	High	2.59686	1.86606	High		2.8072		High	High	2.81586	2.09076	High
	MAVTFIGNSTAIQELFK	4	1	1	P69897	M1(Oxidation)	0	0	0	High		1.81288		High		2.06344		High		2.82143
	FPGQLNADLRK	6	9	6	P85108;Q4QRB4;B4F7C2;G3V7C6;P69897;Q4QQV0		0	1.40092e+07	1.44845e+07	High		2.35442	High		2.18309		High		1.94205
	EAESCDCLQGFQLTHSLGGGTGSGMGTLLISK	1	4	3	B4F7C2;G3V7C6;P69897	C5(Carbamidomethyl); C7(Carbamidomethyl); M25(Oxidation)	0	0	0	High		1.76859
	MAVTFIGNSTAIQELFKR	1	1	1	P69897		0	0	0
	RISEQFTAMFR	1	7	5	P85108;Q4QRB4;B4F7C2;G3V7C6;P69897		0	0	0									High		2.09117
	MREIVHIQAGQCGNQIGAK	1	8	5	B4F7C2;G3V7C6;P85108;Q4QRB4;P69897	M1(Oxidation); C12(Carbamidomethyl)	0	0	0	High		1.90224
P48500	Triosephosphate isomerase OS=Rattus norvegicus GN=Tpi1 PE=1 SV=2 - [TPIS_RAT]	73.09	4	13	13	109	2.53565e+07	2.58782e+07	1.1241e+07	38.5289	46.99	8	12	47.8731	45.38	9	14	30.5086	33.73	7	10	249	26.8318	7.23975
	Sequence	# PSMs	# Proteins	# Protein Groups	Protein Group Accessions	Modifications	B2: Area	C2: Area	D2: Area	H4	XCorr B4	XCorr H4	C4	I4	XCorr C4	XCorr I4	D4	J4	XCorr D4	XCorr J4	E4
	LPADTEVVCAPPTAYIDFAR	13	2	1	P48500	C9(Carbamidomethyl)	0	0	1.1484e+06	High		3.07413	High	High	4.80497	2.57908	High	High	5.18707	3.81557
	VNHALSEGLGVIACIGEK	5	4	1	P48500	C14(Carbamidomethyl)	0	1.67119e+07	0	High		4.13706	High		3.20164
	VTNGAFTGEISPGMIK	6	4	1	P48500		0	1.04201e+07	5.41034e+06	High		2.49927	High		3.69499		High	High	4.55177	3.48993
	CNVSEGVAQCTR	9	2	1	P48500	C1(Carbamidomethyl); C10(Carbamidomethyl)	0	6.51011e+06	9.19933e+06	High		3.3341	High		3.59417		High	High	3.84449	3.32982	High
	IIYGGSVTGATCK	18	3	1	P48500	C12(Carbamidomethyl)	3.74444e+06	3.77563e+07	4.31406e+07	High	2.27118	3.15765	High	High	3.63468	2.43431	High	High	3.16	3.16946	High
	ELASQPDVDGFLVGGASLKPEFVDIINAK	3	3	1	P48500		0	0	0
	VVLAYEPVWAIGTGK	12	4	1	P48500		0	2.16013e+07	1.30915e+07	High		2.45296	High		3.64556		High	High	3.20581	2.05586	High
	TATPQQAQEVHEK	16	4	1	P48500		2.23711e+06	3.88662e+06	5.30464e+06	High	1.98354	3.29951	High	High	2.65394	1.89891	High	High	3.28942	2.5642	High
	RHIFGESDELIGQK	2	2	1	P48500		0	0	6.31515e+06								High		3.11604
	IAVAAQNCYK	10	4	1	P48500	C8(Carbamidomethyl)	2.97538e+06	1.56311e+07	2.14026e+07	High	2.71172	2.53396	High		2.65939		High	High	3.02229	2.84341	High
	HIFGESDELIGQK	11	2	1	P48500		0	0	6.72493e+06	High		2.96346		High		2.93297	High	High	3.28218	3.5432	High
	DLGATWVVLGHSER	2	4	1	P48500		0	0	0									High		4.1665
	FFVGGNWK	2	4	1	P48500		0	0	0												High
Q63011	Zero beta-globin (Fragment) OS=Rattus norvegicus PE=3 SV=1 - [Q63011_RAT]	72.6	4	5	9	133	3.3377e+08	2.94662e+08	2.16158e+08	40.3842	60.96	7	16	59.5577	51.37	7	18	24.183	38.36	5	8	146	15.8962	7.29834
	Sequence	# PSMs	# Proteins	# Protein Groups	Protein Group Accessions	Modifications	B2: Area	C2: Area	D2: Area	H4	XCorr B4	XCorr H4	C4	I4	XCorr C4	XCorr I4	D4	J4	XCorr D4	XCorr J4	E4
	FGDLSSVSAIMGNPQVK	12	5	1	Q63011		0	21055304	1.83605e+07	High		4.54649	High		4.36203		High	High	4.5914	3.46272	High
	VVAGVASALAHK	72	8	3	P02091;P11517;Q63011		5.87128e+06	7.40172e+08	4.77029e+08	High	3.32258	2.59846	High	High	3.106	3.01083	High	High	3.69324	2.26378	High
	VVAGVASALAHKYH	7	8	3	P02091;P11517;Q63011		0	5.11951e+06	5.8489e+06	High		2.41499	High		3.62207		High	High	4.07777	3.5146	High
	EFTPSAQAAFQK	19	5	2	Q63011;Q63223		4.75733e+07	2.26407e+08	298767457	High	2.89083	2.57374	High	High	3.1015	2.68295	High	High	3.61452	2.51137	High
	VNPVEIGAESLASLLIVYPWTQR	2	4	1	Q63011		0	0	0				High		3.78196			High		1.20502
	GTFASLSELHCDK	8	3	1	Q63011	C11(Carbamidomethyl)	0	3.47304e+07	3.57794e+07	High		2.59408	High		2.8748		High	High	3.20529	2.34553	High
	FGDLSSVSAIMGNPQVK	5	5	1	Q63011	M11(Oxidation)	0	0	7.63842e+06					High		1.8804	High	High	5.02183	3.38897
	VHLTDAEK	1	1	1	Q63011		0	0	0									High		1.87786
	LHVDPENFR	3	9	4	P02091;P11517;Q63011;Q63223		0	0	1.08189e+08	High		1.64692					High		1.73429
	VINAFDDGLK	4	5	1	Q63011		0	7.3914e+06	1.5262e+07	High		1.39846	High		1.90288		High		2.47718
Q5XFX0	Transgelin-2 OS=Rattus norvegicus GN=Tagln2 PE=1 SV=1 - [TAGL2_RAT]	72.36	2	13	13	121	2.21398e+07	2.28289e+07	1.81853e+07	31.5581	33.17	5	8	41.901	40.2	6	12	39.2927	46.23	7	11	199	22.3791	8.25049
	Sequence	# PSMs	# Proteins	# Protein Groups	Protein Group Accessions	Modifications	B2: Area	C2: Area	D2: Area	H4	XCorr B4	XCorr H4	C4	I4	XCorr C4	XCorr I4	D4	J4	XCorr D4	XCorr J4	E4
	YGINTTDIFQTVDLWEGK	16	1	1	Q5XFX0		0	9.49834e+06	1.31086e+06	High		2.40811	High		5.11976		High	High	5.27015	4.33455	High
	DDGLFSGDPNWFPK	26	1	1	Q5XFX0		0	4.01163e+07	2.32513e+07	High		2.63478	High	High	4.5371	3.46121	High	High	4.0786	3.23993	High
	QMEQISQFLQAAER	14	1	1	Q5XFX0		0	1.68047e+07	1.15493e+07	High		3.38961	High	High	4.30513	1.84142	High	High	4.25051	3.83532	High
	DGTVLCELINSLYPEGQAPVKK	4	1	1	Q5XFX0	C6(Carbamidomethyl)	0	0	0
	DDGLFSGDPNWFPKK	2	1	1	Q5XFX0		0	0	0									High		3.10292
	QMEQISQFLQAAER	4	1	1	Q5XFX0	M2(Oxidation)	0	0	0	High		2.3488
	NVIGLQMGTNR	12	1	1	Q5XFX0		0	8.73113e+06	1.42747e+07	High		2.98916	High	High	2.88514	2.52616	High	High	3.46898	3.7359	High
	NFSDNQLQEGK	7	1	1	Q5XFX0		0	0	3.09608e+07	High		3.21271		High		2.01285	High	High	3.65236	2.84715
	KGVSQPQPGRENFQNWLK	1	1	1	Q5XFX0		0	0	0
	TLMNLGGLAVAR	9	1	1	Q5XFX0	M3(Oxidation)	0	0	1.03314e+07	High		2.5816					High	High	2.97819	3.29536	High
	GVSQPQPGR	2	1	1	Q5XFX0		0	3.91689e+06	0				High		2.1884						High
	GASQAGMTGYGMPR	8	2	1	Q5XFX0		0	0	0	High		3.04238		High		1.83412		High		2.91274	High
	TLMNLGGLAVAR	13	1	1	Q5XFX0		0	0	0	High		2.69902		High		2.04377		High		2.90249
	DGTVLCELINSLYPEGQAPVK	1	1	1	Q5XFX0	C6(Carbamidomethyl)	0	0	0
	NVIGLQMGTNR	1	1	1	Q5XFX0	M7(Oxidation)	0	0	0
	KIQASTMAFK	1	1	1	Q5XFX0		0	0	0					High		1.25712
P62963	Profilin-1 OS=Rattus norvegicus GN=Pfn1 PE=1 SV=2 - [PROF1_RAT]	72.14	1	8	8	106	5.01594e+07	5.01882e+07	2.59995e+07	25.0318	42.14	5	10	8.96068	30.71	4	5	21.1696	36.43	4	8	140	14.9475	8.27979
	Sequence	# PSMs	# Proteins	# Protein Groups	Protein Group Accessions	Modifications	B2: Area	C2: Area	D2: Area	H4	XCorr B4	XCorr H4	C4	I4	XCorr C4	XCorr I4	D4	J4	XCorr D4	XCorr J4	E4
	DSLLQDGEFTMDLR	10	1	1	P62963		6.16161e+06	0	0	High	3.86915	2.54774						High		2.78563
	SSFFVNGLTLGGQK	24	1	1	P62963		0	4.86621e+07	5.37838e+07	High		1.91618	High	High	3.11155	2.1662	High	High	3.09185	2.00959	High
	TFVSITPAEVGVLVGK	25	1	1	P62963		1.60125e+06	4.63331e+07	0	High	3.38638	1.96412	High	High	4.28946	3.15651		High		2.05701	High
	STGGAPTFNVTVTMTAK	5	1	1	P62963		0	0	0	High		1.76154						High		2.58077
	DSPSVWAAVPGK	15	1	1	P62963		0	5.54831e+07	7.13991e+07	High		1.85498	High	High	2.87071	1.89702	High	High	2.94653	1.85448	High
	CYEMASHLR	13	1	1	P62963	C1(Carbamidomethyl)	1.71888e+06	2.03798e+07	2.53816e+07	High	1.6945	1.96756	High	High	2.39988	1.92577	High	High	1.90125	2.50007	High
	TLVLLMGK	6	1	1	P62963		0	2.17861e+07	0	High		1.0564	High	High	1.82249	1.52419
	DSLLQDGEFTMDLR	4	1	1	P62963	M11(Oxidation)	0	0	0	High		3.42477						High		3.16513
	STGGAPTFNVTVTMTAK	1	1	1	P62963	M14(Oxidation)	0	0	0									High		2.71366
	TLVLLMGK	2	1	1	P62963	M6(Oxidation)	0	0	5.40944e+06								High		1.45923
	EGVHGGLINKK	1	1	1	P62963		0	0	0									High		2.25115
A0A0G2JXE0	Histone H2B OS=Rattus norvegicus GN=LOC102549061 PE=3 SV=1 - [A0A0G2JXE0_RAT]	70.63	14	15	15	283	3.6884e+08	1.11384e+09	4.904e+08	118.767	56.35	7	32	196.018	58.73	9	57	73.8298	54.76	9	25	126	13.9136	10.3159
	Sequence	# PSMs	# Proteins	# Protein Groups	Protein Group Accessions	Modifications	B2: Area	C2: Area	D2: Area	H4	XCorr B4	XCorr H4	C4	I4	XCorr C4	XCorr I4	D4	J4	XCorr D4	XCorr J4	E4
	AMGIMNSFVNDIFER	52	13	1	A0A0G2JXE0		48562160	3.36426e+08	8.11225e+07	High	4.60229	3.95523	High	High	4.92013	4.89833	High	High	5.36038	3.73711	High
	AMGIMNSFVNDIFER	111	13	1	A0A0G2JXE0	M2(Oxidation)	1.24355e+07	4.64755e+07	3.47459e+07	High	4.91415	3.50002	High	High	5.03312	3.86841	High	High	5.22557	3.20826	High
	AMGIMNSFVNDIFER	26	13	1	A0A0G2JXE0	M2(Oxidation); M5(Oxidation)	0	0	1.74168e+07	High		2.03002		High		3.07913	High	High	4.43254	3.86965	High
	STITSREIQTAVR	12	10	1	A0A0G2JXE0		0	1.09942e+07	8.67938e+06	High		2.30445	High		2.87681		High	High	2.78565	3.14829	High
	VLKQVHPDTGISSK	8	14	1	A0A0G2JXE0		0	1.28196e+07	0	High		2.56259	High		1.94001			High		3.53685	High
	KESYSVYVYK	27	10	1	A0A0G2JXE0		0	2.35755e+08	2.83873e+08	High	3.2917	2.33075	High	High	3.64918	2.52995	High	High	2.99867	2.85891	High
	LLLPGELAKHAVSEGTK	6	13	1	A0A0G2JXE0		0	2.71461e+07	0	High		2.69048	High		3.98371			High		3.48417	High
	QVHPDTGISSK	19	14	1	A0A0G2JXE0		7.60378e+07	5.34339e+08	7.71747e+08	High	2.12965	1.2663	High		2.08228		High	High	1.7588	1.46138	High
	LLLPGELAK	8	13	1	A0A0G2JXE0		2.04411e+07	0	1.87313e+09		2.08663						High		1.87331		High
	SRKESYSVYVYK	3	10	1	A0A0G2JXE0		0	6.70874e+06	7.98976e+06				High		3.28161		High		2.78447
	IAGEASRLAHYNKR	2	9	1	A0A0G2JXE0		0	0	2.42161e+07								High	High	2.24155	2.93816
	EIQTAVR	4	10	1	A0A0G2JXE0		0	0	8.1462e+07	High		1.30114					High		1.52944		High
	ESYSVYVYKVLK	1	10	1	A0A0G2JXE0		0	0	0												High
	IAGEASR	1	9	1	A0A0G2JXE0		0	0	0
	ESYSVYVYK	1	10	1	A0A0G2JXE0		0	0	6.96642e+08								High		1.76075
	KESYSVYVYKVLK	1	10	1	A0A0G2JXE0		0	0	0
	HAVSEGTKAVTK	1	13	1	A0A0G2JXE0		0	0	0									High		1.02333
D4ACV3	Histone H2A OS=Rattus norvegicus GN=Hist2h2ac PE=3 SV=2 - [D4ACV3_RAT]	70.63	4	1	9	158	1.47435e+09	1.27326e+09	9.25301e+08	66.865	47.62	7	25	49.4446	61.9	6	17	54.5499	38.89	5	20	126	13.6366	10.8579
	Sequence	# PSMs	# Proteins	# Protein Groups	Protein Group Accessions	Modifications	B2: Area	C2: Area	D2: Area	H4	XCorr B4	XCorr H4	C4	I4	XCorr C4	XCorr I4	D4	J4	XCorr D4	XCorr J4	E4
	VTIAQGGVLPNIQAVLLPK	71	14	2	A9UMV8;D4ACV3		8.98428e+07	5.19699e+08	4.31363e+08	High	4.7524	2.72194	High	High	4.59357	4.64765	High	High	5.34163	2.42747	High
	NDEELNKLLGK	13	3	1	D4ACV3		0	29241636	3.93283e+07	High		2.14381	High		3.14561		High	High	3.18218	2.78709	High
	VTIAQGGVLPNIQAVLLPKK	3	14	2	A9UMV8;D4ACV3		0	22881573	0				High		2.33184
	HLQLAIR	28	19	3	A9UMV8;D4ACV3;A0A0A0MXW3		1.04788e+08	1.97846e+09	2.10377e+09	High	2.26361	1.892	High		2.2867		High	High	2.36243	1.691	High
	SSRAGLQFPVGR	11	14	3	A9UMV8;D4ACV3;D3ZWE0		0	26251513	1.61448e+07	High		3.05019	High	High	2.76845	2.27936	High	High	2.86516	2.83857	High
	AGLQFPVGR	27	19	4	A9UMV8;D4ACV3;A0A0A0MXW3;D3ZWE0		2.45255e+08	1.92489e+09	1.28465e+09	High	2.77895	1.54933	High		2.34913		High	High	2.17806	2.05048	High
	VGAGAPVYMAAVLEYLTAEILELAGNAAR	3	3	2	D4ACV3;D3ZWE0	M9(Oxidation)	0	0	0								High	High	4.27354	1.34737
	HLQLAIRNDEELNK	1	15	2	A9UMV8;D4ACV3		0	0	0
	LLRKGNYAER	1	7	3	A9UMV8;D4ACV3;D3ZWE0		0	3.25621e+06	0				High		2.01095
Q07936	Annexin A2 OS=Rattus norvegicus GN=Anxa2 PE=1 SV=2 - [ANXA2_RAT]	69.32	1	27	27	383	1.95939e+08	2.467e+08	1.07075e+08	138.229	52.51	19	49	98.2527	54.28	19	34	113.616	49.26	18	40	339	38.6538	7.69385
	Sequence	# PSMs	# Proteins	# Protein Groups	Protein Group Accessions	Modifications	B2: Area	C2: Area	D2: Area	H4	XCorr B4	XCorr H4	C4	I4	XCorr C4	XCorr I4	D4	J4	XCorr D4	XCorr J4	E4
	LSLEGDHSTPPSAYGSVKPYTNFDAER	20	1	1	Q07936		0	1.57078e+08	7.35784e+07	High		2.73738	High		5.45376		High	High	4.18209	3.41328	High
	RAEDGSVIDYELIDQDAR	15	1	1	Q07936		0	6.26812e+07	4.79057e+07	High		2.9116	High	High	4.29102	1.84243	High	High	4.52535	2.99735	High
	TKGVDEVTIVNILTNR	9	1	1	Q07936		4.9095e+06	4.52759e+07	2.30957e+07	High	2.08671	3.13822	High		2.5656		High	High	2.64259	4.11131	High
	TDLEKDIISDTSGEFRK	12	1	1	Q07936		0	6.48141e+07	2.75953e+07	High		4.30471	High		4.03115		High	High	3.82675	3.63967	High
	AEDGSVIDYELIDQDAR	39	1	1	Q07936		1.58415e+07	165373640	84944116	High	4.23607	3.32899	High		4.61327		High	High	4.0294	3.91194	High
	SALSGHLETVMLGLLK	38	1	1	Q07936		0	6.53066e+07	1.94348e+06	High	1.0591	2.40461	High		4.80135		High	High	1.71931	3.49465	High
	TDLEKDIISDTSGEFR	18	1	1	Q07936		3.35067e+06	7.8903e+07	1.34978e+07	High	2.89575	3.98248	High		4.67162		High	High	4.43318	3.60528	High
	GVDEVTIVNILTNR	37	1	1	Q07936		2.40198e+07	1.60218e+08	7.21203e+07	High	4.31453	2.38799	High	High	4.4784	2.57012	High	High	3.86292	2.67081	High
	SALSGHLETVMLGLLK	4	1	1	Q07936	M11(Oxidation)	0	0	0	High		2.05765						High		2.42794
	TPAQYDASELK	9	1	1	Q07936		5.43997e+07	2.34365e+08	2.91377e+08	High	3.04811	2.95219	High	High	2.89889	2.2747	High	High	3.50068	1.9796
	TNQELQEINR	19	1	1	Q07936		3.47806e+07	1.71278e+08	237228445	High	3.85908	2.97659	High	High	3.82684	2.68831	High	High	3.81813	3.70179	High
	GLGTDEDSLIEIICSR	21	1	1	Q07936	C14(Carbamidomethyl)	9030468	5.44832e+07	2.93858e+06		4.12374		High	High	3.28744	3.87983	High		2.89937		High
	LSLEGDHSTPPSAYGSVKPYTNFDAERDALNIETAIK	1	1	1	Q07936		0	0	0
	DALNIETAIK	23	1	1	Q07936		3.30993e+06	1.21685e+08	3.46587e+07	High	2.75939	2.50304	High	High	2.74707	2.2675	High	High	3.392	1.69507	High
	SYSPYDMLESIR	22	1	1	Q07936		0	5.83895e+07	3.04608e+07	High	2.54725	2.28827	High	High	3.06096	1.95378	High	High	2.04004	2.41997	High
	SLYYFIQQDTK	6	1	1	Q07936		0	0	0	High		2.21767		High		2.36726
	DIISDTSGEFR	14	1	1	Q07936		0	47782394	3.12649e+07	High		2.47595	High		2.22933		High	High	3.55278	2.84539	High
	QDIAFAYQR	20	1	1	Q07936		0	182173695	211493873	High		2.05214	High	High	2.93737	2.01007	High	High	2.83294	2.5698	High
	WISIMTER	6	1	1	Q07936		0	0	7.15013e+07					High		1.99404	High		2.41338
	SEVDMLK	9	1	1	Q07936		1.00591e+07	6.81029e+07	7.24696e+07		1.64577		High		1.74767		High	High	1.48408	1.24198
	SYSPYDMLESIR	12	1	1	Q07936	M7(Oxidation)	0	1.79462e+07	1.61862e+07				High	High	3.30992	1.51132	High	High	2.31732	2.50493	High
	SYSPYDMLESIRK	4	1	1	Q07936		0	6.16416e+06	0	High		2.46328	High		2.02547						High
	DIISDTSGEFRK	10	1	1	Q07936		0	3.07403e+06	0	High		2.97536	High	High	2.94477	2.13206		High		3.11849	High
	LLVALAK	3	1	1	Q07936		0	0	87829177								High		1.31719		High
	KLLVALAK	2	1	1	Q07936		0	0	1.68864e+07	High		2.39316					High		2.0433
	ELYDAGVKR	2	1	1	Q07936		0	0	0	High		1.39715
	WISIMTER	3	1	1	Q07936	M5(Oxidation)	0	3.12841e+07	0	High		1.4638	High		1.72038						High
	LYDSMK	2	1	1	Q07936		0	0	0	High		1.60565
	ELYDAGVK	1	1	1	Q07936		0	0	0
	GDLENAFLNLVQCIQNKPLYFADR	1	1	1	Q07936	C13(Carbamidomethyl)	0	0	0
	SYSPYDMLESIRK	1	1	1	Q07936	M7(Oxidation)	0	0	0	High		1.49304
P45592	Cofilin-1 OS=Rattus norvegicus GN=Cfl1 PE=1 SV=3 - [COF1_RAT]	68.67	2	9	10	67	4.3196e+07	3.81434e+07	2.6154e+07	17.1237	28.31	4	5	16.7715	31.93	4	5	26.0189	40.36	5	8	166	18.5207	8.08936
	Sequence	# PSMs	# Proteins	# Protein Groups	Protein Group Accessions	Modifications	B2: Area	C2: Area	D2: Area	H4	XCorr B4	XCorr H4	C4	I4	XCorr C4	XCorr I4	D4	J4	XCorr D4	XCorr J4	E4
	HELQANCYEEVKDR	6	1	1	P45592	C7(Carbamidomethyl)	0	1.37905e+07	0	High		2.553	High		4.36034			High		2.15595	High
	EILVGDVGQTVDDPYTTFVK	5	1	1	P45592		0	0	3.30493e+06	High		3.45078					High	High	4.72503	3.21238	High
	NIILEEGKEILVGDVGQTVDDPYTTFVK	7	1	1	P45592		5.69102e+06	0	0		4.05357
	LGGSAVISLEGKPL	9	1	1	P45592		0	3.74109e+07	1.14804e+07	High		2.59104	High		3.62427		High	High	3.19971	3.67715	High
	YALYDATYETK	24	2	1	P45592		3.07976e+06	7.57814e+07	90265920	High	3.04671	2.54194	High	High	3.62362	3.1025	High	High	3.56691	2.51042	High
	LTGIKHELQANCYEEVKDR	2	1	1	P45592	C12(Carbamidomethyl)	0	0	0									High		2.63922
	MLPDKDCR	10	1	1	P45592	C7(Carbamidomethyl)	0	1.63957e+07	1.26839e+07	High		2.05934	High		2.18843		High	High	2.30081	2.55397	High
	KEDLVFIFWAPESAPLK	1	2	1	P45592		0	0	0									High		1.90378
	AVLFCLSEDKK	2	1	1	P45592	C5(Carbamidomethyl)	0	0	0	High		2.00604						High		2.40172
	VFNDMK	1	3	2	P45592;A0A0G2KA35		0	0	0									High		1.25189
Q63223	Rat hemoglobin beta-chain (Fragment) OS=Rattus norvegicus PE=2 SV=1 - [Q63223_RAT]	68.63	1	1	3	23	1.14748e+08	2.03478e+08	9.46537e+07	11.4574	50.98	2	4	8.58142	41.18	2	3	2.68155	23.53	1	1	51	5.59391	8.70459
	Sequence	# PSMs	# Proteins	# Protein Groups	Protein Group Accessions	Modifications	B2: Area	C2: Area	D2: Area	H4	XCorr B4	XCorr H4	C4	I4	XCorr C4	XCorr I4	D4	J4	XCorr D4	XCorr J4	E4
	EFTPSAQAAFQK	19	5	2	Q63011;Q63223		4.75733e+07	2.26407e+08	298767457	High	2.89083	2.57374	High	High	3.1015	2.68295	High	High	3.61452	2.51137	High
	VVAGVATALAHKYH	1	1	1	Q63223		0	3.08911e+06	0				High		2.92981
	LHVDPENFR	3	9	4	P02091;P11517;Q63011;Q63223		0	0	1.08189e+08	High		1.64692					High		1.73429
G3V8L3	Lamin A, isoform CRA_b OS=Rattus norvegicus GN=Lmna PE=1 SV=1 - [G3V8L3_RAT]	68.57	7	48	50	778	3.62877e+08	4.13442e+08	2.07237e+08	288.904	61.05	38	100	294.621	61.95	40	99	259.381	53.38	36	91	665	74.2667	6.97607
	Sequence	# PSMs	# Proteins	# Protein Groups	Protein Group Accessions	Modifications	B2: Area	C2: Area	D2: Area	H4	XCorr B4	XCorr H4	C4	I4	XCorr C4	XCorr I4	D4	J4	XCorr D4	XCorr J4	E4
	NSNLVGAAHEELQQSR	42	7	1	G3V8L3		1.92326e+06	2.95176e+08	3.96239e+08	High	4.42248	4.58791	High	High	5.14068	3.53201	High	High	5.0874	5.25262	High
	MQQQLDEYQELLDIK	40	7	1	G3V8L3		1.24301e+07	6.10179e+07	4.49384e+07	High	4.4613	3.68873	High	High	5.08031	3.33102	High	High	5.13983	4.8891	High
	AASGSGAQVGGSISSGSSASSVTVTR	13	2	1	G3V8L3		0	1.32088e+07	1.5821e+07	High		5.1742	High		4.29321		High		6.42319
	SVGGSGGGSFGDNLVTR	15	2	1	G3V8L3		896086	5.90968e+07	7.65537e+07	High	2.32903	3.65718	High	High	4.18083	2.98038	High	High	4.53157	2.78641	High
	LQEKEDLQELNDR	46	2	1	G3V8L3		576084	2.51621e+08	3.55805e+08	High	3.56396	4.61296	High	High	4.81324	3.31046	High	High	4.93155	3.98312	High
	TALINATGEEVAMR	32	7	1	G3V8L3		0	2.25053e+08	1.6009e+08	High	3.96389	3.04921	High	High	4.03976	3.09337	High	High	4.18981	3.49979	High
	AGQVVTIWASGAGATHSPPTDLVWK	27	7	1	G3V8L3		8.21299e+06	1.63934e+08	2.14342e+07	High	2.68915	2.48005	High		4.05593		High	High	3.44758	2.95787	High
	AAYEAELGDAR	37	2	1	G3V8L3		1.01979e+07	1.76338e+08	2.10675e+08	High	3.47963	3.24684	High	High	4.09792	3.17865	High	High	3.62114	2.91341	High
	LQTLKEELDFQK	7	7	1	G3V8L3		0	0	2.79118e+07					High		2.05055	High		1.77408		High
	AQHEDQVEQYKK	41	7	1	G3V8L3		1.1197e+07	6.22037e+07	9.60778e+07	High	3.36684	3.08108	High	High	3.3849	1.65122	High	High	3.66074	2.76597	High
	VAVEEVDEEGKFVR	22	7	1	G3V8L3		0	8.34163e+07	3.01496e+08	High		3.43198	High	High	4.52249	3.08397	High	High	4.43024	4.28279	High
	SNEDQSMGNWQIR	14	6	1	G3V8L3		0	2.79118e+07	2.78849e+07	High		2.98564	High	High	3.42237	2.50265	High	High	3.69427	3.07851	High
	SGAQASSTPLSPTR	25	4	1	G3V8L3		4.97161e+07	2.24507e+08	317835039	High	3.79816	3.48287	High	High	4.04035	2.76998	High	High	3.44282	3.23484	High
	AQNTWGCGSSLR	24	6	1	G3V8L3	C7(Carbamidomethyl)	0	7.13273e+07	5.0731e+07	High		3.04653	High		3.91595		High	High	3.57968	3.30095	High
	NKSNEDQSMGNWQIR	7	6	1	G3V8L3		0	0	0	High		3.63584									High
	ITESEEVVSR	20	2	1	G3V8L3		6.52994e+07	4.10231e+08	488283272	High	3.52312	3.11701	High	High	3.78791	2.94289	High	High	3.42567	3.30768	High
	TALINATGEEVAMR	16	7	1	G3V8L3	M13(Oxidation)	0	2.14503e+07	3.02215e+07	High		3.42029	High	High	4.01362	2.79976	High	High	4.14595	3.78928	High
	AAYEAELGDARK	11	2	1	G3V8L3		3.13235e+06	1.21795e+07	2.16626e+07	High	2.76548	3.04562	High	High	3.02386	1.87208	High	High	3.31625	3.23667	High
	RQNGDDPLMTYR	13	7	1	G3V8L3		0	1.82761e+07	2.42751e+07				High		3.38121		High		2.838		High
	IRIDSLSAQLSQLQK	15	7	1	G3V8L3		0	2.68038e+07	0	High		3.31226	High		2.98154			High		3.20491	High
	LRDLEDSLAR	17	7	1	G3V8L3		0	3.21843e+07	5.04861e+07	High		2.90139	High	High	2.86285	2.70491	High	High	3.58182	2.90681	High
	SNEDQSMGNWQIR	14	6	1	G3V8L3	M7(Oxidation)	0	9.81646e+06	2.09762e+07	High		2.90761	High	High	3.38074	1.60443	High	High	3.84147	3.31238	High
	IDSLSAQLSQLQK	22	7	1	G3V8L3		2.51823e+06	7.92599e+07	7.17512e+07	High	3.65965	3.38613	High	High	4.17991	3.51909	High	High	3.78196	2.69687	High
	MQQQLDEYQELLDIK	5	7	1	G3V8L3	M1(Oxidation)	0	0	0				High		3.26927		High		2.23759		High
	LADALQELR	20	7	1	G3V8L3		0	206663562	3.08644e+08	High	2.99808	2.05783	High	High	3.81321	2.99548	High	High	3.50683	3.1553	High
	VAVEEVDEEGK	8	7	1	G3V8L3		0	0	9.78523e+07	High		3.49337		High		3.48788	High	High	3.55755	3.40931
	SLTMVEDNDDEEEDGDELLHHHR	5	7	1	G3V8L3	M4(Oxidation)	0	3.54327e+07	6.30471e+07				High		2.70103		High		3.0811
	TVLCGTCGQPADK	15	2	1	G3V8L3	C4(Carbamidomethyl); C7(Carbamidomethyl)	3.00008e+06	3.04148e+07	4.35812e+07	High	2.90756	2.23352	High	High	2.96663	1.47968	High	High	3.11101	2.56539	High
	KEGDLLAAQAR	7	4	1	G3V8L3		0	3.87218e+06	5.30928e+06	High		2.78778	High		2.85881		High		2.97968		High
	LALDMEIHAYR	9	7	1	G3V8L3		0	53281421	0	High		2.79112	High		2.98509			High		2.03711	High
	KQLQDEMLR	7	6	1	G3V8L3		0	3.52317e+06	7.89864e+06	High		2.1028	High		2.45166		High		2.20303		High
	QNGDDPLMTYR	14	7	1	G3V8L3		2.32939e+06	102595954	9.53959e+07	High	2.13865	1.81755	High		2.47959		High	High	3.21581	1.60591	High
	EAALSTALSEKR	7	4	1	G3V8L3		0	0	0	High		2.05887						High		2.13776	High
	GSHCSSSGDPAEYNLR	10	3	1	G3V8L3	C4(Carbamidomethyl)	6.79592e+06	5.15378e+07	6.50405e+07		2.62129		High		2.56712		High		2.62711		High
	LEAALGEAKK	4	6	1	G3V8L3		0	1.80111e+06	0	High		2.73826	High		2.19575			High		2.1989
	TLEGELHDLR	2	4	1	G3V8L3		0	0	1.87569e+07								High		1.96626
	LKDLEALLNSK	12	4	1	G3V8L3		0	2.43679e+07	0	High		2.1017	High		3.73292			High		1.84912	High
	SLETENAGLR	16	2	1	G3V8L3		0	3.83224e+08	0	High		2.30842	High		2.6099		High	High	2.61213	2.63832	High
	EGDLLAAQAR	13	4	1	G3V8L3		9.24666e+06	4.29898e+07	6.00259e+07	High	3.17165	2.62415	High	High	2.75319	2.86095	High	High	2.8722	2.418	High
	SLTMVEDNDDEEEDGDELLHHHR	7	7	1	G3V8L3		0	5.38607e+07	4.52771e+07				High		2.609		High		1.89737
	EDLQELNDR	8	2	1	G3V8L3		0	3.32173e+07	3.05984e+07	High		2.26873	High		3.22318		High		2.67867		High
	LLEGEEER	18	10	3	G3V8L3;G3V7U4;D3ZLC1		0	222456525	185304048	High		2.06355	High	High	2.01429	0.986027	High	High	2.82505	1.97725	High
	AQHEDQVEQYK	5	7	1	G3V8L3		0	0	0		2.26395		High		2.11274		High		2.57423		High
	KLLEGEEER	6	10	3	G3V8L3;G3V7U4;D3ZLC1		0	0	0	High		2.71058		High		2.29509		High		2.3643
	EAALSTALSEK	5	4	1	G3V8L3		0	3180922	0				High		2.21638
	LAVYIDR	27	2	1	G3V8L3		1.3071e+07	1.48841e+08	1.67903e+08	High	1.79027	1.54166	High	High	2.06356	1.43254	High	High	1.87623	1.06728	High
	LALDMEIHAYR	1	7	1	G3V8L3	M5(Oxidation)	0	0	2.74314e+06								High		2.55683
	LRITESEEVVSR	1	2	1	G3V8L3		0	0	0
	NIYSEELR	4	7	1	G3V8L3		0	6.52528e+07	8.8418e+07				High		2.30746		High		2.16157
	LVEIDNGKQR	2	7	1	G3V8L3		0	0	2.0025e+06								High		1.71721
	DLEDSLAR	9	7	1	G3V8L3		0	5.18315e+07	5.81953e+07	High		1.32804	High		1.82716		High		1.6308		High
	QNGDDPLMTYR	3	7	1	G3V8L3	M8(Oxidation)	0	9.38307e+06	0				High		2.16718						High
	QLQDEMLR	1	6	1	G3V8L3		0	0	0
	LVEIDNGK	3	7	1	G3V8L3		0	0	6.56535e+07								High		2.27968
	QSAERNSNLVGAAHEELQQSR	1	7	1	G3V8L3		0	0	0	High		3.09331
	LQLELSK	3	3	1	G3V8L3		0	0	3.78266e+07								High		1.56472
P85973	Purine nucleoside phosphorylase OS=Rattus norvegicus GN=Pnp PE=1 SV=1 - [PNPH_RAT]	67.82	1	13	13	103	2.6436e+07	2.50133e+07	1.252e+07	34.4764	39.79	9	12	42.4167	34.6	7	14	27.9247	43.25	8	11	289	32.281	6.93213
	Sequence	# PSMs	# Proteins	# Protein Groups	Protein Group Accessions	Modifications	B2: Area	C2: Area	D2: Area	H4	XCorr B4	XCorr H4	C4	I4	XCorr C4	XCorr I4	D4	J4	XCorr D4	XCorr J4	E4
	VFHLLGVDTLVVTNAAGGLNPK	5	1	1	P85973		0	2.81604e+07	0				High		3.62823			High		1.80952	High
	MLGADAVGMSTVPEVIVAR	18	1	1	P85973		0	2.02099e+07	9744551	High		3.17721	High	High	3.86631	1.88835	High	High	5.06428	2.9233	High
	LTQPQAFDYNEIPNFPQSTVQGHAGR	5	1	1	P85973		0	0	4.23513e+07								High	High	2.07147	2.42513
	DHINLPGFCGQNPLR	9	1	1	P85973	C9(Carbamidomethyl)	0	1.7727e+07	1.26454e+07	High		3.22967	High		2.65382		High	High	3.25247	2.69639
	FEVGDIMLIR	10	1	1	P85973		0	1.38296e+07	3.96649e+06	High		1.08105	High		3.01992		High	High	2.69251	2.31795
	LVFGFLNGR	10	1	1	P85973		0	2.13192e+07	1.43501e+07	High		1.73498	High		2.3824		High	High	2.1797	1.54588	High
	FPAMSDAYDR	13	1	1	P85973		0	2.14482e+07	1.83385e+07	High		2.20666	High	High	3.03884	1.99897	High	High	2.89293	2.6345	High
	SCVMMQGR	3	1	1	P85973	C2(Carbamidomethyl)	0	5.2858e+06	0				High		2.42537			High		1.92179
	VFGFSLITNK	5	1	1	P85973		0	2.96995e+07	0	High		1.42685	High		2.38132						High
	ELQEGTYIMSAGPTFETVAESCLLR	3	1	1	P85973	C22(Carbamidomethyl)	0	0	0									High		1.30447	High
	MENEFTYEDYQR	9	1	1	P85973	N-Term(Acetyl)	3.55042e+06	12091370	0	High	3.18018	2.18626	High	High	3.80159	2.15494		High		2.90414
	MLGADAVGMSTVPEVIVAR	3	1	1	P85973	M9(Oxidation)	0	0	4.76495e+06	High		2.72368					High	High	5.22839	3.50542
	FHMYEGYSLSK	7	1	1	P85973		0	0	1.2459e+07	High		2.82781		High		1.97755	High	High	2.42114	2.54461	High
	HRPQVAVICGSGLGGLTAK	2	1	1	P85973	C9(Carbamidomethyl)	0	0	0	High		2.24008									High
	SCVMMQGR	1	1	1	P85973	C2(Carbamidomethyl); M5(Oxidation)	0	0	0									High		2.07457
D3ZK14	Tenascin N OS=Rattus norvegicus GN=Tnn PE=4 SV=2 - [D3ZK14_RAT]	67.61	1	85	85	965	3.87606e+08	3.84128e+08	1.63215e+08	472.39	57.04	57	145	361.997	51.15	55	121	323.97	48.66	48	111	1562	173.143	5.63037
	Sequence	# PSMs	# Proteins	# Protein Groups	Protein Group Accessions	Modifications	B2: Area	C2: Area	D2: Area	H4	XCorr B4	XCorr H4	C4	I4	XCorr C4	XCorr I4	D4	J4	XCorr D4	XCorr J4	E4
	KDQSSTVLTGLSPGVEYK	7	1	1	D3ZK14		0	3.23215e+07	2.51866e+07				High		5.35192		High		5.79206		High
	NCELADSVQDLLAR	16	1	1	D3ZK14	C2(Carbamidomethyl)	4.74552e+06	0	2.86694e+07	High	4.45491	4.00464					High	High	4.89603	4.07282	High
	FELQDLEQGVTYPVSLVAFK	19	1	1	D3ZK14		0	73774935	1.34137e+07		5.43898		High		4.71913		High		4.15855		High
	HCSGHGTFFAETCSCHCDQGWEGADCEQPTCPGACSGHGR	6	1	1	D3ZK14	C2(Carbamidomethyl); C13(Carbamidomethyl); C15(Carbamidomethyl); C17(Carbamidomethyl); C26(Carbamidomethyl); C31(Carbamidomethyl); C35(Carbamidomethyl)	0	56354885	9.59842e+07				High		5.44079		High		3.39111
	LEEEMAELKEQCSTSR	3	1	1	D3ZK14	C12(Carbamidomethyl)	0	3.50154e+06	0				High		2.81063
	NLVTDQVTENTLSVSWDPVQANIDR	31	1	1	D3ZK14		2.10762e+07	91709721	0	High	4.16772	2.37856	High		5.03718			High		1.95759	High
	GVCQCHKDFTAEDCSEQR	7	1	1	D3ZK14	C3(Carbamidomethyl); C5(Carbamidomethyl); C14(Carbamidomethyl)	0	9.05083e+06	1.66061e+07				High		3.97323		High	High	3.51331	1.29029	High
	ALTEIDSPENLVTDR	38	1	1	D3ZK14		1.16818e+07	4.10568e+08	3.49791e+08	High	4.38593	3.13255	High	High	5.33771	3.69053	High	High	4.81562	4.23551	High
	DQSSTVLTGLKPGEAYK	26	1	1	D3ZK14		1.5366e+06	1.00216e+08	4.10991e+07	High	4.33308	2.55077	High	High	4.11858	2.52277	High	High	3.76634	2.46572	High
	ADLQTANESAYAVYDFFQVASSK	7	1	1	D3ZK14		0	6.81353e+06	2.54705e+06				High		3.09748		High		5.17669
	NLVTDQVTETTLSVSWDPVEADIDR	39	1	1	D3ZK14		1.56872e+07	28003469	0		2.76434		High		4.29882						High
	KLEEEMAELKEQCSTSR	6	1	1	D3ZK14	C13(Carbamidomethyl)	0	1.04243e+07	12131888	High		1.74236	High		2.29747		High		3.40532
	NLVTEQVTESTATVSWDPVEADIDR	16	1	1	D3ZK14		0	3.3727e+07	0	High	3.20258	1.72178	High		4.42049						High
	VTENSLSVSWDPVEAEIDR	41	1	1	D3ZK14		1.2563e+07	2.44765e+08	5.24149e+07	High	4.33863	3.6142	High		4.66346		High	High	3.90671	2.96568	High
	GTAGDALTYHNGWK	15	1	1	D3ZK14		884266	4.39958e+07	4.32108e+07	High	2.68486	3.26024	High	High	4.47945	2.74666	High		4.30971		High
	NLVTNQVTENTATISWDPVQADIDR	19	1	1	D3ZK14		9.2858e+06	9.47809e+07	1.17023e+07	High	3.7232	1.63549	High		3.33867		High	High	4.88767	2.12123	High
	FTTFDRDNDIALSNCALTHHGGWWYK	7	1	1	D3ZK14	C15(Carbamidomethyl)	0	3.80357e+07	0	High		2.80033	High		2.80465			High		2.91781
	DQSSTVLTGLSPGVEYK	25	1	1	D3ZK14		1.27122e+07	2.23024e+08	1.9631e+08	High	4.5936	3.06655	High	High	4.23633	2.41612	High	High	3.83508	2.23587	High
	TEIDGPTNVVTNQVTEDTASVSWDPVR	16	1	1	D3ZK14		7.33406e+06	2.2701e+08	4.59761e+07		3.56138		High		4.24446		High		3.84198		High
	STENSLLVSWEPSSEVDHYLLSYYPLGK	7	1	1	D3ZK14		0	9.4761e+07	7.45316e+06				High		3.4834		High		2.73234		High
	YTSADGESKEFLIGK	4	1	1	D3ZK14		0	0	14494520								High		2.99778
	YGPLTGQEVTEVTVPK	22	1	1	D3ZK14		2.18158e+06	9.45504e+07	8.12109e+07	High	4.01876	3.80736	High		4.54771		High	High	4.17009	3.45451	High
	TEIDGPTNVVTNQVTEDTASVSWDPVRADIDK	3	1	1	D3ZK14		0	0	0								High		3.87206
	DQTSTILTGMKPGVEYQVDVWAQK	8	1	1	D3ZK14		0	47489742	395506				High		4.30581		High		2.10522		High
	YMVSYTSADGETR	11	1	1	D3ZK14	M2(Oxidation)	7.69433e+06	6.12611e+06	6.28393e+07	High	2.69074	3.34339	High	High	3.35901	2.01296	High		3.03552		High
	YDITGLQPGTEYK	30	1	1	D3ZK14		0	1.77891e+08	178422972	High	4.40554	2.96933	High	High	4.43113	2.55424	High	High	4.62427	3.29675	High
	SALVQVETDPQSLSDDGTSLLVPGEDGEEQNIIFR	12	1	1	D3ZK14		0	2.34878e+08	0				High		3.68809						High
	SSTVLTGLRPGMEYK	21	1	1	D3ZK14		1.50594e+06	1.3769e+08	1.05385e+08	High	3.4192	2.87537	High	High	3.85511	2.92138	High	High	4.11077	3.93413	High
	SSTVLTGLRPGVEYTVQVWAQK	8	1	1	D3ZK14		0	42919328	0				High		2.32825		High		2.85171		High
	SYVEGFGDPMKEFWLGLDK	9	1	1	D3ZK14		0	5.57006e+06	1.56147e+07				High		2.90677		High		2.67569
	ALTEIDSPENLVTDRVTENSLSVSWDPVEAEIDR	2	1	1	D3ZK14		0	0	0
	SYVEGFGDPMK	12	1	1	D3ZK14		0	5.22329e+07	3.00955e+07	High		2.30355	High		3.62048		High		3.11498		High
	HSEGVNWEPWKGHEFSIPYVELK	2	1	1	D3ZK14		0	0	0
	HSEGVNWEPWK	21	1	1	D3ZK14		0	1.31872e+08	1.19459e+08	High		2.91137	High	High	3.29471	2.5759	High	High	3.62514	2.88275	High
	YVVSYTSVDGETK	33	1	1	D3ZK14		4.33105e+07	3.70198e+08	3.45472e+08	High	3.51839	2.56148	High	High	3.87122	2.89713	High	High	3.57253	2.96764	High
	YMVSYTSADGETR	34	1	1	D3ZK14		3.84428e+07	3.27679e+08	261629593	High	3.78024	3.28615	High	High	3.8127	3.09671	High	High	3.54025	3.33948	High
	STVLTGLRPGVEYK	9	1	1	D3ZK14		0	6.53276e+06	1.37039e+07	High		2.49352	High		3.12652		High	High	3.35369	2.47943	High
	CCQGAADLSR	20	1	1	D3ZK14	C1(Carbamidomethyl); C2(Carbamidomethyl)	2.81702e+07	144099114	1.86035e+08	High	2.90283	2.9969	High	High	3.34435	1.69046	High	High	3.19212	2.4111	High
	RNTGQLDFFKR	4	1	1	D3ZK14		0	1.8764e+07	2.59399e+07				High		2.67232		High		3.17772
	KANTKAPTDIDSPK	5	1	1	D3ZK14		0	5.35309e+06	6.53757e+06				High		2.67559		High		2.16249		High
	VTENTATISWDPVR	18	1	1	D3ZK14		1.00059e+06	81077897	7.03246e+07	High	3.58659	2.45195	High	High	4.10424	2.19236	High	High	3.40006	3.02758	High
	DQSSTILTGLKPGMEYTIHVWAQK	3	1	1	D3ZK14		0	0	0
	DQQVTVSHTYK	20	1	1	D3ZK14		7.81589e+06	3.94437e+07	6.30259e+07	High	3.37691	3.25425	High	High	3.41838	0.992261	High	High	3.97566	3.29435	High
	EQHTYDITGLLPGTK	16	1	1	D3ZK14		0	1.77742e+08	6.58641e+07				High		3.28153		High	High	3.26391	1.09988	High
	SVSTTLSTVDAR	36	1	1	D3ZK14		2.04913e+07	320160808	310713994	High	3.59596	2.61491	High	High	3.3481	2.06774	High	High	3.44783	2.72744	High
	NLVTEQVTESTATVSWDPVEADIDRYVVR	4	1	1	D3ZK14		0	0	0
	DQTSTILTGMKPGVEYQVDVWAQK	1	1	1	D3ZK14	M10(Oxidation)	0	0	0
	GHEFSIPYVELK	16	1	1	D3ZK14		0	9.10844e+07	6.01441e+07	High		2.77403	High		3.52671		High	High	3.18773	2.74791	High
	ANTKAPTDIDSPK	1	1	1	D3ZK14		0	0	0
	VPKEQHTYDITGLLPGTK	3	1	1	D3ZK14		0	1.11352e+07	0				High		3.30205						High
	YRGTAGDALTYHNGWK	2	1	1	D3ZK14		0	0	0
	DFTAEDCSEQR	18	1	1	D3ZK14	C7(Carbamidomethyl)	1.28482e+07	9.56939e+07	1.21727e+08	High	3.39227	2.52563	High		3.5854		High	High	3.50557	3.20753	High
	CVDGQCVCDQPYVGVDCAYAACPQDCSGHGVCVR	6	1	1	D3ZK14	C1(Carbamidomethyl); C6(Carbamidomethyl); C8(Carbamidomethyl); C17(Carbamidomethyl); C22(Carbamidomethyl); C26(Carbamidomethyl); C32(Carbamidomethyl)	0	6.71404e+07	6.71849e+07	High		2.94415	High		4.28747		High		3.67974
	DNDIALSNCALTHHGGWWYK	10	1	1	D3ZK14	C9(Carbamidomethyl)	0	8.09597e+07	2.92982e+07				High		2.46672		High		2.99628		High
	NTGQLDFFKR	8	1	1	D3ZK14		0	1.71132e+07	1.46626e+07	High		2.33347	High		3.5049		High		2.98599		High
	ITVVPIRGDLEGKPILLNGR	5	1	1	D3ZK14		0	13179677	0				High		3.27602						High
	GDLEGKPILLNGR	20	1	1	D3ZK14		0	7.52891e+07	89667834	High		2.95544	High	High	3.06667	1.89796	High	High	3.10597	3.15021	High
	YTSVDGETR	23	1	1	D3ZK14		1.90226e+07	1.27715e+08	1.44118e+08	High	2.85701	1.92614	High		2.92288		High	High	3.04505	2.42178	High
	NLVTDQVTETTLSVSWDPVEADIDRYMVR	2	1	1	D3ZK14	M27(Oxidation)	0	0	0
	SYVEGFGDPMKEFWLGLDK	2	1	1	D3ZK14	M10(Oxidation)	0	0	4.71907e+06								High		2.62217
	VYVWAEKGDR	1	1	1	D3ZK14		0	0	0
	ADIDKYVVR	7	1	1	D3ZK14		0	1.49963e+07	2.04161e+07				High		2.02997		High		2.22444
	APTDIDSPK	29	1	1	D3ZK14		5.02425e+07	3.82054e+08	4.5712e+08	High	2.19398	2.308	High	High	2.54873	1.97033	High	High	2.4071	2.58582	High
	VDVWAQK	9	1	1	D3ZK14		1.89067e+07	1.3377e+08	1.77743e+08		2.40567		High		2.09666		High		2.41442		High
	VKKLEEEMAELK	1	1	1	D3ZK14		0	0	0
	VHVWAQK	4	1	1	D3ZK14		0	4.35597e+07	4.13751e+07				High		1.86439		High		2.13122		High
	APTEIDSPK	9	1	1	D3ZK14		0	1.794e+07	25857092				High		2.59127		High		2.17506		High
	APTDIDGPK	14	1	1	D3ZK14		2.28701e+07	1.74523e+08	2.27874e+08	High	2.22442	1.84177	High	High	2.25599	1.59253	High		2.2929		High
	GLRPGVEYKVDVWAQK	1	1	1	D3ZK14		0	0	0
	VTENSLSVSWDPVEAEIDRYVVSYTSVDGETK	1	1	1	D3ZK14		0	0	0
	ALTEIDPPK	3	1	1	D3ZK14		0	0	39357801								High		1.71155
	ITVVPIR	7	1	1	D3ZK14		0	0	1.46327e+08	High		1.23236					High		1.7817		High
	SRYDITGLQPGTEYK	14	1	1	D3ZK14		0	4.72529e+07	5.68506e+07	High		4.04838	High		4.00756		High	High	4.11859	3.07848	High
	YTSPDGETKEVPVSK	4	1	1	D3ZK14		0	2.28048e+06	2.65254e+06				High		3.51683		High		2.41802		High
	SSTVLTGLRPGMEYK	5	1	1	D3ZK14	M12(Oxidation)	0	1.53429e+07	2.06836e+07				High		3.51141		High		3.14587		High
	NTGQLDFFK	2	1	1	D3ZK14		0	8.44848e+07	0				High		1.49977
	FELQDLEQGVTYPVSLVAFKGNQR	1	1	1	D3ZK14		0	0	0
	TSTKAPTDIDGPK	1	1	1	D3ZK14		0	0	0
	AVPKDQSSTVLTGLKPGEAYK	2	1	1	D3ZK14		0	0	0
	YKLSVGK	2	1	1	D3ZK14		0	0	4.87588e+06								High		1.91711
	VEVWAQK	2	1	1	D3ZK14		0	0	0
	YISHDGETK	1	1	1	D3ZK14		0	0	0
	VHVWAQKGTQESR	1	1	1	D3ZK14		0	0	0
	YIVTLR	1	1	1	D3ZK14		0	0	0
	VYVWAEK	4	1	1	D3ZK14		0	4.98785e+07	0				High		1.9058
	TKAPTEIDSPK	1	1	1	D3ZK14		0	0	1.89787e+07								High		2.32297
	KANTKAPTDIDGPK	1	1	1	D3ZK14		0	0	0
	VDVWAQKGAQDSR	1	1	1	D3ZK14		0	0	2.01603e+06								High		2.46816
	FTTFDR	1	1	1	D3ZK14		0	0	0
M0R5J4	Uncharacterized protein OS=Rattus norvegicus PE=3 SV=1 - [M0R5J4_RAT]	67.51	6	20	22	131	3.91192e+07	3.38619e+07	1.93875e+07	47.8537	31.57	9	14	30.1565	22.58	7	9	40.3245	31.11	8	13	434	47.0452	6.3667
	Sequence	# PSMs	# Proteins	# Protein Groups	Protein Group Accessions	Modifications	B2: Area	C2: Area	D2: Area	H4	XCorr B4	XCorr H4	C4	I4	XCorr C4	XCorr I4	D4	J4	XCorr D4	XCorr J4	E4
	VNQIGSVTESLQACK	12	4	1	M0R5J4	C14(Carbamidomethyl)	0	9.78472e+06	7897288	High		3.49125	High	High	4.9167	2.85939	High	High	4.30676	4.18286	High
	HIADLAGNPEVILPVPAFNVINGGSHAGNK	11	3	1	M0R5J4		0	1.34977e+07	0	High		2.98944	High		4.98105			High		3.15452	High
	LAMQEFMILPVGASSFR	16	3	1	M0R5J4		0	7.54561e+06	2.49573e+06	High		1.52898	High		4.49106		High	High	4.51449	3.24133	High
	SFIKDYPVVSIEDPFDQDDWDAWQK	3	3	1	M0R5J4		0	0	0
	AAVPSGASTGIYEALELR	4	5	2	M0R5J4;P07323		0	0	0	High		2.88216						High		2.58625
	LAMQEFMILPVGASSFR	4	3	1	M0R5J4	M7(Oxidation)	0	0	0									High		3.56556
	DATNVGDEGGFAPNILENK	19	3	1	M0R5J4		1.84927e+06	3.20834e+07	2.77134e+07	High	3.71684	3.22953	High	High	4.94215	3.44517	High	High	5.55292	3.52001	High
	DYPVVSIEDPFDQDDWDAWQK	4	3	1	M0R5J4		0	0	0									High		1.97753	High
	IDQLMIEMDGTENK	5	3	1	M0R5J4		0	7.27883e+06	0	High		2.88839	High		4.44585			High		4.19483
	GNPTVEVDLYTAK	13	3	1	M0R5J4		0	3.9873e+07	8.91509e+06	High		2.25229	High		2.51131		High	High	2.45427	2.69624	High
	YITPDQLADLYK	14	3	1	M0R5J4		0	4.2988e+07	3.21198e+07	High		2.01195	High		2.9939		High	High	2.53957	2.45488	High
	LAQSNGWGVMVSHR	2	5	1	M0R5J4		0	0	0									High		2.84653
	IGAEVYHNLK	1	3	1	M0R5J4		0	0	0
	IEEELGSK	5	3	1	M0R5J4		0	3.44966e+07	4.17525e+07	High		1.89202	High		1.91164		High		2.20056		High
	KLNVVEQEKIDQLMIEMDGTENK	1	3	1	M0R5J4		0	0	0									High		3.77184
	FTATAGIQVVGDDLTVTNPK	2	2	1	M0R5J4		0	0	0									High		3.56473
	SGETEDTFIADLVVGLCTGQIK	1	4	2	M0R5J4;P07323	C17(Carbamidomethyl)	0	0	0									High		2.57696
	AGYTDQVVIGMDVAASEFYR	2	3	1	M0R5J4		0	0	0									High		2.20686
	LAMQEFMILPVGASSFR	1	3	1	M0R5J4	M3(Oxidation); M7(Oxidation)	0	0	0									High		2.12289
	DATNVGDEGGFAPNILENKEALELLK	1	3	1	M0R5J4		0	0	0
	SCNCLLLK	3	4	1	M0R5J4	C2(Carbamidomethyl); C4(Carbamidomethyl)	0	0	0									High		2.18084
	YGKDATNVGDEGGFAPNILENK	1	3	1	M0R5J4		0	0	0									High		2.41922
	LNVVEQEKIDQLMIEMDGTENK	1	3	1	M0R5J4		0	0	0									High		1.76441
	IDQLMIEMDGTENK	2	3	1	M0R5J4	M8(Oxidation)	0	0	22518837								High		2.91248
	AGKYDLDFK	3	3	1	M0R5J4		0	7.0084e+06	0	High		1.4384	High		2.21325
D4A4D5	Similar to 60S acidic ribosomal protein P2 OS=Rattus norvegicus GN=LOC498555 PE=3 SV=1 - [D4A4D5_RAT]	66.96	3	4	4	43	3.15747e+07	2.61021e+07	1.58505e+07	28.0696	66.96	4	8	24.7672	66.96	4	7	12.7487	55.65	3	4	115	11.6989	4.53857
	Sequence	# PSMs	# Proteins	# Protein Groups	Protein Group Accessions	Modifications	B2: Area	C2: Area	D2: Area	H4	XCorr B4	XCorr H4	C4	I4	XCorr C4	XCorr I4	D4	J4	XCorr D4	XCorr J4	E4
	YVASYLLAALGGNSNPSAK	12	3	1	D4A4D5		0	1.82416e+07	7.62822e+06	High		2.57307	High		5.11812		High	High	4.1642	1.58326	High
	NIEDVIAQGVGK	16	3	1	D4A4D5		0	4.44592e+07	4.03086e+07	High		2.81626	High	High	3.88154	3.00766	High	High	4.01944	2.88486	High
	LASVPAGGAVAVSAAPGSAAPAAGSAPAAAEEK	9	3	1	D4A4D5		0	3.20233e+07	2.71378e+07				High		2.47488		High	High	4.20553	3.33613	High
	ILDSVGIEADDER	6	2	1	D4A4D5		0	1.54574e+07	1.086e+07	High		3.70789	High		3.3436		High	High	2.46179	3.99093
P14480	Fibrinogen beta chain OS=Rattus norvegicus GN=Fgb PE=1 SV=4 - [FIBB_RAT]	66.81	4	31	31	306	4.54298e+07	8.33119e+07	2.88734e+07	58.5097	29.65	12	18	118.254	45.51	19	36	65.6537	37.58	14	21	479	54.2007	7.78174
	Sequence	# PSMs	# Proteins	# Protein Groups	Protein Group Accessions	Modifications	B2: Area	C2: Area	D2: Area	H4	XCorr B4	XCorr H4	C4	I4	XCorr C4	XCorr I4	D4	J4	XCorr D4	XCorr J4	E4
	DNENVINEYSSILEDQK	23	1	1	P14480		0	0	0	High		3.53823		High		3.99907	High	High	4.55267	4.40318
	LESDISAQTEYCHTPCTVNCNIPVVSGK	3	1	1	P14480	C12(Carbamidomethyl); C16(Carbamidomethyl); C20(Carbamidomethyl)	0	0	0	High		2.10402						High		1.62661
	GGETSEMYLIQPDTSSKPYR	14	1	1	P14480		0	2.73692e+07	2.16837e+07	High		4.06895	High	High	3.18186	2.97783	High	High	3.96456	3.35837	High
	IGPTELLIEMEDWK	21	1	1	P14480		0	1.26545e+07	4.89382e+06	High		1.96022	High	High	4.05634	2.79798	High	High	3.76431	3.16305	High
	YCGLPGEYWLGNDK	26	1	1	P14480	C2(Carbamidomethyl)	0	2.29183e+07	2.64125e+07	High		3.22109	High	High	2.84173	2.67764	High	High	3.68357	2.63507	High
	HGTDDGVVWMNWK	16	1	1	P14480		0	1.56969e+07	7.77604e+06	High		3.45104	High	High	4.21885	2.31701	High	High	5.14203	3.82683	High
	TENGGWTVIQNR	17	1	1	P14480		0	4.40985e+07	7.29895e+07	High		3.2021	High	High	3.99916	2.88845	High	High	3.79255	3.44593	High
	IGPTELLIEMEDWK	14	1	1	P14480	M10(Oxidation)	0	0	4.20481e+06	High		2.37522		High		2.11363	High	High	3.70409	3.10907
	DNDGWVTTDPR	18	1	1	P14480		0	2.08577e+07	2.41019e+07	High		2.92312	High	High	3.648	2.8212	High	High	3.93649	2.80806	High
	YYWGGLYSWDMSK	14	1	1	P14480		0	1.02794e+07	1.36873e+07	High		3.17883	High		2.88382		High	High	4.22452	2.48894	High
	GFGNIATNEDTK	25	1	1	P14480		4.3798e+06	1.82952e+07	1.17009e+07	High	2.60837	2.85873	High	High	2.91102	2.91933	High	High	2.77364	2.7827	High
	AHYGGFTVQTEANK	20	1	1	P14480		0	6.50695e+06	1.89594e+07	High		3.56491	High	High	3.47557	3.53783	High	High	3.8532	4.41159	High
	LYIDETVNDNIPLNLR	8	1	1	P14480		0	0	4.49919e+06	High		2.24183					High	High	3.20596	2.86067
	GFGNIATNEDTKK	10	1	1	P14480		5.19478e+06	9.02769e+06	2.47008e+07		3.01784		High	High	3.19663	2.34697	High	High	2.90694	2.94763	High
	IQKLESDISAQTEYCHTPCTVNCNIPVVSGK	2	1	1	P14480	C15(Carbamidomethyl); C19(Carbamidomethyl); C23(Carbamidomethyl)	0	0	0									High		1.93371
	IRPVFPQQ	10	1	1	P14480		0	5.09248e+07	9.68837e+07	High		1.58699	High		2.15698		High	High	2.20315	1.9429
	EDGGGWWYNR	11	1	1	P14480		0	4.12661e+07	4.40754e+07	High		2.3749	High	High	3.25662	1.9445	High		2.84577		High
	IGPTELLIEMEDWKGDK	3	1	1	P14480		0	0	0	High		2.40407						High		3.18309
	YQVSVNK	4	1	1	P14480		0	0	29376669								High	High	1.90501	1.98313
	TMTIHNGMFFSTYDR	4	1	1	P14480		0	0	0	High		2.30578						High		3.10051
	RKEEPPSLRPAPPPISGGGYR	1	1	1	P14480		0	0	0
	YYWGGLYSWDMSK	2	1	1	P14480	M11(Oxidation)	0	0	7.85117e+06					High		1.67491	High		3.53669
	KPPDAGGCVHGDGDMGVLCPTGCELR	9	1	1	P14480	C8(Carbamidomethyl); C19(Carbamidomethyl); C23(Carbamidomethyl)	0	0	1.03684e+07	High		1.88701		High		2.16084	High	High	3.00263	2.18916	High
	KGFGNIATNEDTK	3	1	1	P14480		0	0	2.47008e+07	High		3.23891					High	High	2.79034	2.64624
	QDGSVDFGR	5	1	1	P14480		0	0	8.00623e+07	High		1.68628					High		2.06229		High
	KPPDAGGCVHGDGDMGVLCPTGCELR	4	1	1	P14480	C8(Carbamidomethyl); M15(Oxidation); C19(Carbamidomethyl); C23(Carbamidomethyl)	0	0	0	High		3.20006						High		2.82905
	KGGETSEMYLIQPDTSSKPYR	5	1	1	P14480		0	0	0	High		4.00565						High		3.56333
	KGGETSEMYLIQPDTSSKPYR	2	1	1	P14480	M8(Oxidation)	0	0	0									High		2.8655
	HGTDDGVVWMNWK	3	1	1	P14480	M10(Oxidation)	0	0	0	High		2.89379		High		1.79885		High		3.19008
	AHYGGFTVQTEANKYQVSVNK	1	1	1	P14480		0	0	0									High		3.39396
	KYCGLPGEYWLGNDK	2	1	1	P14480	C3(Carbamidomethyl)	0	0	7.45539e+06								High		2.60274
	SILEDLR	1	3	1	P14480		0	0	0
	QTLLNHERPIK	2	1	1	P14480		0	0	0									High		2.05489	High
	KEEPPSLRPAPPPISGGGYR	1	1	1	P14480		0	0	0
	ECEEIIR	1	1	1	P14480	C2(Carbamidomethyl)	0	0	0
	ISQLTR	1	2	1	P14480		0	0	0									High		1.08226
P62909	40S ribosomal protein S3 OS=Rattus norvegicus GN=Rps3 PE=1 SV=1 - [RS3_RAT]	66.67	3	14	14	112	4.95651e+07	4.31534e+07	3.37462e+07	39.7205	44.44	9	15	42.0967	54.73	11	16	39.2225	37.86	7	14	243	26.6574	9.65674
	Sequence	# PSMs	# Proteins	# Protein Groups	Protein Group Accessions	Modifications	B2: Area	C2: Area	D2: Area	H4	XCorr B4	XCorr H4	C4	I4	XCorr C4	XCorr I4	D4	J4	XCorr D4	XCorr J4	E4
	FVDGLMIHSGDPVNYYVDTAVR	10	2	1	P62909		3.69513e+06	6.15927e+07	8.83153e+06	High	5.16887	2.84417	High		4.01463		High	High	3.25238	4.0934	High
	ELAEDGYSGVEVR	21	1	1	P62909		0	6.27166e+07	7.00868e+07	High		3.70966	High	High	3.64557	3.06167	High	High	3.84058	3.41993	High
	FVDGLMIHSGDPVNYYVDTAVR	4	2	1	P62909	M6(Oxidation)	0	0	0									High		2.10509	High
	TEIIILATR	15	1	1	P62909		0	2.30885e+07	7713988	High		2.28957	High		3.00081		High	High	1.89811	2.57245	High
	AELNEFLTR	11	2	1	P62909		0	2.33016e+07	3.49468e+07	High		2.25544	High		2.59533		High	High	2.5101	2.52745	High
	GCEVVVSGK	8	1	1	P62909	C2(Carbamidomethyl)	0	2.17443e+07	1.64345e+07				High		2.81487		High	High	2.60762	2.14247
	DEILPTTPISEQK	16	3	1	P62909		0	2.43861e+07	2.17689e+07	High		2.56487	High	High	3.21501	2.0451	High	High	2.39463	2.33214	High
	FGFPEGSVELYAEK	5	1	1	P62909		0	0	1.74482e+07								High		2.998
	GGKPEPPAMPQPVPTA	8	1	1	P62909		0	2.02365e+07	2.44267e+07	High		2.309	High	High	2.68859	1.94298	High	High	2.94496	2.73397	High
	IMLPWDPSGK	5	2	1	P62909		0	17939837	0	High		1.50492	High		1.84577						High
	LLGGLAVR	3	2	1	P62909		0	0	0	High		1.52457					High		1.72739
	GLCAIAQAESLR	1	1	1	P62909	C3(Carbamidomethyl)	0	0	0					High		1.5441
	ACYGVLR	2	2	1	P62909	C2(Carbamidomethyl)	0	0	8.38202e+06								High		1.89462
	QGVLGIK	2	2	1	P62909		0	1.49547e+07	0				High		1.18201
	KPLPDHVSIVEPK	1	3	1	P62909		0	0	1.25984e+06								High		2.43865
P07150	Annexin A1 OS=Rattus norvegicus GN=Anxa1 PE=1 SV=2 - [ANXA1_RAT]	66.18	1	26	26	269	1.10924e+08	1.28314e+08	6.0966e+07	81.7701	44.51	12	28	80.0672	57.51	18	28	77.6025	46.24	12	25	346	38.8049	7.34229
	Sequence	# PSMs	# Proteins	# Protein Groups	Protein Group Accessions	Modifications	B2: Area	C2: Area	D2: Area	H4	XCorr B4	XCorr H4	C4	I4	XCorr C4	XCorr I4	D4	J4	XCorr D4	XCorr J4	E4
	CEDMSVNQDLADTDAR	12	1	1	P07150	C1(Carbamidomethyl)	0	1.0676e+07	1.03316e+07	High		4.03604	High	High	4.56691	2.15224	High	High	5.2187	4.76101	High
	GLGTDEDTLIEILTTR	21	1	1	P07150		0	26315744	6.86034e+06	High		3.09498	High		4.44063		High	High	3.24035	3.54032	High
	GGPGSAVSPYPSFNPSSDVAALHK	20	1	1	P07150		0	1.11986e+08	9.98734e+07	High	2.6161	3.15837	High	High	4.37768	2.10347	High	High	3.67157	3.37501	High
	AAYLQETGKPLDETLKK	12	1	1	P07150		0	5.37758e+07	9.06816e+07	High		4.08766	High	High	2.73406	2.4698	High	High	2.09301	4.54221	High
	GVDEATIIDILTK	24	1	1	P07150		7.96658e+06	4.15086e+07	4.69208e+06	High	4.1311	2.26365	High	High	3.90871	3.29144	High	High	3.73621	2.36573	High
	GTDVNVFNTILTTR	30	1	1	P07150		8.46301e+06	5.03477e+07	26726015	High	3.62092	2.8262	High	High	3.65776	2.82934	High	High	3.83659	2.64123	High
	ALTGHLEEVVLAMLK	12	1	1	P07150		0	0	1.88865e+06	High		2.05743					High	High	3.09049	3.37616	High
	KGTDVNVFNTILTTR	4	1	1	P07150		0	0	0	High		2.64839						High		3.20005
	RKGTDVNVFNTILTTR	1	1	1	P07150		0	0	0
	GVDEATIIDILTKR	5	1	1	P07150		0	0	884042								High	High	3.17295	2.6403
	GDRCEDMSVNQDLADTDAR	17	1	1	P07150	C4(Carbamidomethyl)	0	2.69141e+07	3.40574e+07	High		2.79073	High	High	4.41253	2.26604	High	High	3.6159	3.23456	High
	TPAQFDADELR	25	1	1	P07150		8.40992e+06	1.21067e+08	1.52452e+08	High	3.73872	3.2245	High	High	3.54676	3.50357	High	High	3.90163	3.32376	High
	GDRCEDMSVNQDLADTDAR	3	1	1	P07150	C4(Carbamidomethyl); M7(Oxidation)	0	7.43553e+06	0				High		2.85945
	DITSDTSGDFR	28	1	1	P07150		2.56179e+07	9.97176e+07	132616043	High	3.01961	3.00389	High	High	3.30941	2.82228	High	High	3.35175	3.17934	High
	ALYEAGER	9	1	1	P07150		0	4.27569e+07	6.49671e+07	High		2.12794	High		1.96419		High	High	2.45907	2.10133	High
	QEQEYVQAVK	4	1	1	P07150		0	0	29289271								High	High	2.12304	2.0832
	SEIDMNEIK	6	1	1	P07150		0	5.55008e+07	6.35927e+07				High		2.13531		High		2.08527
	CLTTIVK	3	1	1	P07150	C1(Carbamidomethyl)	0	0	1.18868e+07								High		1.7602
	CEDMSVNQDLADTDAR	4	1	1	P07150	C1(Carbamidomethyl); M4(Oxidation)	0	0	0									High		3.31081
	AAYLQETGKPLDETLK	3	1	1	P07150		0	0	0									High		3.42806
	DLAKDITSDTSGDFR	1	1	1	P07150		0	0	0									High		3.07655
	SYKGGPGSAVSPYPSFNPSSDVAALHK	1	1	1	P07150		0	0	0									High		2.52796
	CATSTPAFFAEK	8	1	1	P07150	C1(Carbamidomethyl)	0	1.00535e+07	7.1768e+06				High	High	2.59761	2.07636	High	High	2.28566	1.55828	High
	LYEAMK	10	1	1	P07150		0	0	1.77494e+07	High		1.35204					High	High	1.73707	1.26875
	ALDLELKGDIEK	1	1	1	P07150		0	0	0	High		2.69029
	SEIDMNEIK	2	1	1	P07150	M5(Oxidation)	0	1.56609e+07	0				High		1.9322
	KVFQNYR	1	1	1	P07150		0	0	0
	VFQNYR	1	1	1	P07150		0	0	1.7448e+07								High		1.59562
	VYREELKR	1	1	1	P07150		0	0	0									High		1.58541
P63245	Receptor of activated protein C kinase 1 OS=Rattus norvegicus GN=Rack1 PE=1 SV=3 - [RACK1_RAT]	65.93	3	16	16	94	4.18422e+07	3.10139e+07	1.84342e+07	36.7391	44.48	9	12	26.2441	29.65	5	8	25.0939	29.65	7	10	317	35.0546	7.69385
	Sequence	# PSMs	# Proteins	# Protein Groups	Protein Group Accessions	Modifications	B2: Area	C2: Area	D2: Area	H4	XCorr B4	XCorr H4	C4	I4	XCorr C4	XCorr I4	D4	J4	XCorr D4	XCorr J4	E4
	HLYTLDGGDIINALCFSPNR	6	2	1	P63245	C15(Carbamidomethyl)	0	1.81382e+07	0	High		2.86639	High		2.72663			High		3.70473
	GHNGWVTQIATTPQFPDMILSASR	5	2	1	P63245		0	31983625	2.90727e+07	High		2.98323	High		4.40566		High	High	3.74399	2.3812
	IIVDELKQEVISTSSK	10	1	1	P63245		0	3.92899e+07	7.94979e+06	High		3.23011	High	High	2.62045	1.88393	High	High	4.63256	3.21046
	YWLCAATGPSIK	14	2	1	P63245	C4(Carbamidomethyl)	0	2.01208e+07	0	High		2.16362	High	High	3.74544	3.08213		High		2.32259	High
	LTRDETNYGIPQR	2	2	1	P63245		0	0	0									High		2.60056
	FSPNSSNPIIVSCGWDK	3	2	1	P63245	C13(Carbamidomethyl)	0	0	0	High		2.50022						High		1.86163
	TNHIGHTGYLNTVTVSPDGSLCASGGK	5	2	1	P63245	C22(Carbamidomethyl)	0	1.02202e+07	7.72124e+06				High		3.47044		High	High	3.96125	1.46447	High
	LWDLTTGTTTR	14	2	1	P63245		0	4.64829e+07	4.05316e+07	High		1.85122	High	High	2.67118	1.80752	High	High	3.02243	2.53747	High
	VWQVTIGTR	6	1	1	P63245		0	1.88238e+07	0	High		1.80446	High		3.01407			High		2.21144	High
	DVLSVAFSSDNR	8	2	1	P63245		0	1.58696e+07	0	High		2.4215	High		3.64597			High		2.5288	High
	DETNYGIPQR	4	2	1	P63245		0	3.97539e+07	0				High	High	3.29272	2.08645
	YTVQDESHSEWVSCVR	8	2	1	P63245	C14(Carbamidomethyl)	0	0	2.34374e+07	High		3.61202					High	High	3.24878	3.00501	High
	LWNTLGVCK	3	2	1	P63245	C8(Carbamidomethyl)	0	0	0	High		2.24241						High		1.79605
	VWNLANCK	4	2	1	P63245	C7(Carbamidomethyl)	0	0	0
	DKTIIMWK	1	2	1	P63245		0	0	0									High		1.93041
	IWDLEGK	1	2	1	P63245		0	0	0												High
A0A0G2K3Z9	Uncharacterized protein OS=Rattus norvegicus PE=4 SV=1 - [A0A0G2K3Z9_RAT]	65.33	2	10	12	88	4.47613e+07	5.18411e+07	2.88129e+07	31.2355	40.2	7	11	32.3078	44.22	7	12	24.7197	48.24	8	12	199	22.1504	8.39697
	Sequence	# PSMs	# Proteins	# Protein Groups	Protein Group Accessions	Modifications	B2: Area	C2: Area	D2: Area	H4	XCorr B4	XCorr H4	C4	I4	XCorr C4	XCorr I4	D4	J4	XCorr D4	XCorr J4	E4
	HGEVCPAGWKPGSDTIKPDVNK	10	2	1	A0A0G2K3Z9	C5(Carbamidomethyl)	0	1.11711e+07	1.94003e+07	High		2.88352	High	High	3.72202	1.71173	High	High	3.55441	3.98792	High
	KQGGLGPMNIPLVSDPKR	1	2	1	A0A0G2K3Z9		0	0	0
	QGGLGPMNIPLVSDPK	5	2	1	A0A0G2K3Z9		0	0	4.24024e+06								High	High	2.82485	3.1845	High
	QITINDLPVGR	21	3	2	A0A0G2K3Z9;Q9Z0V5		0	6.39142e+07	6.10026e+07	High		2.10415	High	High	3.19533	2.16428	High	High	2.87632	2.31647	High
	GLFIIDDK	11	3	2	A0A0G2K3Z9;Q9Z0V5		0	3.11818e+07	2.88139e+07	High		1.64357	High		2.40476		High	High	2.09502	1.88036	High
	LNCQVIGASVDSHFCHLAWINTPK	1	2	1	A0A0G2K3Z9	C3(Carbamidomethyl); C15(Carbamidomethyl)	0	0	0
	LVQAFQFTDK	18	2	1	A0A0G2K3Z9		0	3.61033e+07	4.33392e+07	High		1.4626	High	High	3.42083	2.25957	High	High	3.17062	2.67204	High
	TIAQDYGVLK	7	2	1	A0A0G2K3Z9		0	34266335	51181633	High		1.68606	High		1.7906		High	High	2.00695	1.74308	High
	ADEGISFR	6	2	1	A0A0G2K3Z9		0	3.03276e+07	0	High		2.2525	High		2.77924			High		2.6639	High
	ATAVMPDGQFK	5	2	1	A0A0G2K3Z9		0	1.76334e+07	2.21653e+07				High	High	2.52561	1.41245	High	High	2.7284	2.12654	High
	DISLSDYK	1	2	1	A0A0G2K3Z9		0	0	0
	KQGGLGPMNIPLVSDPK	2	2	1	A0A0G2K3Z9		0	0	0									High		2.38795
P68370	Tubulin alpha-1A chain OS=Rattus norvegicus GN=Tuba1a PE=1 SV=1 - [TBA1A_RAT]	64.52	3	1	25	439	1.91097e+08	1.5298e+08	9.34624e+07	173.855	53.44	15	52	172.172	48.34	16	54	146.68	57.65	20	46	451	50.1036	5.05908
	Sequence	# PSMs	# Proteins	# Protein Groups	Protein Group Accessions	Modifications	B2: Area	C2: Area	D2: Area	H4	XCorr B4	XCorr H4	C4	I4	XCorr C4	XCorr I4	D4	J4	XCorr D4	XCorr J4	E4
	AVCMLSNTTAIAEAWAR	14	7	3	P68370;Q6P9V9;A0A0H2UHM7	C3(Carbamidomethyl); M4(Oxidation)	0	1.23451e+07	1.07346e+07	High		3.071	High	High	4.96327	1.84916	High	High	5.62994	3.65544	High
	TIGGGDDSFNTFFSETGAGK	50	5	3	P68370;Q6P9V9;A0A0H2UHM7		6.50757e+06	1.19892e+08	1.76399e+08	High	4.68595	3.34083	High	High	5.25245	4.27889	High	High	4.62764	3.37499	High
	AVCMLSNTTAIAEAWAR	25	7	3	P68370;Q6P9V9;A0A0H2UHM7	C3(Carbamidomethyl)	0	2.00876e+07	1.47624e+07	High		2.34816	High	High	4.71452	2.77441	High	High	5.22271	3.39039
	AFVHWYVGEGMEEGEFSEAR	17	7	3	P68370;Q6P9V9;A0A0H2UHM7		4.80754e+06	7.39387e+07	1.51542e+07	High	3.25576	3.52437	High		5.07123		High	High	3.61253	4.62991	High
	FDGALNVDLTEFQTNLVPYPR	32	7	3	P68370;Q6P9V9;A0A0H2UHM7		1.16754e+07	88818618	2.14821e+06	High	4.94139	2.56754	High	High	4.93485	3.7133	High	High	2.63741	3.15707	High
	LIGQIVSSITASLR	25	2	1	P68370		2.12616e+06	3.19067e+07	0	High	3.41009	2.70796	High	High	4.4552	1.64262		High		1.988	High
	AVFVDLEPTVIDEVR	42	4	3	P68370;Q6P9V9;A0A0H2UHM7		4.52001e+07	2.16927e+08	5.40306e+07	High	4.20975	2.75325	High	High	4.36592	2.46045	High	High	4.69462	3.40275	High
	AFVHWYVGEGMEEGEFSEAR	7	7	3	P68370;Q6P9V9;A0A0H2UHM7	M11(Oxidation)	0	1.90646e+07	0				High	High	2.34946	1.79699	High		2.913		High
	QLFHPEQLITGKEDAANNYAR	11	7	3	P68370;Q6P9V9;A0A0H2UHM7		0	2.52307e+07	3.57905e+07	High		2.27114	High		3.64943		High	High	3.31909	2.68635	High
	AYHEQLSVAEITNACFEPANQMVK	7	4	2	P68370;Q6P9V9	C15(Carbamidomethyl)	0	3.47351e+07	0	High		1.63869	High		2.92283						High
	TIQFVDWCPTGFK	20	5	2	P68370;A0A0H2UHM7	C8(Carbamidomethyl)	0	8.14506e+07	6.67246e+07	High		3.09745	High	High	3.93846	2.78623	High	High	4.06997	3.31652	High
	VGINYQPPTVVPGGDLAK	31	5	2	P68370;Q6P9V9		9.53559e+06	1.58184e+08	158946824	High	3.88036	3.17622	High	High	3.1524	2.86538	High	High	3.13183	2.3368	High
	IHFPLATYAPVISAEK	57	6	3	P68370;Q6P9V9;A0A0H2UHM7		14416198	198178169	4.32433e+07	High	3.82752	3.01485	High	High	3.32466	2.81046	High	High	4.07173	2.93911	High
	DVNAAIATIK	19	5	3	P68370;Q6P9V9;A0A0H2UHM7		1.31722e+07	9.72895e+07	123594148	High	2.6853	2.07806	High	High	3.49486	1.69713	High	High	3.17215	2.25595	High
	NLDIERPTYTNLNR	14	7	3	P68370;Q6P9V9;A0A0H2UHM7		5.31932e+06	20817127	3.12159e+07	High	2.57548	2.7358	High	High	2.60691	3.13976	High	High	3.11909	2.71614	High
	EIIDLVLDR	19	4	3	P68370;Q6P9V9;A0A0H2UHM7		8.10679e+06	1.08982e+08	2.03894e+07	High	2.55521	1.56968	High		2.6344		High	High	2.41262	1.82078	High
	YMACCLLYR	15	6	3	P68370;Q6P9V9;A0A0H2UHM7	C4(Carbamidomethyl); C5(Carbamidomethyl)	0	4.34992e+07	3.91089e+07	High		2.16227	High	High	2.57452	1.72965	High	High	2.38132	1.93952	High
	LDHKFDLMYAK	4	8	3	P68370;Q6P9V9;A0A0H2UHM7		0	0	0	High		2.14447									High
	DYEEVGVDSVEGEGEEEGEEY	2	2	2	P68370;Q6P9V9		0	0	0
	EDAANNYAR	4	8	3	P68370;Q6P9V9;A0A0H2UHM7		0	0	0									High		2.41961
	QLFHPEQLITGK	7	7	3	P68370;Q6P9V9;A0A0H2UHM7		0	0	4.6689e+07					High		1.2294	High	High	2.30596	1.99247	High
	LSVDYGKK	9	6	3	P68370;Q6P9V9;A0A0H2UHM7		8.12842e+06	0	3.27154e+07	High	1.92278	1.97162					High	High	2.16921	1.77223	High
	LSVDYGK	2	6	3	P68370;Q6P9V9;A0A0H2UHM7		0	0	0												High
	FDLMYAK	1	8	3	P68370;Q6P9V9;A0A0H2UHM7		0	0	0												High
	RTIQFVDWCPTGFK	1	5	2	P68370;A0A0H2UHM7	C9(Carbamidomethyl)	0	0	0
	RNLDIERPTYTNLNR	2	7	3	P68370;Q6P9V9;A0A0H2UHM7		0	0	0
	EDMAALEK	1	5	3	P68370;Q6P9V9;A0A0H2UHM7		1.03583e+07	0	0		1.20076
	FDLMYAK	1	8	3	P68370;Q6P9V9;A0A0H2UHM7	M4(Oxidation)	0	0	1.13323e+07								High		2.04967
P02793	Ferritin light chain 1 OS=Rattus norvegicus GN=Ftl1 PE=1 SV=3 - [FRIL1_RAT]	64.48	8	10	10	135	7.67067e+07	7.59493e+07	3.14737e+07	44.7387	37.7	5	12	57.181	44.81	6	16	31.9774	53.01	7	10	183	20.7357	6.43018
	Sequence	# PSMs	# Proteins	# Protein Groups	Protein Group Accessions	Modifications	B2: Area	C2: Area	D2: Area	H4	XCorr B4	XCorr H4	C4	I4	XCorr C4	XCorr I4	D4	J4	XCorr D4	XCorr J4	E4
	VAGPQPAQTGVAQASLGEYLFER	38	4	1	P02793		1.27117e+07	3.28928e+07	2.60016e+07	High	4.38457	4.19059	High	High	5.39279	5.28573	High	High	5.35959	4.79969	High
	ALFQDVQKPSQDEWGK	20	7	1	P02793		0	83756428	1.16742e+08	High		4.21634	High	High	5.14565	2.73736	High	High	4.47326	3.68628	High
	NLNQALLDLHALGSAR	20	6	1	P02793		0	8.4047e+07	3.90406e+07	High		3.22312	High		4.04808		High	High	3.50529	3.80771	High
	TLEAMEAALALEK	13	6	1	P02793	M5(Oxidation)	0	0	6.47251e+06	High		3.62811		High		2.54822	High	High	3.08031	3.17979
	TLEAMEAALALEK	9	6	1	P02793		0	0	1.07473e+07	High		2.58106					High	High	3.29554	2.55488	High
	TDPHLCDFLESHFLDKEVK	2	4	1	P02793	C6(Carbamidomethyl)	0	0	0
	QNYSTEVEAAVNR	21	7	1	P02793		977984	6.23166e+07	7.2065e+07	High	3.25049	3.77253	High	High	4.2834	2.26326	High	High	3.91654	3.71026	High
	RVAGPQPAQTGVAQASLGEYLFER	4	4	1	P02793		0	9.12287e+06	3.53109e+06	High		2.49062	High		3.49337		High	High	2.4162	2.75498
	MGNHLTNLR	3	8	1	P02793		0	0	0	High		1.68039									High
	MGNHLTNLR	1	8	1	P02793	M1(Oxidation)	0	0	0
	LVNLHLR	2	7	1	P02793		0	0	0	High		1.53882									High
	KMGNHLTNLR	2	8	1	P02793		0	0	0	High		2.09774						High		1.81446
P62890	60S ribosomal protein L30 OS=Rattus norvegicus GN=Rpl30 PE=3 SV=2 - [RL30_RAT]	64.35	7	7	7	47	2.67354e+07	2.29145e+07	1.41838e+07	26.8838	51.3	5	8	19.6634	46.09	4	7	12.8399	40.87	3	4	115	12.7757	9.62744
	Sequence	# PSMs	# Proteins	# Protein Groups	Protein Group Accessions	Modifications	B2: Area	C2: Area	D2: Area	H4	XCorr B4	XCorr H4	C4	I4	XCorr C4	XCorr I4	D4	J4	XCorr D4	XCorr J4	E4
	TGVHHYSGNNIELGTACGK	11	2	1	P62890	C17(Carbamidomethyl)	0	3.31149e+07	39163782				High		3.95822		High	High	3.15424	3.52431	High
	VCTLAIIDPGDSDIIR	10	2	1	P62890	C2(Carbamidomethyl)	0	1.39623e+07	4.60411e+06	High		3.49605	High		4.13222		High	High	4.04859	3.2675	High
	KSEIEYYAMLAK	4	4	1	P62890		0	0	0	High		2.29635	High		3.22317
	SEIEYYAMLAK	2	4	1	P62890		0	4.48014e+06	0				High		2.88725
	LVILANNCPALR	15	2	1	P62890	C8(Carbamidomethyl)	0	3.3129e+07	2.11762e+07	High		2.44792	High	High	3.36031	2.32686	High	High	3.26807	2.71597	High
	LQLVMK	4	4	1	P62890		0	0	8.40341e+06								High	High	1.95204	1.38104
	KSLESINSR	1	3	1	P62890		0	0	0									High		1.78247
Q6P9V9	Tubulin alpha-1B chain OS=Rattus norvegicus GN=Tuba1b PE=1 SV=1 - [TBA1B_RAT]	64.3	3	1	24	433	1.91097e+08	1.5298e+08	9.34624e+07	165.08	53.44	15	51	171.117	51.44	17	54	142.058	57.65	20	47	451	50.1196	5.05908
	Sequence	# PSMs	# Proteins	# Protein Groups	Protein Group Accessions	Modifications	B2: Area	C2: Area	D2: Area	H4	XCorr B4	XCorr H4	C4	I4	XCorr C4	XCorr I4	D4	J4	XCorr D4	XCorr J4	E4
	AVCMLSNTTAIAEAWAR	14	7	3	P68370;Q6P9V9;A0A0H2UHM7	C3(Carbamidomethyl); M4(Oxidation)	0	1.23451e+07	1.07346e+07	High		3.071	High	High	4.96327	1.84916	High	High	5.62994	3.65544	High
	TIGGGDDSFNTFFSETGAGK	50	5	3	P68370;Q6P9V9;A0A0H2UHM7		6.50757e+06	1.19892e+08	1.76399e+08	High	4.68595	3.34083	High	High	5.25245	4.27889	High	High	4.62764	3.37499	High
	AVCMLSNTTAIAEAWAR	25	7	3	P68370;Q6P9V9;A0A0H2UHM7	C3(Carbamidomethyl)	0	2.00876e+07	1.47624e+07	High		2.34816	High	High	4.71452	2.77441	High	High	5.22271	3.39039
	AFVHWYVGEGMEEGEFSEAR	17	7	3	P68370;Q6P9V9;A0A0H2UHM7		4.80754e+06	7.39387e+07	1.51542e+07	High	3.25576	3.52437	High		5.07123		High	High	3.61253	4.62991	High
	FDGALNVDLTEFQTNLVPYPR	32	7	3	P68370;Q6P9V9;A0A0H2UHM7		1.16754e+07	88818618	2.14821e+06	High	4.94139	2.56754	High	High	4.93485	3.7133	High	High	2.63741	3.15707	High
	AVFVDLEPTVIDEVR	42	4	3	P68370;Q6P9V9;A0A0H2UHM7		4.52001e+07	2.16927e+08	5.40306e+07	High	4.20975	2.75325	High	High	4.36592	2.46045	High	High	4.69462	3.40275	High
	AFVHWYVGEGMEEGEFSEAR	7	7	3	P68370;Q6P9V9;A0A0H2UHM7	M11(Oxidation)	0	1.90646e+07	0				High	High	2.34946	1.79699	High		2.913		High
	QLFHPEQLITGKEDAANNYAR	11	7	3	P68370;Q6P9V9;A0A0H2UHM7		0	2.52307e+07	3.57905e+07	High		2.27114	High		3.64943		High	High	3.31909	2.68635	High
	AYHEQLSVAEITNACFEPANQMVK	7	4	2	P68370;Q6P9V9	C15(Carbamidomethyl)	0	3.47351e+07	0	High		1.63869	High		2.92283						High
	VGINYQPPTVVPGGDLAK	31	5	2	P68370;Q6P9V9		9.53559e+06	1.58184e+08	158946824	High	3.88036	3.17622	High	High	3.1524	2.86538	High	High	3.13183	2.3368	High
	LISQIVSSITASLR	22	5	2	Q6P9V9;A0A0H2UHM7		0	1.71617e+06	2.04457e+06				High		3.79535		High	High	3.82951	1.59165	High
	IHFPLATYAPVISAEK	57	6	3	P68370;Q6P9V9;A0A0H2UHM7		14416198	198178169	4.32433e+07	High	3.82752	3.01485	High	High	3.32466	2.81046	High	High	4.07173	2.93911	High
	SIQFVDWCPTGFK	18	2	1	Q6P9V9	C8(Carbamidomethyl)	0	2.57046e+07	1.52636e+07	High		3.63158	High	High	3.85184	2.53432	High	High	3.39766	2.89034	High
	DVNAAIATIK	19	5	3	P68370;Q6P9V9;A0A0H2UHM7		1.31722e+07	9.72895e+07	123594148	High	2.6853	2.07806	High	High	3.49486	1.69713	High	High	3.17215	2.25595	High
	NLDIERPTYTNLNR	14	7	3	P68370;Q6P9V9;A0A0H2UHM7		5.31932e+06	20817127	3.12159e+07	High	2.57548	2.7358	High	High	2.60691	3.13976	High	High	3.11909	2.71614	High
	EIIDLVLDR	19	4	3	P68370;Q6P9V9;A0A0H2UHM7		8.10679e+06	1.08982e+08	2.03894e+07	High	2.55521	1.56968	High		2.6344		High	High	2.41262	1.82078	High
	YMACCLLYR	15	6	3	P68370;Q6P9V9;A0A0H2UHM7	C4(Carbamidomethyl); C5(Carbamidomethyl)	0	4.34992e+07	3.91089e+07	High		2.16227	High	High	2.57452	1.72965	High	High	2.38132	1.93952	High
	LDHKFDLMYAK	4	8	3	P68370;Q6P9V9;A0A0H2UHM7		0	0	0	High		2.14447									High
	DYEEVGVDSVEGEGEEEGEEY	2	2	2	P68370;Q6P9V9		0	0	0
	EDAANNYAR	4	8	3	P68370;Q6P9V9;A0A0H2UHM7		0	0	0									High		2.41961
	QLFHPEQLITGK	7	7	3	P68370;Q6P9V9;A0A0H2UHM7		0	0	4.6689e+07					High		1.2294	High	High	2.30596	1.99247	High
	LSVDYGKK	9	6	3	P68370;Q6P9V9;A0A0H2UHM7		8.12842e+06	0	3.27154e+07	High	1.92278	1.97162					High	High	2.16921	1.77223	High
	LSVDYGK	2	6	3	P68370;Q6P9V9;A0A0H2UHM7		0	0	0												High
	FDLMYAK	1	8	3	P68370;Q6P9V9;A0A0H2UHM7		0	0	0												High
	RNLDIERPTYTNLNR	2	7	3	P68370;Q6P9V9;A0A0H2UHM7		0	0	0
	EDMAALEK	1	5	3	P68370;Q6P9V9;A0A0H2UHM7		1.03583e+07	0	0		1.20076
	FDLMYAK	1	8	3	P68370;Q6P9V9;A0A0H2UHM7	M4(Oxidation)	0	0	1.13323e+07								High		2.04967
Q66HI5	Ferritin OS=Rattus norvegicus GN=Fth1 PE=1 SV=2 - [Q66HI5_RAT]	64.29	8	9	9	41	2.92572e+07	3.34772e+07	8.16418e+06	8.83982	21.98	4	5	11.6047	16.48	3	6	3.48725	7.14	1	1	182	21.0863	6.01123
	Sequence	# PSMs	# Proteins	# Protein Groups	Protein Group Accessions	Modifications	B2: Area	C2: Area	D2: Area	H4	XCorr B4	XCorr H4	C4	I4	XCorr C4	XCorr I4	D4	J4	XCorr D4	XCorr J4	E4
	KPDRDDWESGLNAMECALHLEK	2	6	1	Q66HI5	C16(Carbamidomethyl)	0	0	0
	QNYHQDSEAAINR	13	7	1	Q66HI5		2.71927e+06	3.40918e+07	4.73829e+07	High	2.33766	2.35109	High		3.08045		High	High	2.99561	2.64032	High
	YFLHQSHEEREHAEK	2	7	1	Q66HI5		0	0	0
	ELGDHVTNLR	4	6	1	Q66HI5		0	2.09889e+07	2.38165e+07				High		2.18026		High		1.94574
	YFLHQSHEER	6	7	1	Q66HI5		0	6.32426e+06	0	High		2.60807	High		1.85838			High		2.75665
	SVNQSLLELHK	4	7	1	Q66HI5		0	0	0	High		1.54766		High		1.63501
	MGAPESGMAEYLFDK	3	7	1	Q66HI5		0	0	0	High		2.98235						High		3.28363
	IFLQDIK	6	7	1	Q66HI5		0	3.26909e+07	2.92321e+07				High		1.72073		High	High	1.94813	1.23579
	LATDKNDPHLCDFIETHYLNEQVK	1	6	1	Q66HI5	C11(Carbamidomethyl)	0	0	0									High		2.26026
P63102	14-3-3 protein zeta/delta OS=Rattus norvegicus GN=Ywhaz PE=1 SV=1 - [1433Z_RAT]	63.67	2	10	13	139	5.90078e+07	7.19098e+07	3.32941e+07	55.995	42.86	9	18	47.7814	30.61	6	15	37.0487	35.51	7	13	245	27.7537	4.79248
	Sequence	# PSMs	# Proteins	# Protein Groups	Protein Group Accessions	Modifications	B2: Area	C2: Area	D2: Area	H4	XCorr B4	XCorr H4	C4	I4	XCorr C4	XCorr I4	D4	J4	XCorr D4	XCorr J4	E4
	GIVDQSQQAYQEAFEISK	21	2	1	P63102		0	3.4237e+06	1.34314e+07	High		4.22698	High	High	4.62577	4.02821	High	High	5.15842	3.56553	High
	SVTEQGAELSNEER	31	2	1	P63102		2.28881e+07	1.05134e+08	1.25403e+08	High	4.73727	4.42744	High	High	4.71047	3.38615	High	High	4.56674	3.78144	High
	YLAEVAAGDDKK	22	2	1	P63102		7.40672e+06	3.05152e+07	3.83004e+07	High	3.76046	2.80364	High	High	3.90707	3.00921	High	High	3.92029	3.14108	High
	TAFDEAIAELDTLSEESYK	2	2	1	P63102		0	0	0									High		2.35999
	DICNDVLSLLEK	8	2	1	P63102	C3(Carbamidomethyl)	0	1.71306e+07	0				High		3.59992			High		1.83597	High
	FLIPNASQPESK	8	2	1	P63102		0	5949037	5.20264e+07	High		1.87875	High		2.33337		High		2.27349		High
	YDDMAACMK	10	2	1	P63102	C7(Carbamidomethyl)	3875024	2.87731e+07	0		2.75629		High	High	2.56331	2.6191		High		2.44143	High
	DSTLIMQLLR	15	11	7	P35213;P62260;P68511;P61983;P68255;P63102;G3V9A3		0	2.71533e+07	1.27864e+07	High		2.02032	High		2.83998		High	High	2.40887	1.8246	High
	EKIETELR	2	2	1	P63102		0	0	0
	DNLTLWTSDTQGDEAEAGEGGEN	3	2	1	P63102		0	0	0					High		2.7956
	EMQPTHPIR	5	4	3	P35213;P68255;P63102		5.14215e+06	2.0165e+07	0	High	1.81513	1.442	High		2.28452
	YDDMAACMK	6	2	1	P63102	M4(Oxidation); C7(Carbamidomethyl)	0	0	4.62137e+06	High		2.04536					High		2.14659
	MDKNELVQK	5	1	1	P63102	N-Term(Acetyl)	12654492	4.1374e+07	0		2.59019		High	High	2.80715	2.30541		High		1.75012
	KEMQPTHPIR	1	4	3	P35213;P68255;P63102		0	0	0									High		2.47578
P02767	Transthyretin OS=Rattus norvegicus GN=Ttr PE=1 SV=1 - [TTHY_RAT]	63.27	1	7	7	83	7.38666e+07	5.00268e+07	1.86233e+07	55.3878	62.59	6	16	34.6188	40.14	4	11	29.5116	55.78	5	10	147	15.7099	6.16357
	Sequence	# PSMs	# Proteins	# Protein Groups	Protein Group Accessions	Modifications	B2: Area	C2: Area	D2: Area	H4	XCorr B4	XCorr H4	C4	I4	XCorr C4	XCorr I4	D4	J4	XCorr D4	XCorr J4	E4
	HYTIAALLSPYSYSTTAVVSNPQN	22	1	1	P02767		5.83479e+06	5.24524e+07	9.06142e+06	High	2.66863	1.94321	High		4.6424		High	High	4.8591	1.91129	High
	TAESGELHGLTTDEK	26	1	1	P02767		2.58165e+06	74511887	7.38544e+07	High	3.24323	3.83395	High	High	4.94767	3.33785	High	High	4.77726	4.75148	High
	TAESGELHGLTTDEKFTEGVYR	6	1	1	P02767		0	1.05145e+07	0	High		2.16043	High		3.11035		High		3.19027		High
	ALGISPFHEYAEVVFTANDSGHR	5	1	1	P02767		0	3.04761e+07	0	High		2.60599	High		5.15277						High
	TADGSWEPFASGK	20	1	1	P02767		2.19598e+06	7.97937e+07	67164467	High	3.26362	3.01116	High	High	3.43298	2.89332	High	High	3.22807	3.41915	High
	GSPAVDVAVK	3	1	1	P02767		0	6.72943e+07	0				High		2.07152
	KTADGSWEPFASGK	1	1	1	P02767		0	0	0	High		3.09688
P20059	Hemopexin OS=Rattus norvegicus GN=Hpx PE=1 SV=3 - [HEMO_RAT]	62.83	1	28	28	441	1.44597e+08	1.32607e+08	5.99167e+07	145.307	44.13	19	51	154.987	51.52	21	51	108.941	37.17	15	38	460	51.3183	7.6499
	Sequence	# PSMs	# Proteins	# Protein Groups	Protein Group Accessions	Modifications	B2: Area	C2: Area	D2: Area	H4	XCorr B4	XCorr H4	C4	I4	XCorr C4	XCorr I4	D4	J4	XCorr D4	XCorr J4	E4
	LFQEEFPGIPYPPDAAVECHR	57	1	1	P20059	C19(Carbamidomethyl)	20095279	140660379	1.02762e+08	High	2.8297	3.45931	High	High	3.71758	2.98703	High	High	4.48863	3.40085	High
	ELGSPPGISLDTIDAAFSCPGSSK	43	1	1	P20059	C19(Carbamidomethyl)	3.47409e+06	6.23429e+07	1.7374e+07	High	3.86353	4.40139	High	High	3.98618	2.35718	High	High	4.51455	4.11406	High
	CNADPGLSALLSDHR	28	1	1	P20059	C1(Carbamidomethyl)	0	1.08772e+08	9.50225e+07	High		3.85114	High	High	4.38295	2.95409	High	High	3.64671	3.74729	High
	GECQSEGVLFFQGNR	28	1	1	P20059	C3(Carbamidomethyl)	0	4.1926e+07	4.27101e+07	High	2.38545	4.48509	High	High	4.33404	3.7895	High	High	4.65615	3.85412	High
	GECQSEGVLFFQGNRK	14	1	1	P20059	C3(Carbamidomethyl)	0	5.66806e+06	1.07128e+07	High		3.52773	High	High	3.73595	2.97245	High	High	4.26311	3.2756	High
	SGAQATWAELSWPHEK	33	1	1	P20059		4.37388e+06	1.38062e+08	1.1576e+08	High	2.53116	3.25076	High		3.82436		High	High	4.05535	3.4499	High
	DGWHSWPIAHHWPQGPSAVDAAFSWDEK	3	1	1	P20059		0	0	0	High		2.30117
	WKNPVTSVDAAFR	16	1	1	P20059		0	3.30829e+07	2.964e+07	High		3.63128	High	High	3.29015	2.4718	High	High	3.07726	1.75989	High
	GATYAFSGSHYWR	24	1	1	P20059		3.24745e+06	6.72814e+07	4.44783e+07	High	2.24114	2.52655	High	High	3.47388	3.2085	High	High	3.54629	2.87287	High
	DYFISCPGR	22	1	1	P20059	C6(Carbamidomethyl)	0	1.55067e+08	1.79297e+08	High		2.29697	High	High	2.91767	2.1429	High	High	2.67905	2.60757	High
	NPVTSVDAAFR	20	1	1	P20059		0	5.69851e+07	38524660	High	2.62505	2.82776	High	High	3.03272	2.49989	High	High	3.73853	2.33786	High
	VDGALCLEK	12	1	1	P20059	C6(Carbamidomethyl)	9.16911e+06	8.05164e+07	9.72304e+07	High	2.60332	2.02098	High		2.11954		High	High	2.59726	2.15341
	FNPVTGEVPPR	62	1	1	P20059		5.73342e+06	35282868	1.87996e+07	High	2.59815	2.85961	High	High	2.7391	2.44809	High	High	3.01724	2.53063	High
	WFWDFATR	16	1	1	P20059		0	6.31182e+07	3.03214e+06	High		1.88459	High	High	2.78233	1.80147	High	High	2.45887	1.6849	High
	GPDSVFLIK	13	1	1	P20059		0	1.10252e+08	8.8006e+07	High		1.98486	High	High	2.95172	1.55251	High	High	2.5594	2.14094	High
	SLGPYSCSSNGPNLFFIHGPNLYCYSSIDK	6	1	1	P20059	C7(Carbamidomethyl); C24(Carbamidomethyl)	0	0	2.41286e+07								High		3.66204
	YYCFQGNK	10	1	1	P20059	C3(Carbamidomethyl)	0	72099652	1.0143e+08	High		2.0313	High	High	2.53717	1.66415	High		2.01578
	LYVTSGR	6	1	1	P20059		0	6.08137e+07	7.61264e+07	High		1.74958	High		2.06104		High		1.8007		High
	GPDSVFLIKEDK	7	1	1	P20059		0	0	2.12028e+07	High		3.56029		High		2.82164	High		2.29371
	RLEKELGSPPGISLDTIDAAFSCPGSSK	1	1	1	P20059	C23(Carbamidomethyl)	0	0	0									High		2.23873
	GGNNLVSGYPK	9	1	1	P20059		1.61532e+07	5.97018e+07	7.97663e+07	High	2.74934	2.06466	High	High	2.55621	1.78635	High	High	2.53816	2.51444
	KWFWDFATR	1	1	1	P20059		0	0	0
	SLGPYSCSSNGPNLFFIHGPNLYCYSSIDKLNAAK	1	1	1	P20059	C7(Carbamidomethyl); C24(Carbamidomethyl)	0	0	9011166								High		3.6688
	VNSILGCSQ	5	1	1	P20059	C7(Carbamidomethyl)	0	0	3.22804e+07								High		1.77436		High
	RLWWLDLK	1	1	1	P20059		0	0	0
	LWWLDLK	1	1	1	P20059		0	2.05269e+07	0				High		1.24344
	YPLDAR	1	1	1	P20059		0	0	0
	GEFVWR	1	1	1	P20059		0	6.05722e+07	0				High		1.7694
P85108	Tubulin beta-2A chain OS=Rattus norvegicus GN=Tubb2a PE=1 SV=1 - [TBB2A_RAT]	62.25	4	4	24	546	1.84074e+08	1.49825e+08	9.83395e+07	201.009	52.36	19	65	201.593	50.34	21	69	166.605	50.56	18	59	445	49.875	4.89404
	Sequence	# PSMs	# Proteins	# Protein Groups	Protein Group Accessions	Modifications	B2: Area	C2: Area	D2: Area	H4	XCorr B4	XCorr H4	C4	I4	XCorr C4	XCorr I4	D4	J4	XCorr D4	XCorr J4	E4
	GHYTEGAELVDSVLDVVR	41	7	5	P85108;Q4QRB4;G3V7C6;P69897;Q4QQV0		2.54605e+07	1.82206e+08	1.78728e+08	High	3.29686	3.76966	High	High	6.43171	2.16611	High	High	6.31671	4.40367	High
	SGPFGQIFRPDNFVFGQSGAGNNWAK	36	6	4	P85108;B4F7C2;G3V7C6;P69897		8.26442e+06	1.13501e+08	8.91048e+07	High	4.09254	2.32592	High	High	5.21017	2.74761	High	High	5.20551	2.61833	High
	LTTPTYGDLNHLVSATMSGVTTCLR	14	5	4	P85108;B4F7C2;P69897;G3V7C6	C23(Carbamidomethyl)	0	9.50109e+07	0		3.86959		High		3.29881			High		1.67196	High
	MREIVHIQAGQCGNQIGAK	9	8	5	B4F7C2;G3V7C6;P85108;Q4QRB4;P69897	C12(Carbamidomethyl)	0	1.16323e+07	1.42366e+07	High		2.41247	High		3.62671		High	High	3.28151	2.43906	High
	EIVHIQAGQCGNQIGAK	28	8	5	P85108;Q4QRB4;P69897;B4F7C2;G3V7C6	C10(Carbamidomethyl)	0	8.98196e+07	1.06121e+08	High		4.54928	High	High	5.12043	2.43804	High	High	4.91824	3.73243	High
	NSSYFVEWIPNNVK	45	8	6	P85108;Q4QRB4;B4F7C2;G3V7C6;P69897;Q4QQV0		1.05174e+07	7.51291e+07	7.09006e+07	High	3.53215	3.09255	High	High	3.77769	3.21754	High	High	4.07601	3.68036	High
	LTTPTYGDLNHLVSATMSGVTTCLR	3	5	4	P85108;B4F7C2;P69897;G3V7C6	M17(Oxidation); C23(Carbamidomethyl)	0	6.96799e+06	0				High		3.38739						High
	EVDEQMLNVQNK	26	5	3	P85108;G3V7C6;P69897		1.76434e+07	7.52079e+07	1.04365e+08	High	4.16206	3.06445	High	High	3.55671	2.86994	High	High	3.95367	3.35021	High
	EVDEQMLNVQNK	18	5	3	P85108;G3V7C6;P69897	M6(Oxidation)	0	1.35212e+07	2.4531e+07	High		3.11255	High	High	3.69925	2.71991	High	High	3.39101	3.05109	High
	AILVDLEPGTMDSVR	31	4	3	P85108;Q4QRB4;P69897		5.54112e+06	2.09081e+08	2.29005e+07	High	3.89354	2.54618	High	High	3.70777	2.54774	High	High	3.38005	2.7618	High
	GHYTEGAELVDSVLDVVRK	4	7	5	P85108;Q4QRB4;G3V7C6;P69897;Q4QQV0		0	0	1.49325e+06								High		1.81371
	INVYYNEAAGNK	12	1	1	P85108		0	1.10747e+07	1.71497e+07	High		2.90404	High	High	3.42516	2.08674	High	High	3.5043	3.81763	High
	ALTVPELTQQMFDSK	5	2	1	P85108		0	0	3505736	High		1.2295					High		3.04783
	AILVDLEPGTMDSVR	21	4	3	P85108;Q4QRB4;P69897	M11(Oxidation)	1.9792e+06	6.88071e+07	4.83355e+07	High	3.58635	2.40848	High	High	4.19221	1.99613	High	High	3.58351	3.59787	High
	LHFFMPGFAPLTSR	14	6	4	P85108;B4F7C2;G3V7C6;P69897	M5(Oxidation)	0	5.33424e+07	4.00244e+07	High		2.62515	High		1.34648		High	High	3.0568	3.02482	High
	IMNTFSVMPSPK	7	3	2	P85108;Q4QQV0		0	1.11925e+07	6.1149e+06	High		1.90865	High		2.72582		High	High	2.86826	2.72402	High
	KLAVNMVPFPR	6	9	6	P85108;Q4QRB4;B4F7C2;G3V7C6;P69897;Q4QQV0		0	0	1.53424e+07	High		1.79852					High	High	3.03477	2.58985	High
	ISEQFTAMFR	12	7	5	P85108;Q4QRB4;B4F7C2;G3V7C6;P69897	M8(Oxidation)	0	3.87271e+07	3.57989e+07	High		2.87676	High	High	3.59122	2.50728	High	High	3.17948	2.53571	High
	LAVNMVPFPR	17	9	6	P85108;Q4QRB4;B4F7C2;G3V7C6;P69897;Q4QQV0	M5(Oxidation)	0	21426148	3.56292e+07	High		2.13293	High	High	2.61492	2.09171	High	High	3.11604	2.51641	High
	ISEQFTAMFR	22	7	5	P85108;Q4QRB4;B4F7C2;G3V7C6;P69897		0	1.25467e+08	8.59169e+07		3.54364		High	High	3.15686	2.60115	High		2.52883		High
	NMMAACDPR	17	8	6	P85108;Q4QRB4;B4F7C2;G3V7C6;P69897;Q4QQV0	C6(Carbamidomethyl)	1.04194e+07	7.73931e+07	7.5672e+07	High	2.62665	2.75606	High	High	3.10835	2.06165	High	High	2.78833	2.73498	High
	IREEYPDR	8	7	4	P85108;G3V7C6;P69897;Q4QQV0		0	4.55057e+07	5.96382e+07	High		2.76254	High		3.12795		High		2.93032
	FPGQLNADLR	30	9	6	P85108;Q4QRB4;B4F7C2;G3V7C6;P69897;Q4QQV0		0	92629515	7.59021e+07	High		1.86626	High	High	2.70365	1.85354	High	High	2.91804	1.99842	High
	LAVNMVPFPR	22	9	6	P85108;Q4QRB4;B4F7C2;G3V7C6;P69897;Q4QQV0		4.55008e+06	1.60935e+08	164626969	High	2.32982	1.60596	High	High	2.48024	2.02055	High	High	2.78682	2.402	High
	NMMAACDPR	25	8	6	P85108;Q4QRB4;B4F7C2;G3V7C6;P69897;Q4QQV0	M2(Oxidation); C6(Carbamidomethyl)	1.47666e+06	1.19621e+07	1.76371e+07	High	2.08373	2.71234	High		2.52353		High	High	2.84217	2.45717	High
	LHFFMPGFAPLTSR	22	6	4	P85108;B4F7C2;G3V7C6;P69897		6.62597e+06	1.60884e+08	1.61633e+07	High	2.49578	2.17232	High	High	2.92104	1.87976	High	High	2.92339	2.33547	High
	TAVCDIPPR	35	6	4	P85108;B4F7C2;G3V7C6;P69897	C4(Carbamidomethyl)	0	5.7113e+06	1.07501e+07	High		2.32208	High	High	2.76276	1.58942	High	High	2.68649	2.49987	High
	YLTVAAIFR	7	2	1	P85108		0	9.93653e+06	4835057	High		1.95721	High		2.70947		High		1.89885		High
	FWEVISDEHGIDPTGSYHGDSDLQLER	1	2	1	P85108		0	0	0									High		2.57566
	FPGQLNADLRK	6	9	6	P85108;Q4QRB4;B4F7C2;G3V7C6;P69897;Q4QQV0		0	1.40092e+07	1.44845e+07	High		2.35442	High		2.18309		High		1.94205
	RISEQFTAMFR	1	7	5	P85108;Q4QRB4;B4F7C2;G3V7C6;P69897		0	0	0									High		2.09117
	MREIVHIQAGQCGNQIGAK	1	8	5	B4F7C2;G3V7C6;P85108;Q4QRB4;P69897	M1(Oxidation); C12(Carbamidomethyl)	0	0	0	High		1.90224
B4F7C2	Tubulin beta chain OS=Rattus norvegicus GN=Tubb4a PE=1 SV=1 - [B4F7C2_RAT]	61.94	2	1	21	438	1.62528e+08	1.21726e+08	9.20121e+07	141.098	37.84	14	48	143.673	35.59	15	53	132.057	47.3	16	48	444	49.5539	4.88135
	Sequence	# PSMs	# Proteins	# Protein Groups	Protein Group Accessions	Modifications	B2: Area	C2: Area	D2: Area	H4	XCorr B4	XCorr H4	C4	I4	XCorr C4	XCorr I4	D4	J4	XCorr D4	XCorr J4	E4
	EAESCDCLQGFQLTHSLGGGTGSGMGTLLISK	7	4	3	B4F7C2;G3V7C6;P69897	C5(Carbamidomethyl); C7(Carbamidomethyl)	0	0	0	High		1.23855						High		2.19238
	FWEVISDEHGIDPTGTYHGDSDLQLER	4	3	2	B4F7C2;G3V7C6		0	0	0	High		3.04732						High		3.3316	High
	SGPFGQIFRPDNFVFGQSGAGNNWAK	36	6	4	P85108;B4F7C2;G3V7C6;P69897		8.26442e+06	1.13501e+08	8.91048e+07	High	4.09254	2.32592	High	High	5.21017	2.74761	High	High	5.20551	2.61833	High
	LTTPTYGDLNHLVSATMSGVTTCLR	14	5	4	P85108;B4F7C2;P69897;G3V7C6	C23(Carbamidomethyl)	0	9.50109e+07	0		3.86959		High		3.29881			High		1.67196	High
	MREIVHLQAGQCGNQIGAK	9	8	5	B4F7C2;G3V7C6;P85108;Q4QRB4;P69897	C12(Carbamidomethyl)	0	1.16323e+07	1.42366e+07	High		2.41247	High		3.62671		High	High	3.28151	2.43906	High
	EIVHLQAGQCGNQIGAK	28	8	5	P85108;Q4QRB4;P69897;B4F7C2;G3V7C6	C10(Carbamidomethyl)	0	8.98196e+07	1.06121e+08	High		4.54928	High	High	5.12043	2.43804	High	High	4.91824	3.73243	High
	NSSYFVEWIPNNVK	45	8	6	P85108;Q4QRB4;B4F7C2;G3V7C6;P69897;Q4QQV0		1.05174e+07	7.51291e+07	7.09006e+07	High	3.53215	3.09255	High	High	3.77769	3.21754	High	High	4.07601	3.68036	High
	LTTPTYGDLNHLVSATMSGVTTCLR	3	5	4	P85108;B4F7C2;P69897;G3V7C6	M17(Oxidation); C23(Carbamidomethyl)	0	6.96799e+06	0				High		3.38739						High
	IMNTFSVVPSPK	11	5	4	Q4QRB4;B4F7C2;G3V7C6;P69897	M2(Oxidation)	0	1.5208e+07	2.77627e+07	High		1.86196	High		2.8096		High	High	3.198	3.51118	High
	LHFFMPGFAPLTSR	14	6	4	P85108;B4F7C2;G3V7C6;P69897	M5(Oxidation)	0	5.33424e+07	4.00244e+07	High		2.62515	High		1.34648		High	High	3.0568	3.02482	High
	IMNTFSVVPSPK	19	5	4	Q4QRB4;B4F7C2;G3V7C6;P69897		0	9.57771e+07	8.67106e+07	High		2.76122	High	High	3.58971	2.01075	High	High	3.50075	2.98103	High
	KLAVNMVPFPR	6	9	6	P85108;Q4QRB4;B4F7C2;G3V7C6;P69897;Q4QQV0		0	0	1.53424e+07	High		1.79852					High	High	3.03477	2.58985	High
	ISEQFTAMFR	12	7	5	P85108;Q4QRB4;B4F7C2;G3V7C6;P69897	M8(Oxidation)	0	3.87271e+07	3.57989e+07	High		2.87676	High	High	3.59122	2.50728	High	High	3.17948	2.53571	High
	LAVNMVPFPR	17	9	6	P85108;Q4QRB4;B4F7C2;G3V7C6;P69897;Q4QQV0	M5(Oxidation)	0	21426148	3.56292e+07	High		2.13293	High	High	2.61492	2.09171	High	High	3.11604	2.51641	High
	ISEQFTAMFR	22	7	5	P85108;Q4QRB4;B4F7C2;G3V7C6;P69897		0	1.25467e+08	8.59169e+07		3.54364		High	High	3.15686	2.60115	High		2.52883		High
	ALTVPELTQQMFDAK	8	5	4	Q4QRB4;B4F7C2;G3V7C6;Q4QQV0		0	0	9.98821e+06	High		1.61379					High	High	2.58048	2.20537
	NMMAACDPR	17	8	6	P85108;Q4QRB4;B4F7C2;G3V7C6;P69897;Q4QQV0	C6(Carbamidomethyl)	1.04194e+07	7.73931e+07	7.5672e+07	High	2.62665	2.75606	High	High	3.10835	2.06165	High	High	2.78833	2.73498	High
	FPGQLNADLR	30	9	6	P85108;Q4QRB4;B4F7C2;G3V7C6;P69897;Q4QQV0		0	92629515	7.59021e+07	High		1.86626	High	High	2.70365	1.85354	High	High	2.91804	1.99842	High
	LAVNMVPFPR	22	9	6	P85108;Q4QRB4;B4F7C2;G3V7C6;P69897;Q4QQV0		4.55008e+06	1.60935e+08	164626969	High	2.32982	1.60596	High	High	2.48024	2.02055	High	High	2.78682	2.402	High
	NMMAACDPR	25	8	6	P85108;Q4QRB4;B4F7C2;G3V7C6;P69897;Q4QQV0	M2(Oxidation); C6(Carbamidomethyl)	1.47666e+06	1.19621e+07	1.76371e+07	High	2.08373	2.71234	High		2.52353		High	High	2.84217	2.45717	High
	LHFFMPGFAPLTSR	22	6	4	P85108;B4F7C2;G3V7C6;P69897		6.62597e+06	1.60884e+08	1.61633e+07	High	2.49578	2.17232	High	High	2.92104	1.87976	High	High	2.92339	2.33547	High
	TAVCDIPPR	35	6	4	P85108;B4F7C2;G3V7C6;P69897	C4(Carbamidomethyl)	0	5.7113e+06	1.07501e+07	High		2.32208	High	High	2.76276	1.58942	High	High	2.68649	2.49987	High
	YLTVAAVFR	19	4	3	B4F7C2;G3V7C6;P69897		1.16037e+07	1.65764e+08	9.44312e+07	High	2.59686	1.86606	High		2.8072		High	High	2.81586	2.09076	High
	AVLVDLEPGTMDSVR	3	3	2	B4F7C2;G3V7C6		0	0	0												High
	MAATFIGNSTAIQELFK	1	1	1	B4F7C2	M1(Oxidation)	0	0	0
	FPGQLNADLRK	6	9	6	P85108;Q4QRB4;B4F7C2;G3V7C6;P69897;Q4QQV0		0	1.40092e+07	1.44845e+07	High		2.35442	High		2.18309		High		1.94205
	EAESCDCLQGFQLTHSLGGGTGSGMGTLLISK	1	4	3	B4F7C2;G3V7C6;P69897	C5(Carbamidomethyl); C7(Carbamidomethyl); M25(Oxidation)	0	0	0	High		1.76859
	RISEQFTAMFR	1	7	5	P85108;Q4QRB4;B4F7C2;G3V7C6;P69897		0	0	0									High		2.09117
	MREIVHLQAGQCGNQIGAK	1	8	5	B4F7C2;G3V7C6;P85108;Q4QRB4;P69897	M1(Oxidation); C12(Carbamidomethyl)	0	0	0	High		1.90224
Q63610	Tropomyosin alpha-3 chain OS=Rattus norvegicus GN=Tpm3 PE=1 SV=2 - [TPM3_RAT]	61.69	2	8	22	111	7.61831e+07	6.92689e+07	5.44719e+07	29.5135	27.42	6	10	38.3051	32.66	8	13	25.2883	18.55	5	8	248	28.9887	4.77979
	Sequence	# PSMs	# Proteins	# Protein Groups	Protein Group Accessions	Modifications	B2: Area	C2: Area	D2: Area	H4	XCorr B4	XCorr H4	C4	I4	XCorr C4	XCorr I4	D4	J4	XCorr D4	XCorr J4	E4
	IQVLQQQADDAEER	18	1	1	Q63610		0	14889526	2.10842e+07	High		4.10151	High	High	4.67851	3.12739	High	High	4.73547	4.58033	High
	LEEAEKAADESER	15	18	7	A0A0G2JX64;Q5FVG5;Q63610;P09495;A0A0G2JSQ4;Q6AZ25;A0A140TAF0		3.38588e+06	1.29199e+07	2.82491e+07	High	4.41677	3.23888	High	High	2.27098	2.45947	High	High	2.61414	3.61694
	IQLVEEELDR	19	18	7	A0A0G2JX64;Q5FVG5;Q63610;P09495;A0A0G2JSQ4;Q6AZ25;A0A140TAF0		2.88252e+06	1.87992e+08	1.46785e+08	High	2.0048	2.71854	High	High	3.14303	2.12689	High	High	3.42836	2.81191	High
	IQLVEEELDRAQER	3	18	7	A0A0G2JX64;Q5FVG5;Q63610;P09495;A0A0G2JSQ4;Q6AZ25;A0A140TAF0		0	0	0									High		3.86424
	EQAEAEVASLNR	13	1	1	Q63610		0	2.56682e+07	0	High		2.69154	High	High	2.96069	2.41681	High	High	2.91308	2.75856	High
	MLDQTLLDLNEM	2	2	1	Q63610		0	0	0
	YSQKEDKYEEEIK	2	13	5	A0A0G2JX64;Q63610;A0A140TAF0;Q6AZ25;A0A0G2JSQ4		0	0	2.1912e+07								High		2.35641
	KIQVLQQQADDAEER	5	1	1	Q63610		0	0	0	High		3.99058						High		3.65864
	MELQEIQLK	9	15	5	A0A0G2JX64;A0A0G2JSQ4;Q6AZ25;Q63610;A0A140TAF0		0	6.19624e+06	0				High	High	1.88642	1.91711		High		1.92364	High
	KIQVLQQQADDAEERAER	1	1	1	Q63610		0	0	0
	ALKDEEKMELQEIQLK	1	3	2	Q63610;A0A140TAF0		0	0	0
	IQVLQQQADDAEERAER	1	1	1	Q63610		0	0	0
	RIQLVEEELDR	7	18	7	A0A0G2JX64;Q5FVG5;Q63610;P09495;A0A0G2JSQ4;Q6AZ25;A0A140TAF0		0	0	2.37488e+06	High		2.69298					High	High	2.90534	3.05069	High
	KLVIIEGDLER	4	3	2	Q63610;A0A140TAF0		0	0	3.19707e+06	High		2.39456					High	High	2.35676	2.35888
	LATALQKLEEAEKAADESER	1	18	7	A0A0G2JX64;Q5FVG5;Q63610;P09495;A0A0G2JSQ4;Q6AZ25;A0A140TAF0		0	0	0									High		2.29701
	HIAEEADRKYEEVAR	3	5	3	Q63610;P09495;A0A140TAF0		0	0	0	High		2.92797						High		2.65145
	TIDDLEDKLK	2	2	1	Q63610		0	0	0									High		1.51282
	LVIIEGDLER	1	3	2	Q63610;A0A140TAF0		0	9.49047e+06	0				High		2.22883
	LATALQKLEEAEK	1	18	7	A0A0G2JX64;Q5FVG5;Q63610;P09495;A0A0G2JSQ4;Q6AZ25;A0A140TAF0		0	0	0									High		2.83982
	CTKEEHLCTQR	1	2	1	Q63610	C1(Carbamidomethyl); C8(Carbamidomethyl)	0	0	0									High		1.60369
	LATALQK	1	18	7	A0A0G2JX64;Q5FVG5;Q63610;P09495;A0A0G2JSQ4;Q6AZ25;A0A140TAF0		0	0	3.27728e+07								High		1.91862
	EDKYEEEIK	1	17	7	A0A0G2JX64;Q5FVG5;Q63610;P09495;A0A140TAF0;Q6AZ25;A0A0G2JSQ4		0	0	0
D3ZH41	Cytoskeleton-associated protein 4 OS=Rattus norvegicus GN=Ckap4 PE=1 SV=2 - [D3ZH41_RAT]	61.66	1	18	18	106	3.64759e+07	3.17242e+07	2.17279e+07	40.2347	28.83	7	12	28.8009	24.85	7	10	41.5219	36.2	9	14	326	36.2937	4.81787
	Sequence	# PSMs	# Proteins	# Protein Groups	Protein Group Accessions	Modifications	B2: Area	C2: Area	D2: Area	H4	XCorr B4	XCorr H4	C4	I4	XCorr C4	XCorr I4	D4	J4	XCorr D4	XCorr J4	E4
	LAMLQEHVESLGPISDLASTVR	13	1	1	D3ZH41		0	4.78474e+07	0	High		1.54093	High		4.57478			High		1.6782	High
	LQYVEDGVYSMQVASASHTESLESLLSK	4	1	1	D3ZH41		0	0	0
	SSLQTMESDVYTEVR	12	1	1	D3ZH41		0	0	11089060	High		3.4706		High		3.1439	High	High	3.71926	3.74468	High
	SLEETQLALSSDLK	7	1	1	D3ZH41		0	1.55618e+07	0	High		3.45523	High		4.91002			High		2.3892	High
	TAVDSLVAYSVK	7	1	1	D3ZH41		0	1.92035e+07	1.24778e+07	High		2.01644	High		3.37606		High	High	3.50913	2.43532	High
	VGAHGSEEAVVFR	9	1	1	D3ZH41		0	11610453	1.92225e+07	High		3.35259	High		3.32442		High		3.28802		High
	IETNENSLESAK	10	1	1	D3ZH41		5.88767e+06	2.79402e+07	3.24328e+07	High	2.20287	3.35393	High	High	2.95793	1.86442	High	High	3.26191	1.82406	High
	SSVSQVESDLK	9	1	1	D3ZH41		0	7284075	1.10446e+07	High		2.13216	High		2.15157		High	High	3.19955	2.99565
	LLQSEESSSR	17	1	1	D3ZH41		5.87414e+06	3.36401e+07	4.35173e+07	High	2.70907	2.72194	High		2.90133		High	High	2.61478	2.21916	High
	LAMLQEHVESLGPISDLASTVR	2	1	1	D3ZH41	M3(Oxidation)	0	1.23771e+07	0				High		3.77489						High
	VASLEESKGDR	3	1	1	D3ZH41		0	0	0									High		2.6365	High
	LALQALTEK	3	1	1	D3ZH41		0	0	0	High		1.05084		High		1.8113					High
	ELVSLKQEQQAFK	3	1	1	D3ZH41		0	0	0	High		2.51563						High		3.00921
	SSLQTMESDVYTEVR	1	1	1	D3ZH41	M6(Oxidation)	0	0	0									High		2.68576
	LLQSEESSSRLPEDIR	1	1	1	D3ZH41		0	0	0
	AFDELQK	1	1	1	D3ZH41		0	0	0
	LEEELQQLK	1	1	1	D3ZH41		0	0	0
	RLEEELQQLK	1	1	1	D3ZH41		0	0	0
	LSSLDNLK	1	1	1	D3ZH41		0	0	6.4586e+06								High		1.73151
	LPEDIR	1	1	1	D3ZH41		0	0	0									High		1.79723
P12346	Serotransferrin OS=Rattus norvegicus GN=Tf PE=1 SV=3 - [TRFE_RAT]	61.46	2	2	44	809	4.69787e+08	5.39626e+08	1.94898e+08	341.156	57.88	37	109	292.646	47.71	32	98	218.873	45.99	28	75	698	76.3456	7.28369
	Sequence	# PSMs	# Proteins	# Protein Groups	Protein Group Accessions	Modifications	B2: Area	C2: Area	D2: Area	H4	XCorr B4	XCorr H4	C4	I4	XCorr C4	XCorr I4	D4	J4	XCorr D4	XCorr J4	E4
	KPVTEFATCHLAQAPNHVVVSR	35	4	2	P12346;A0A0G2QC06	C9(Carbamidomethyl)	3.05556e+06	4.85843e+08	6.49258e+08	High	4.05494	5.22951	High	High	4.79904	2.42565	High	High	4.90213	4.73349	High
	LPEGTTYEEYLGAEYLQAVGNIR	51	4	2	P12346;A0A0G2QC06		1.82897e+07	1.30536e+08	2.80551e+07	High	4.42643	2.01839	High	High	4.88345	3.90753	High	High	4.66176	2.40827	High
	DLKQEDFQLLCPDGTK	10	4	2	P12346;A0A0G2QC06	C11(Carbamidomethyl)	0	0	1.14888e+08	High		3.37827					High	High	3.14271	4.53186	High
	ADRDQYELLCLDNTR	38	4	2	P12346;A0A0G2QC06	C10(Carbamidomethyl)	4.15605e+06	1.52336e+08	1.01154e+08	High	2.82555	4.65978	High	High	4.87568	3.50506	High	High	4.62515	3.98679	High
	SAGWIIPIGLLFCNLPEPR	13	4	2	P12346;A0A0G2QC06	C13(Carbamidomethyl)	0	1.52764e+08	4.23187e+07		4.04006		High		4.2281		High	High	4.74642	0.966389	High
	DQYELLCLDNTR	18	4	2	P12346;A0A0G2QC06	C7(Carbamidomethyl)	7.13783e+06	7.95415e+07	4.54594e+07	High	3.93255	2.38775	High	High	4.232	3.81511	High	High	4.7614	3.03301	High
	LPEGTTYEEYLGAEYLQAVGNIRK	12	4	2	P12346;A0A0G2QC06		0	1.58439e+07	6.65764e+06				High	High	5.35714	1.69282	High	High	5.12198	2.59584
	NGDGKEDLIWEILK	20	4	2	P12346;A0A0G2QC06		0	1.02657e+08	0	High		2.99773	High	High	3.67989	4.35453		High		2.41224	High
	KPVDQYEDCYLAR	54	4	2	P12346;A0A0G2QC06	C9(Carbamidomethyl)	1.88427e+06	2.62481e+08	3.70865e+08	High	2.85188	3.33114	High	High	3.88979	3.04296	High	High	3.75064	3.60262	High
	DLKQEDFQLLCPDGTKKPVTEFATCHLAQAPNHVVVSR	3	4	2	P12346;A0A0G2QC06	C11(Carbamidomethyl); C25(Carbamidomethyl)	0	2.97659e+07	0				High		3.54441
	FDEFFSQGCAPGYKK	8	4	2	P12346;A0A0G2QC06	C9(Carbamidomethyl)	0	5.92638e+06	8.60379e+06	High		3.28614	High		2.9003		High	High	3.41764	3.68844
	GDKDCTGNFCLFR	24	4	2	P12346;A0A0G2QC06	C5(Carbamidomethyl); C10(Carbamidomethyl)	0	45866785	5.59409e+07	High		2.9949	High	High	3.39318	3.40577	High	High	3.81517	3.15855	High
	TAGWNIPMGLLFSR	41	3	2	P12346;A0A0G2QC06		1.96981e+07	114358249	2.86023e+07	High	3.77866	2.15118	High	High	3.90418	3.32465	High	High	3.40725	3.30071	High
	EGYNGYTGAFQCLVEK	39	4	2	P12346;A0A0G2QC06	C12(Carbamidomethyl)	6.43629e+06	1.25665e+08	1.16629e+08	High	3.5878	3.40974	High	High	4.22848	3.03188	High	High	3.52157	3.06541	High
	EGVCPEGSIDSAPVK	39	4	2	P12346;A0A0G2QC06	C4(Carbamidomethyl)	1.14199e+08	5.15121e+08	5.93539e+08	High	3.85465	3.35443	High	High	3.64815	2.85444	High	High	3.79509	3.42309	High
	DGGGDVAFVK	11	4	2	P12346;A0A0G2QC06		0	7.02764e+07	9.64449e+07	High		2.85302	High	High	3.80129	3.03629	High	High	3.42987	3.41464	High
	DFQLFGSPLGK	22	4	2	P12346;A0A0G2QC06		3.51171e+06	8.67747e+07	4.6123e+07	High	2.48381	1.27084	High	High	3.40079	2.18115	High	High	3.33533	1.99081	High
	FDEFFSQGCAPGYK	12	4	2	P12346;A0A0G2QC06	C9(Carbamidomethyl)	0	0	0		4.01002			High		3.18155
	GTDFQLNQLQGK	31	4	2	P12346;A0A0G2QC06		6.04282e+06	122701876	171996428	High	3.3328	1.82537	High	High	3.9925	2.60113	High	High	3.71998	2.89617	High
	INHCKFDEFFSQGCAPGYK	3	4	2	P12346;A0A0G2QC06	C4(Carbamidomethyl); C14(Carbamidomethyl)	0	0	0	High		2.70643						High		1.49616
	KGTDFQLNQLQGK	12	4	2	P12346;A0A0G2QC06		0	6.74837e+07	1.05602e+08	High		2.35516	High	High	2.40603	2.1397	High		3.39719
	WCAVSEHENTK	28	4	2	P12346;A0A0G2QC06	C2(Carbamidomethyl)	4.34433e+07	1.81281e+08	2.6117e+08	High	3.11404	2.60481	High		3.39112		High	High	3.11936	3.29828	High
	QEDFQLLCPDGTK	16	4	2	P12346;A0A0G2QC06	C8(Carbamidomethyl)	0	4.72944e+07	27797908	High		2.85228	High	High	3.72458	1.90438	High	High	3.58658	3.29882	High
	ASDSSINWNNLK	20	4	2	P12346;A0A0G2QC06		2.15944e+06	179492009	1.78916e+08	High	3.14837	1.90058	High	High	3.41854	2.58593	High	High	3.08606	2.60196	High
	WCALSHQER	25	4	2	P12346;A0A0G2QC06	C2(Carbamidomethyl)	3.31119e+07	1.63464e+08	2.38271e+08	High	3.33625	2.45466	High	High	2.97997	1.6843	High	High	2.9466	2.39901	High
	TAGWNIPMGLLFSR	30	3	2	P12346;A0A0G2QC06	M8(Oxidation)	0	3.75851e+07	1.79846e+07	High		1.9389	High	High	3.41465	2.87097	High	High	3.51601	2.37347	High
	LYLGHSYVTAIR	47	4	2	P12346;A0A0G2QC06		4.78033e+06	4.08396e+08	3.7608e+08	High	3.11166	3.61601	High	High	3.45252	2.47202	High	High	3.44807	2.7813	High
	DCTGNFCLFR	8	4	2	P12346;A0A0G2QC06	C2(Carbamidomethyl); C7(Carbamidomethyl)	0	1.24186e+07	7.1884e+06	High		2.70941	High		2.41677		High	High	3.03078	2.27678	High
	IPSHAVVAR	17	4	2	P12346;A0A0G2QC06		5.88057e+07	1.19128e+08	1.49874e+08	High	2.31304	1.81958	High	High	3.02027	1.31105	High	High	2.37394	2.55334	High
	GYYAVAVVK	18	4	2	P12346;A0A0G2QC06		994667	1.84445e+08	2.26213e+08	High	2.35924	2.23004	High	High	2.63506	1.68425	High	High	2.46459	2.06612	High
	LLEACTFHK	5	1	1	P12346	C5(Carbamidomethyl)	0	8.73488e+07	0				High		1.97924
	SKDFQLFGSPLGK	19	4	2	P12346;A0A0G2QC06		5.54594e+06	7.9834e+07	1.00104e+08		3.3174		High	High	2.27919	3.45743	High		2.08747
	TSYQDCIK	13	4	2	P12346;A0A0G2QC06	C6(Carbamidomethyl)	0	1.30115e+08	1.81478e+08	High		2.07482	High	High	2.05711	1.74299	High	High	2.18148	1.94541	High
	HTTIFEVLPQK	13	4	2	P12346;A0A0G2QC06		0	1.04004e+08	1.01113e+08	High		2.1381	High	High	3.24382	2.54796	High	High	2.84924	2.09403	High
	VSTVLTAQK	14	4	2	P12346;A0A0G2QC06		2.87658e+07	1.5534e+08	2.00472e+08	High	1.78348	1.94999	High	High	2.03327	0.720816	High		2.51301		High
	DSAFGLLR	12	4	2	P12346;A0A0G2QC06		0	3.93469e+07	3.97732e+07	High		1.26821	High	High	2.12943	1.26311	High		1.80996		High
	LLEACTFHKS	9	1	1	P12346	C5(Carbamidomethyl)	4.53921e+06	1.18571e+07	1.43759e+07	High	2.6575	2.86838	High		2.17754		High	High	2.64336	2.10128	High
	HQTVLENTNGK	4	4	2	P12346;A0A0G2QC06		0	0	0									High		3.24388
	VAQEHFGK	1	6	3	P12346;A0A0G2QC06;A0A0G2K896		0	0	0									High		2.00019
	KTSYQDCIK	3	4	2	P12346;A0A0G2QC06	C7(Carbamidomethyl)	0	1.88986e+07	0	High		2.52751	High		1.98704
	IVNGEADAMSLDGGHAYIAGQCGLVPVMAENYDISSCTNPQSDVFPK	3	4	2	P12346;A0A0G2QC06	C22(Carbamidomethyl); C37(Carbamidomethyl)	0	8.91683e+07	0				High		3.36235
	GDVAFVK	4	5	2	P12346;A0A0G2QC06		0	4.85738e+07	7.83803e+07				High		1.63992		High		1.77844
	EGVCPEGSIDSAPVKWCALSHQER	1	4	2	P12346;A0A0G2QC06	C4(Carbamidomethyl); C17(Carbamidomethyl)	0	0	0	High		2.72797
	GTDFQLNQLQGKK	1	4	2	P12346;A0A0G2QC06		0	0	0
	TVLPADGPR	2	4	2	P12346;A0A0G2QC06		0	1.04872e+08	0				High		1.2629
M0RBF1	Complement C3 OS=Rattus norvegicus GN=C3 PE=1 SV=1 - [M0RBF1_RAT]	61.4	3	81	81	812	8.13567e+07	1.06648e+08	4.61321e+07	236.61	33.91	43	80	259.21	32.71	41	90	209.831	27.84	35	67	1663	186.206	6.46826
	Sequence	# PSMs	# Proteins	# Protein Groups	Protein Group Accessions	Modifications	B2: Area	C2: Area	D2: Area	H4	XCorr B4	XCorr H4	C4	I4	XCorr C4	XCorr I4	D4	J4	XCorr D4	XCorr J4	E4
	ILLQGTPVAQMAEDAVDGER	51	3	1	M0RBF1		0	6.28585e+07	5.37297e+06	High		4.06995	High	High	5.26321	2.5123	High	High	4.86399	4.03697	High
	ILLQGTPVAQMAEDAVDGER	22	3	1	M0RBF1	M11(Oxidation)	0	1.25029e+07	8.66385e+06	High		3.23438	High	High	4.59059	2.51487	High	High	4.76193	4.08316	High
	DTWVEHWPEAEECQDQK	30	2	1	M0RBF1	C13(Carbamidomethyl)	0	4.16447e+07	5.01253e+07	High		4.39458	High	High	4.33922	4.09961	High	High	5.13668	4.10731	High
	RVPVVTQGSDAQALTQDDGVAK	21	3	1	M0RBF1		0	5.66403e+07	1.20646e+08	High		2.13575	High	High	4.33505	3.80224	High	High	4.20742	2.64349	High
	EDVPAADLSDQVPDTDSETR	35	2	1	M0RBF1		1.1591e+07	6.10334e+07	3.60588e+07	High	4.53653	3.61106	High	High	4.49959	3.24359	High	High	4.55576	3.96203	High
	ISHSEEDCLSFK	14	3	1	M0RBF1	C8(Carbamidomethyl)	0	6.7227e+06	1.52998e+07	High		2.48016	High	High	2.52608	1.14487	High	High	2.32075	2.41991
	SEETKQNEGFSLTAK	11	3	1	M0RBF1		0	2.08124e+07	1.5475e+07	High		3.17228	High		3.2213		High	High	4.16243	3.60541	High
	SGSDEVQAGQER	42	3	1	M0RBF1		1.46568e+07	5.33117e+07	2.91512e+07	High	4.25593	3.37148	High	High	4.63305	2.66725	High	High	4.35778	3.22483	High
	VELLHNPAFCSMATAK	9	3	1	M0RBF1	C10(Carbamidomethyl)	0	3.5205e+07	30350983	High		2.60808	High		3.53433		High	High	2.99239	3.16314	High
	VLIEDGSGEAVLSR	38	3	1	M0RBF1		603851	9.12891e+07	9.68622e+07	High	4.21322	3.5606	High	High	4.14919	3.04842	High	High	5.05561	3.79851	High
	VLMDGVRPSSPEALVGK	9	3	1	M0RBF1		0	3.25897e+06	5.08606e+06	High		3.61843	High	High	3.75041	2.09522	High	High	3.47483	2.99971	High
	VYSYYNLEESCTR	17	3	1	M0RBF1	C11(Carbamidomethyl)	0	29177096	3.72778e+07	High		3.70587	High	High	3.78763	2.68217	High	High	4.12262	3.77972	High
	TVVIVIETPDGVPIKR	9	3	1	M0RBF1		0	3.12334e+07	4.46555e+06	High		2.87746	High		1.57453		High	High	2.49684	3.22311	High
	VELKPGDNLNVNFHLR	13	3	1	M0RBF1		0	4.28393e+07	0	High		3.30453	High		2.88976			High		2.43895	High
	SDVDEDIIPEEDIISR	20	3	1	M0RBF1		0	4.22989e+07	1.23513e+07	High		2.95073	High	High	3.62099	2.44402	High	High	3.10576	2.50626	High
	LVAYYTLIGANGQR	14	3	1	M0RBF1		0	4.83845e+07	0	High		2.20206	High	High	4.16185	2.73529		High		3.63602	High
	VHQFFNVGLIQPGSVK	19	3	1	M0RBF1		3.35016e+06	4.11389e+07	6.9568e+07	High	2.45399	3.9866	High	High	2.94774	2.94219	High	High	4.64798	3.55494	High
	DICEGQVNSLPGSINK	14	3	1	M0RBF1	C3(Carbamidomethyl)	4.86309e+06	0	1.88589e+07	High	3.00503	2.01779	High	High	4.01863	3.14938	High	High	2.71874	2.65701
	QKPDGVFQEDGPVIHQEMIGGFR	6	3	1	M0RBF1		0	0	1.50138e+07				High		3.17132		High	High	3.15173	2.23173
	FFKPAMPFDLMVFVTNPDGSPAR	5	3	1	M0RBF1	M6(Oxidation)	0	0	3.76253e+06								High	High	2.35228	1.8851	High
	KVLMDGVRPSSPEALVGK	1	3	1	M0RBF1		0	0	0
	TVLTGATGHLNR	14	3	1	M0RBF1		2.37656e+06	3.48538e+07	0	High	2.05835	3.31511	High	High	3.41213	2.39598		High		3.33064	High
	LDKACEPGVDYVYK	4	3	1	M0RBF1	C5(Carbamidomethyl)	0	0	0									High		3.50027
	GKGQGTLSVVTVYHAK	5	3	1	M0RBF1		0	0	0	High		3.70077						High		3.18057
	IFTVDNNLLPVGK	24	3	1	M0RBF1		0	6.69578e+07	7.36521e+07	High	2.16802	1.76486	High	High	3.72812	2.43129	High	High	2.87603	2.37729	High
	DILSSHNQYGILPLSWNIPELVNMGQWK	2	3	1	M0RBF1		0	0	0	High		1.57206
	QPSSAYAAFNNRPPSTWLTAYVVK	2	1	1	M0RBF1		0	0	0
	ISLAQSLTR	22	2	1	M0RBF1		5.01837e+06	5.544e+07	7.65483e+07	High	2.01526	2.17828	High	High	2.13969	1.66713	High	High	2.54271	2.30002	High
	ADIGCTPGSGK	28	3	1	M0RBF1	C5(Carbamidomethyl)	7.97088e+06	4.68744e+07	5.38485e+07	High	2.43603	3.37071	High	High	2.89475	2.72132	High	High	2.94872	2.8237	High
	TLDPEHLGQGGVQREDVPAADLSDQVPDTDSETR	9	2	1	M0RBF1		0	7.00119e+07	0	High		3.32478	High		4.37312			High		4.02295	High
	TMQAQPYSTMHNSNNYLHLSVSR	10	3	1	M0RBF1		0	4.25668e+07	1.2043e+07	High		2.75488	High		3.04636		High	High	2.34376	1.78781
	VTIKPAPETAK	10	3	1	M0RBF1		3.29738e+06	1.08099e+07	1.68014e+07		2.23391		High		2.33587		High	High	2.22757	2.21061	High
	ACEPGVDYVYK	16	3	1	M0RBF1	C2(Carbamidomethyl)	0	3.01526e+07	4.62673e+07	High		2.49996	High	High	3.25919	2.2082	High	High	2.99931	2.4899	High
	FFKPAMPFDLMVFVTNPDGSPAR	2	3	1	M0RBF1		0	0	0									High		1.65024
	VRVELLHNPAFCSMATAK	6	3	1	M0RBF1	C12(Carbamidomethyl)	0	8.04579e+06	7.58551e+06	High		2.02013	High		3.44181		High	High	1.99792	2.05216	High
	SSVAVPYVIVPLK	8	3	1	M0RBF1		0	0	4.29324e+07					High		1.71355	High		2.65171
	DLNMDVSLHLPSR	6	3	1	M0RBF1		0	1.19648e+07	0	High		1.63635	High		3.85481			High		2.59852	High
	VGLVAVDK	10	3	1	M0RBF1		0	37044053	6.26717e+07	High		1.37372	High		2.51383		High		1.91633		High
	QTFSAEFEVK	5	3	1	M0RBF1		0	0	0	High		1.65867
	SSMILDICTR	10	3	1	M0RBF1	C8(Carbamidomethyl)	0	6.10896e+06	1.89098e+06	High		2.3894	High		2.45488		High	High	2.08478	2.49441	High
	KGYTQQLAFK	6	3	1	M0RBF1		0	0	1.31774e+07					High		1.74359	High	High	2.73812	2.64426
	CAEENCFMHQSQDQVSLNER	3	3	1	M0RBF1	C1(Carbamidomethyl); C6(Carbamidomethyl); M8(Oxidation)	0	0	6.41032e+06	High		1.70104					High		2.18211
	NEQVEIR	2	3	1	M0RBF1		0	0	0									High		2.42346
	QYLMWGLSSDLWGEKPNTSYIIGK	2	3	1	M0RBF1		0	0	0
	LSVNTPNNR	18	3	1	M0RBF1		1.26106e+07	6.21591e+07	8.78656e+07	High	2.50158	2.01156	High	High	2.55476	2.02437	High	High	2.80475	2.3261	High
	IGLQEVEVK	3	3	1	M0RBF1		0	0	0	High		1.16721					High		2.30656
	TIYTPGSTVFYR	16	3	1	M0RBF1		0	7.26559e+07	7.70274e+07	High		2.32694	High	High	2.54738	2.4209	High		2.31145		High
	LITQGESCLK	3	3	1	M0RBF1	C8(Carbamidomethyl)	0	0	2.24082e+07	High		2.53946					High		2.69617
	AFMDCCNYITK	11	3	1	M0RBF1	C5(Carbamidomethyl); C6(Carbamidomethyl)	0	0	4028313	High		2.36292		High		2.34637	High	High	2.64099	2.62338
	AAVFNHFISDGVKK	4	3	1	M0RBF1		0	0	0	High		2.26367						High		2.74187
	LLWESGSLLR	6	3	1	M0RBF1		2.31226e+06	5.96041e+07	0		2.06702		High		3.01272			High		1.54056	High
	TLDPEHLGQGGVQR	19	2	1	M0RBF1		0	8.01251e+07	102436582	High		3.43635	High	High	3.62211	2.91631	High	High	3.85955	2.84595	High
	CAEENCFMHQSQDQVSLNER	10	3	1	M0RBF1	C1(Carbamidomethyl); C6(Carbamidomethyl)	0	1.38759e+07	2.57679e+07	High		2.56083	High	High	3.04539	2.16973	High	High	3.20271	3.94769	High
	GQGTLSVVTVYHAK	9	3	1	M0RBF1		0	7.99161e+06	1.19309e+07	High		2.87794	High	High	3.02169	2.49794	High	High	3.16944	2.54794	High
	AAVFNHFISDGVK	13	3	1	M0RBF1		0	27021138	1.74247e+07	High		3.188	High	High	2.47889	2.92919	High	High	3.64853	3.7385
	QNEGFSLTAK	1	3	1	M0RBF1		0	4.02324e+06	0				High		1.80083
	AFYEHAPK	7	3	1	M0RBF1		0	0	0	High		1.94878					High	High	2.00576	2.53518
	FYHPEKDDGMLSK	6	3	1	M0RBF1		0	0	0	High		3.22354						High		2.77268
	EPGQDLVVLSLPITPEFIPSFR	4	3	1	M0RBF1		0	0	0	High		2.03224
	EYVLPSFEVLVEPTEK	5	3	1	M0RBF1		0	0	0					High		1.68927		High		2.07863
	VPVVTQGSDAQALTQDDGVAK	2	3	1	M0RBF1		0	0	0					High		1.74802
	TNQGLQTDQR	6	3	1	M0RBF1		0	0	0									High		2.98306
	SGIPIVTSPYQIHFTK	2	3	1	M0RBF1		0	0	0					High		1.79914
	LCHNEMCR	2	3	1	M0RBF1	C2(Carbamidomethyl); C7(Carbamidomethyl)	0	0	0									High		2.27978
	NVDGTAFVIFGVQDEDKK	3	3	1	M0RBF1		0	0	0	High		2.80728						High		2.83031
	TMQAQPYSTMHNSNNYLHLSVSR	2	3	1	M0RBF1	M10(Oxidation)	0	0	0	High		1.71618						High		1.62563
	GYTQQLAFK	5	3	1	M0RBF1		0	0	4.00674e+07	High		2.78964					High	High	2.32171	1.78672
	VMNIFLK	2	3	1	M0RBF1		0	1.97186e+07	0				High		1.63361
	YYTYLVMNK	5	3	1	M0RBF1		0	2.68075e+07	0	High		2.18895	High		1.66008			High		1.5671	High
	LPYSVVR	7	3	1	M0RBF1		0	3.04588e+07	3.33199e+07	High		1.75264	High		1.54601		High		1.66179
	DHVLGLAR	8	3	1	M0RBF1		0	0	2.95873e+07	High		1.92834					High	High	2.10616	1.7204	High
	LTTIELSDDFDEYIMTIEQVIK	2	3	1	M0RBF1		0	0	0	High		0.812361	High		2.20054
	RQEALELIK	1	3	1	M0RBF1		0	3.57444e+06	0				High		1.7787
	FYYIDDPK	1	2	1	M0RBF1		0	0	0
	EVVADSVWVDVK	1	3	1	M0RBF1		0	0	0
	DLNMDVSLHLPSR	2	3	1	M0RBF1	M4(Oxidation)	0	0	0	High		1.62389
	SSMILDICTR	1	3	1	M0RBF1	M3(Oxidation); C8(Carbamidomethyl)	0	0	0
	VFSLAANLIAIDSQVLCGAVK	1	1	1	M0RBF1	C17(Carbamidomethyl)	0	0	0	High		1.74373
	YYGGGYGSTQATFMVFQALAQYQTDVPDHK	1	2	1	M0RBF1	M14(Oxidation)	0	0	0					High		2.94105
	YISKYEMDK	1	3	1	M0RBF1		0	0	0
	LESEETFILEAHDAQGDVPVTVTVQDFLK	2	3	1	M0RBF1		0	0	0	High		1.84106
	WLNEQR	3	2	1	M0RBF1		0	0	0	High		1.9905						High		1.59469
	LEEPYLTK	2	3	1	M0RBF1		0	0	0	High		1.66086
	DNRQPAPGHQTTLR	1	3	1	M0RBF1		0	0	0	High		2.48603
	QKPDGVFQEDGPVIHQEMIGGFR	1	3	1	M0RBF1	M18(Oxidation)	0	0	0									High		2.51363
	GVFVLNKK	2	3	1	M0RBF1		0	0	0
	EGIPDAR	2	3	1	M0RBF1		0	0	0
	VELLHNPAFCSMATAK	1	3	1	M0RBF1	C10(Carbamidomethyl); M12(Oxidation)	0	0	0
	DSCVGTLVVK	1	3	1	M0RBF1	C3(Carbamidomethyl)	0	0	0
	YYTYLVMNK	1	3	1	M0RBF1	M7(Oxidation)	0	0	0
A0A068F1Y2	Beta-actin (Fragment) OS=Rattus norvegicus GN=Actb PE=2 SV=1 - [A0A068F1Y2_RAT]	61.29	2	1	11	373	1.64656e+09	1.80616e+09	1.07206e+09	124.969	40.86	9	48	118.252	40.86	9	43	99.7652	40.86	9	37	186	20.4261	5.90967
	Sequence	# PSMs	# Proteins	# Protein Groups	Protein Group Accessions	Modifications	B2: Area	C2: Area	D2: Area	H4	XCorr B4	XCorr H4	C4	I4	XCorr C4	XCorr I4	D4	J4	XCorr D4	XCorr J4	E4
	HQGVMVGMGQKDSYVGDEAQSK	11	9	3	A0A0G2K4M6;P60711;A0A068F1Y2		0	1.38413e+07	16989199	High		1.86841	High		3.65093		High	High	3.67892	3.98659	High
	VAPEEHPVLLTEAPLNPK	74	6	2	P60711;A0A068F1Y2		6.52259e+07	2.64765e+09	2.41366e+09	High	4.04888	3.67952	High	High	4.5042	3.19841	High	High	4.20222	3.41912	High
	IWHHTFYNELR	49	8	2	P60711;A0A068F1Y2		2.09342e+06	7.2102e+08	9.13187e+08	High	3.75479	2.61797	High		3.62013		High	High	3.27706	3.30317	High
	DSYVGDEAQSK	35	9	3	A0A0G2K4M6;P60711;A0A068F1Y2		1.91687e+08	7.26541e+08	1.05354e+09	High	3.27297	2.77179	High	High	3.17316	2.43266	High	High	2.972	2.97349	High
	HQGVMVGMGQK	53	10	4	A0A0G2K4M6;P60711;D3ZRN3;A0A068F1Y2	M5(Oxidation)	3.45695e+07	9.66859e+07	1.46791e+08	High	2.7094	2.33787	High	High	3.09001	2.10495	High	High	2.65977	2.95254	High
	DSYVGDEAQSKR	47	9	3	A0A0G2K4M6;P60711;A0A068F1Y2		7.98729e+07	1.96223e+08	3.14105e+08	High	3.37986	3.34554	High	High	3.29771	3.09674	High	High	3.44377	3.21423	High
	HQGVMVGMGQK	41	10	4	A0A0G2K4M6;P60711;D3ZRN3;A0A068F1Y2		1.59807e+08	4.72251e+08	5.90606e+08	High	3.12431	2.66488	High	High	3.02966	1.37959	High	High	3.01545	2.79429	High
	AGFAGDDAPR	36	10	4	A0A0G2K4M6;P60711;Q63030;A0A068F1Y2		4.8521e+08	1.56548e+09	1951265483	High	2.7272	1.90875	High	High	2.87239	1.16556	High	High	2.67596	2.09141	High
	VAPEEHPVLLTEAPLNPKANR	6	6	2	P60711;A0A068F1Y2		0	2.0161e+07	1.7682e+07	High		2.35206	High		4.25373		High		2.86627		High
	AVFPSIVGRPR	18	9	3	A0A0G2K4M6;P60711;A0A068F1Y2		0	9.88596e+07	2.8458e+08	High		2.05365	High	High	1.99894	1.82544	High	High	2.67507	2.26262	High
	YPIEHGIVTNWDDMEK	1	6	2	P60711;A0A068F1Y2		0	0	0									High		4.22956
	HQGVMVGMGQK	1	10	4	A0A0G2K4M6;P60711;D3ZRN3;A0A068F1Y2	M5(Oxidation); M8(Oxidation)	0	0	0
	HQFAMDDDIAALVVDNGSGMCK	1	1	1	A0A068F1Y2	N-Term(Acetyl); M5(Oxidation); M20(Oxidation); C21(Carbamidomethyl)	5.60879e+06	0	0		2.19267
A0A0G2JSV6	Globin c2 OS=Rattus norvegicus GN=Hba-a2 PE=1 SV=1 - [A0A0G2JSV6_RAT]	61.27	3	8	8	352	1.50654e+09	1.71615e+09	5.74314e+08	103.794	56.34	7	35	99.6898	54.93	6	34	73.4586	56.34	7	24	142	15.2748	8.30908
	Sequence	# PSMs	# Proteins	# Protein Groups	Protein Group Accessions	Modifications	B2: Area	C2: Area	D2: Area	H4	XCorr B4	XCorr H4	C4	I4	XCorr C4	XCorr I4	D4	J4	XCorr D4	XCorr J4	E4
	AADHVEDLPGALSTLSDLHAHK	36	2	1	A0A0G2JSV6		67847462	1.24398e+09	65924938	High	4.32341	4.47456	High	High	6.15642	2.61409	High	High	5.68845	5.66775	High
	TYFSHIDVSPGSAQVK	87	2	1	A0A0G2JSV6		83265725	1.43223e+09	1.62769e+09	High	4.86193	3.71218	High	High	4.68267	3.59344	High	High	4.46281	4.48403	High
	IGGHGGEYGEEALQR	120	2	1	A0A0G2JSV6		1.20823e+07	1843391130	2.4571e+09	High	4.79283	3.62428	High	High	4.31378	3.32094	High	High	3.75235	3.70293	High
	MFAAFPTTK	35	2	1	A0A0G2JSV6		6.01644e+07	1086153573	1.06366e+09	High	2.99184	1.70918	High	High	2.41274	1.50406	High	High	2.31678	1.90616	High
	FLASVSTVLTSK	25	2	1	A0A0G2JSV6		350928	2.30399e+08	73804947	High	3.11752	2.30847	High		2.93622		High	High	3.00626	2.85001	High
	MFAAFPTTK	36	2	1	A0A0G2JSV6	M1(Oxidation)	6.5923e+07	2.51857e+08	4.43342e+08	High	2.87936	1.84984	High	High	2.77544	2.00273	High	High	2.50179	1.61628	High
	AADHVEDLPGALSTLSDLHAHKLR	4	2	1	A0A0G2JSV6		0	2.19153e+07	0	High		3.37464	High		2.00345						High
	TYFSHIDVSPGSAQVKAHGK	4	2	1	A0A0G2JSV6		0	0	1.0338e+07				High		2.82573		High	High	3.49538	1.99147	High
	LRVDPVNFK	5	3	1	A0A0G2JSV6		0	0	0									High		0.812321
Q5XIH1	Asporin OS=Rattus norvegicus GN=Aspn PE=1 SV=1 - [Q5XIH1_RAT]	61.07	6	22	22	438	7.54701e+08	5.70525e+08	2.88461e+08	135.097	49.6	15	45	112.653	49.33	15	36	115.543	50.67	15	38	375	42.7402	8.29443
	Sequence	# PSMs	# Proteins	# Protein Groups	Protein Group Accessions	Modifications	B2: Area	C2: Area	D2: Area	H4	XCorr B4	XCorr H4	C4	I4	XCorr C4	XCorr I4	D4	J4	XCorr D4	XCorr J4	E4
	GMNALHVLEMSANPLDNNGIEPGAFEGVTVFHIR	25	1	1	Q5XIH1	M2(Oxidation)	0	9681358	1.26036e+06	High		2.31075	High		3.1386		High	High	3.74648	3.29484	High
	GMNALHVLEMSANPLDNNGIEPGAFEGVTVFHIR	16	1	1	Q5XIH1		0	9.32318e+06	7.6943e+06	High		2.38413	High		5.23501		High	High	2.92433	3.07645	High
	VVHCSDLGLTSVPSNIPFDTR	55	1	1	Q5XIH1	C4(Carbamidomethyl)	1.00747e+08	1.25437e+09	8.577e+08	High	4.43543	3.57134	High	High	5.24501	4.2469	High	High	5.06409	3.54788	High
	SLYSAISLFNNPMK	38	1	1	Q5XIH1		2.13716e+07	1.30599e+08	2.5851e+07	High	4.33816	3.04906	High	High	4.66353	2.77136	High	High	4.04843	3.94092	High
	KSLYSAISLFNNPMK	7	1	1	Q5XIH1		0	0	18522515	High		4.01949					High		3.96627
	GLPPTLLELHLDFNK	17	1	1	Q5XIH1		0	0	0	High		2.42956						High		2.26954	High
	YLQIIFLHNNSITK	17	1	1	Q5XIH1		0	1.11192e+08	7.2846e+06	High		3.68689	High		4.4107		High	High	4.46054	3.67947	High
	LYLSHNQLSEIPLNLPR	27	1	1	Q5XIH1		101240685	5.53491e+08	2.79234e+07	High	2.80916	3.20937	High		4.59191		High	High	3.85462	3.44214	High
	GLTSLYALILNNNK	30	1	1	Q5XIH1		1.62787e+07	1.21865e+08	1.81841e+07	High	4.62364	2.45146	High	High	4.82165	3.63718	High	High	4.78793	1.99688	High
	SLYSAISLFNNPMK	10	1	1	Q5XIH1	M13(Oxidation)	0	0	3.80437e+06	High	2.45123	2.38658					High		1.83657
	VGVNDFCPTVPK	44	1	1	Q5XIH1	C7(Carbamidomethyl)	1.1179e+07	4.56242e+08	4.70734e+08	High	3.57122	3.34291	High	High	3.53682	3.1362	High	High	3.99701	3.1553	High
	RLYLSHNQLSEIPLNLPR	11	1	1	Q5XIH1		0	5.15571e+07	0	High		3.67613	High		3.1475						High
	GMNALHVLEMSANPLDNNGIEPGAFEGVTVFHIR	2	1	1	Q5XIH1	M2(Oxidation); M10(Oxidation)	0	0	0
	MSVQLGNVGK	13	1	1	Q5XIH1		4.89249e+06	5.33457e+07	7.26488e+07	High	2.42038	3.27765	High	High	1.99037	2.04179	High	High	2.84621	3.18863	High
	YWEIQPATFR	40	1	1	Q5XIH1		2.17932e+07	4.4881e+08	3.83143e+08	High	2.99375	2.23997	High	High	3.06179	2.65316	High	High	2.95041	2.20293	High
	IKEIKENDFK	2	1	1	Q5XIH1		0	0	0	High		2.36376
	IAEAKLTSIPK	3	2	1	Q5XIH1		0	8.78163e+06	0				High		2.56807
	ISTVELEDFK	15	1	1	Q5XIH1		0	7.71909e+07	6.96924e+07	High		2.21771	High		2.42892		High	High	3.30133	2.53674	High
	ISTVELEDFKR	21	1	1	Q5XIH1		3.16889e+06	45682905	7.67054e+07	High	2.11408	2.05983	High	High	2.92393	2.11761	High	High	3.00785	2.60019	High
	MVDLQNNK	17	1	1	Q5XIH1		5.78419e+07	2.47096e+08	3.05265e+08	High	2.80833	2.63925	High		2.10895		High	High	2.80757	2.82334	High
	MSVQLGNVGK	3	1	1	Q5XIH1	M1(Oxidation)	0	0	0	High		1.50588
	IPSGLQELK	17	1	1	Q5XIH1		6.91326e+06	2.13149e+08	2.4255e+08	High	2.37576	1.45933	High		2.33545		High	High	2.26336	1.90146	High
	MVDLQNNK	2	1	1	Q5XIH1	M1(Oxidation)	0	0	0					High		2.33966		High		2.04206
	KIPSGLQELK	3	1	1	Q5XIH1		0	0	0									High		1.00772
	TFLTTK	1	5	1	Q5XIH1		0	0	0
	VREIHLEHNK	1	1	1	Q5XIH1		0	0	5.16085e+06								High		2.55941
	EIKENDFK	1	1	1	Q5XIH1		0	0	0
G3V7C6	Tubulin beta chain OS=Rattus norvegicus GN=Tubb4b PE=1 SV=2 - [G3V7C6_RAT]	60.04	4	1	25	546	1.69635e+08	1.49825e+08	9.20121e+07	180.199	41.24	17	59	192.577	41.79	20	67	169.84	45.99	18	61	548	61.1475	4.85596
	Sequence	# PSMs	# Proteins	# Protein Groups	Protein Group Accessions	Modifications	B2: Area	C2: Area	D2: Area	H4	XCorr B4	XCorr H4	C4	I4	XCorr C4	XCorr I4	D4	J4	XCorr D4	XCorr J4	E4
	GHYTEGAELVDSVLDVVR	41	7	5	P85108;Q4QRB4;G3V7C6;P69897;Q4QQV0		2.54605e+07	1.82206e+08	1.78728e+08	High	3.29686	3.76966	High	High	6.43171	2.16611	High	High	6.31671	4.40367	High
	EAESCDCLQGFQLTHSLGGGTGSGMGTLLISK	7	4	3	B4F7C2;G3V7C6;P69897	C5(Carbamidomethyl); C7(Carbamidomethyl)	0	0	0	High		1.23855						High		2.19238
	FWEVISDEHGIDPTGTYHGDSDLQLER	4	3	2	B4F7C2;G3V7C6		0	0	0	High		3.04732						High		3.3316	High
	SGPFGQIFRPDNFVFGQSGAGNNWAK	36	6	4	P85108;B4F7C2;G3V7C6;P69897		8.26442e+06	1.13501e+08	8.91048e+07	High	4.09254	2.32592	High	High	5.21017	2.74761	High	High	5.20551	2.61833	High
	LTTPTYGDLNHLVSATMSGVTTCLR	14	5	4	P85108;B4F7C2;P69897;G3V7C6	C23(Carbamidomethyl)	0	9.50109e+07	0		3.86959		High		3.29881			High		1.67196	High
	MREIVHLQAGQCGNQIGAK	9	8	5	B4F7C2;G3V7C6;P85108;Q4QRB4;P69897	C12(Carbamidomethyl)	0	1.16323e+07	1.42366e+07	High		2.41247	High		3.62671		High	High	3.28151	2.43906	High
	EIVHLQAGQCGNQIGAK	28	8	5	P85108;Q4QRB4;P69897;B4F7C2;G3V7C6	C10(Carbamidomethyl)	0	8.98196e+07	1.06121e+08	High		4.54928	High	High	5.12043	2.43804	High	High	4.91824	3.73243	High
	NSSYFVEWIPNNVK	45	8	6	P85108;Q4QRB4;B4F7C2;G3V7C6;P69897;Q4QQV0		1.05174e+07	7.51291e+07	7.09006e+07	High	3.53215	3.09255	High	High	3.77769	3.21754	High	High	4.07601	3.68036	High
	LTTPTYGDLNHLVSATMSGVTTCLR	3	5	4	P85108;B4F7C2;P69897;G3V7C6	M17(Oxidation); C23(Carbamidomethyl)	0	6.96799e+06	0				High		3.38739						High
	EVDEQMLNVQNK	26	5	3	P85108;G3V7C6;P69897		1.76434e+07	7.52079e+07	1.04365e+08	High	4.16206	3.06445	High	High	3.55671	2.86994	High	High	3.95367	3.35021	High
	EVDEQMLNVQNK	18	5	3	P85108;G3V7C6;P69897	M6(Oxidation)	0	1.35212e+07	2.4531e+07	High		3.11255	High	High	3.69925	2.71991	High	High	3.39101	3.05109	High
	IMNTFSVVPSPK	11	5	4	Q4QRB4;B4F7C2;G3V7C6;P69897	M2(Oxidation)	0	1.5208e+07	2.77627e+07	High		1.86196	High		2.8096		High	High	3.198	3.51118	High
	GHYTEGAELVDSVLDVVRK	4	7	5	P85108;Q4QRB4;G3V7C6;P69897;Q4QQV0		0	0	1.49325e+06								High		1.81371
	INVYYNEATGGK	12	2	1	G3V7C6		0	0	2.67497e+07	High		2.78823		High		3.0224	High	High	3.18632	3.24217
	LHFFMPGFAPLTSR	14	6	4	P85108;B4F7C2;G3V7C6;P69897	M5(Oxidation)	0	5.33424e+07	4.00244e+07	High		2.62515	High		1.34648		High	High	3.0568	3.02482	High
	IMNTFSVVPSPK	19	5	4	Q4QRB4;B4F7C2;G3V7C6;P69897		0	9.57771e+07	8.67106e+07	High		2.76122	High	High	3.58971	2.01075	High	High	3.50075	2.98103	High
	KLAVNMVPFPR	6	9	6	P85108;Q4QRB4;B4F7C2;G3V7C6;P69897;Q4QQV0		0	0	1.53424e+07	High		1.79852					High	High	3.03477	2.58985	High
	ISEQFTAMFR	12	7	5	P85108;Q4QRB4;B4F7C2;G3V7C6;P69897	M8(Oxidation)	0	3.87271e+07	3.57989e+07	High		2.87676	High	High	3.59122	2.50728	High	High	3.17948	2.53571	High
	LAVNMVPFPR	17	9	6	P85108;Q4QRB4;B4F7C2;G3V7C6;P69897;Q4QQV0	M5(Oxidation)	0	21426148	3.56292e+07	High		2.13293	High	High	2.61492	2.09171	High	High	3.11604	2.51641	High
	ISEQFTAMFR	22	7	5	P85108;Q4QRB4;B4F7C2;G3V7C6;P69897		0	1.25467e+08	8.59169e+07		3.54364		High	High	3.15686	2.60115	High		2.52883		High
	ALTVPELTQQMFDAK	8	5	4	Q4QRB4;B4F7C2;G3V7C6;Q4QQV0		0	0	9.98821e+06	High		1.61379					High	High	2.58048	2.20537
	NMMAACDPR	17	8	6	P85108;Q4QRB4;B4F7C2;G3V7C6;P69897;Q4QQV0	C6(Carbamidomethyl)	1.04194e+07	7.73931e+07	7.5672e+07	High	2.62665	2.75606	High	High	3.10835	2.06165	High	High	2.78833	2.73498	High
	IREEYPDR	8	7	4	P85108;G3V7C6;P69897;Q4QQV0		0	4.55057e+07	5.96382e+07	High		2.76254	High		3.12795		High		2.93032
	FPGQLNADLR	30	9	6	P85108;Q4QRB4;B4F7C2;G3V7C6;P69897;Q4QQV0		0	92629515	7.59021e+07	High		1.86626	High	High	2.70365	1.85354	High	High	2.91804	1.99842	High
	LAVNMVPFPR	22	9	6	P85108;Q4QRB4;B4F7C2;G3V7C6;P69897;Q4QQV0		4.55008e+06	1.60935e+08	164626969	High	2.32982	1.60596	High	High	2.48024	2.02055	High	High	2.78682	2.402	High
	NMMAACDPR	25	8	6	P85108;Q4QRB4;B4F7C2;G3V7C6;P69897;Q4QQV0	M2(Oxidation); C6(Carbamidomethyl)	1.47666e+06	1.19621e+07	1.76371e+07	High	2.08373	2.71234	High		2.52353		High	High	2.84217	2.45717	High
	LHFFMPGFAPLTSR	22	6	4	P85108;B4F7C2;G3V7C6;P69897		6.62597e+06	1.60884e+08	1.61633e+07	High	2.49578	2.17232	High	High	2.92104	1.87976	High	High	2.92339	2.33547	High
	TAVCDIPPR	35	6	4	P85108;B4F7C2;G3V7C6;P69897	C4(Carbamidomethyl)	0	5.7113e+06	1.07501e+07	High		2.32208	High	High	2.76276	1.58942	High	High	2.68649	2.49987	High
	YLTVAAVFR	19	4	3	B4F7C2;G3V7C6;P69897		1.16037e+07	1.65764e+08	9.44312e+07	High	2.59686	1.86606	High		2.8072		High	High	2.81586	2.09076	High
	AVLVDLEPGTMDSVR	3	3	2	B4F7C2;G3V7C6		0	0	0												High
	FPGQLNADLRK	6	9	6	P85108;Q4QRB4;B4F7C2;G3V7C6;P69897;Q4QQV0		0	1.40092e+07	1.44845e+07	High		2.35442	High		2.18309		High		1.94205
	EAESCDCLQGFQLTHSLGGGTGSGMGTLLISK	1	4	3	B4F7C2;G3V7C6;P69897	C5(Carbamidomethyl); C7(Carbamidomethyl); M25(Oxidation)	0	0	0	High		1.76859
	RISEQFTAMFR	1	7	5	P85108;Q4QRB4;B4F7C2;G3V7C6;P69897		0	0	0									High		2.09117
	MREIVHLQAGQCGNQIGAK	1	8	5	B4F7C2;G3V7C6;P85108;Q4QRB4;P69897	M1(Oxidation); C12(Carbamidomethyl)	0	0	0	High		1.90224
P10111	Peptidyl-prolyl cis-trans isomerase A OS=Rattus norvegicus GN=Ppia PE=1 SV=2 - [PPIA_RAT]	59.76	4	10	10	125	6.37286e+07	6.28112e+07	3.60887e+07	48.3657	59.76	9	18	57.1562	59.76	9	19	36.2714	47.56	7	13	164	17.8628	8.1626
	Sequence	# PSMs	# Proteins	# Protein Groups	Protein Group Accessions	Modifications	B2: Area	C2: Area	D2: Area	H4	XCorr B4	XCorr H4	C4	I4	XCorr C4	XCorr I4	D4	J4	XCorr D4	XCorr J4	E4
	HTGPGILSMANAGPNTNGSQFFICTAK	18	4	1	P10111	C24(Carbamidomethyl)	5.48056e+06	62033063	2.082e+07	High	3.16721	2.68249	High		5.46671		High	High	4.57303	2.35021	High
	SIYGEKFEDENFILK	18	3	1	P10111		0	1.36134e+07	1.7956e+07				High	High	3.68869	3.12316	High	High	4.62832	3.74706	High
	VKEGMSIVEAMER	22	3	1	P10111		0	3.63219e+07	2.75594e+07	High		2.98779	High	High	3.32853	2.17532	High	High	3.76038	3.5346	High
	VCFELFADKVPK	8	1	1	P10111	C2(Carbamidomethyl)	0	4.50618e+07	5.7196e+06	High		3.22482	High		3.11137		High	High	2.36149	4.60237
	KITISDCGQL	5	4	1	P10111	C7(Carbamidomethyl)	0	41430328	4.35326e+07				High		2.21878		High		2.39499
	HTGPGILSMANAGPNTNGSQFFICTAK	3	4	1	P10111	M9(Oxidation); C24(Carbamidomethyl)	0	0	0				High		2.79972		High		4.22737
	VCFELFADK	11	1	1	P10111	C2(Carbamidomethyl)	0	2.9173e+07	0	High		1.858	High		2.42427			High		1.43642	High
	IIPGFMCQGGDFTR	11	2	1	P10111	C7(Carbamidomethyl)	0	7.28757e+07	6.51478e+07				High	High	2.32687	1.96185	High	High	2.97698	2.68483	High
	FEDENFILK	14	3	1	P10111		0	5.62769e+07	5.55668e+07	High		2.00445	High	High	2.49597	1.41391	High		2.68032		High
	IIPGFMCQGGDFTR	1	2	1	P10111	M6(Oxidation); C7(Carbamidomethyl)	0	0	0
	EGMSIVEAMER	6	3	1	P10111	M9(Oxidation)	0	0	5.64674e+06								High	High	2.29805	2.49908	High
	VKEGMSIVEAMER	2	3	1	P10111	M5(Oxidation)	0	0	0	High		2.09255						High		2.50303
	TEWLDGK	4	3	1	P10111		8.71729e+06	2.51803e+07	6.7719e+07		2.03668		High		2.20032		High		1.9781
	EGMSIVEAMER	1	3	1	P10111	M3(Oxidation); M9(Oxidation)	0	0	7.04632e+06								High		2.27967
	EGMSIVEAMER	1	3	1	P10111		0	0	0
P63255	Cysteine-rich protein 1 OS=Rattus norvegicus GN=Crip1 PE=1 SV=2 - [CRIP1_RAT]	59.74	1	3	3	14	15883037	1.78145e+07	8.98655e+06	5.75664	12.99	1	2	5.99954	12.99	1	2	3.28672	12.99	1	1	77	8.54399	8.57275
	Sequence	# PSMs	# Proteins	# Protein Groups	Protein Group Accessions	Modifications	B2: Area	C2: Area	D2: Area	H4	XCorr B4	XCorr H4	C4	I4	XCorr C4	XCorr I4	D4	J4	XCorr D4	XCorr J4	E4
	CDKEVYFAER	11	1	1	P63255	C1(Carbamidomethyl)	2.12197e+06	15883037	1.78145e+07	High	2.26643	2.26338	High	High	3.43525	2.67729	High	High	3.49319	2.97918	High
	TLTSGGHAEHEGKPYCNHPCYSAMFGPK	2	1	1	P63255	C16(Carbamidomethyl); C20(Carbamidomethyl)	0	0	0									High		1.83716
	DWHRPCLK	1	1	1	P63255	C6(Carbamidomethyl)	0	0	0
P19945	60S acidic ribosomal protein P0 OS=Rattus norvegicus GN=Rplp0 PE=1 SV=2 - [RLA0_RAT]	59.62	2	13	13	73	1.96309e+07	2.04993e+07	1.22648e+07	18.4343	22.71	6	7	23.4732	29.97	6	8	15.4288	19.87	5	6	317	34.1938	6.25244
	Sequence	# PSMs	# Proteins	# Protein Groups	Protein Group Accessions	Modifications	B2: Area	C2: Area	D2: Area	H4	XCorr B4	XCorr H4	C4	I4	XCorr C4	XCorr I4	D4	J4	XCorr D4	XCorr J4	E4
	TSFFQALGITTK	13	1	1	P19945		1.7331e+06	1.07123e+07	8.90065e+06	High	2.59018	2.53729	High		3.78929		High	High	3.41318	2.13209	High
	AGAIAPCEVTVPAQNTGLGPEK	12	1	1	P19945	C7(Carbamidomethyl)	0	1.08572e+07	1.18117e+07	High		4.12289	High	High	4.03796	3.03354	High	High	3.85093	2.81652	High
	NVASVCLQIGYPTVASVPHSIINGYK	1	1	1	P19945	C6(Carbamidomethyl)	0	0	0
	DMLLANKVPAAAR	5	1	1	P19945		0	0	0	High		3.16013						High		3.18016
	GHLENNPALEK	17	1	1	P19945		6.77419e+06	2.58315e+07	2.98791e+07	High	2.25331	2.68193	High		2.44756		High	High	2.23557	3.24638	High
	CFIVGADNVGSK	9	1	1	P19945	C1(Carbamidomethyl)	0	1.25123e+07	0	High		2.65033	High	High	2.50798	2.07156		High		1.98021	High
	IIQLLDDYPK	5	1	1	P19945		0	0	1.91345e+07	High		2.22382					High	High	2.71954	2.72472
	GTIEILSDVQLIK	1	1	1	P19945		0	0	0
	AFLADPSAFAAAAPVAAATTAAPAAAAAPAK	3	2	1	P19945		0	0	1.24844e+07								High	High	3.54102	2.0949
	GNVGFVFTK	3	1	1	P19945		0	1.14981e+07	9550938				High		1.7122		High		2.43701
	GNVGFVFTKEDLTEIR	1	1	1	P19945		0	0	0
	VLALSVETDYTFPLAEK	1	2	1	P19945		0	0	0	High		1.67685
	FLEGVR	2	1	1	P19945		0	2.05491e+07	0				High		1.71226						High
P47875	Cysteine and glycine-rich protein 1 OS=Rattus norvegicus GN=Csrp1 PE=1 SV=2 - [CSRP1_RAT]	59.59	1	7	7	42	6.50553e+06	9.24487e+06	5.38723e+06	21.5732	39.38	5	8	14.5684	31.61	4	6	7.52438	22.8	3	3	193	20.5998	8.57275
	Sequence	# PSMs	# Proteins	# Protein Groups	Protein Group Accessions	Modifications	B2: Area	C2: Area	D2: Area	H4	XCorr B4	XCorr H4	C4	I4	XCorr C4	XCorr I4	D4	J4	XCorr D4	XCorr J4	E4
	GLESTTLADKDGEIYCK	10	1	1	P47875	C16(Carbamidomethyl)	0	3.85966e+06	5.99256e+06	High		3.778	High	High	4.93612	2.11742	High	High	4.11473	3.83356	High
	HEEAPGHRPTTNPNASK	14	1	1	P47875		0	9.23321e+06	1.45751e+07	High		1.98264	High		2.41937		High		2.58467		High
	CSQAVYAAEK	7	1	1	P47875	C1(Carbamidomethyl)	0	6.42372e+06	7.16693e+06	High		2.60164	High		2.77618		High	High	3.08881	2.56305	High
	TVYFAEEVQCEGNSFHK	4	1	1	P47875	C10(Carbamidomethyl)	0	2772047	0	High		4.23415	High	High	3.47723	2.02234		High		3.46761
	GFGFGQGAGALVHSE	2	1	1	P47875		0	3.42247e+06	0				High		2.92118			High		2.81615
	NLDSTTVAVHGEEIYCK	4	1	1	P47875	C16(Carbamidomethyl)	0	0	5865854	High		4.12038					High	High	4.7802	3.4121
	GYGYGQGAGTLSMDKGESLGIK	1	1	1	P47875		0	0	0
Q6LED0	Histone H3.1 OS=Rattus norvegicus PE=1 SV=3 - [H31_RAT]	59.56	5	1	9	69	2.07029e+08	2.036e+08	4.24837e+08	19.3747	16.18	4	8	21.1332	38.97	4	9	15.4442	22.79	5	7	136	15.3945	11.1216
	Sequence	# PSMs	# Proteins	# Protein Groups	Protein Group Accessions	Modifications	B2: Area	C2: Area	D2: Area	H4	XCorr B4	XCorr H4	C4	I4	XCorr C4	XCorr I4	D4	J4	XCorr D4	XCorr J4	E4
	YQKSTELLIR	13	6	3	Q6LED0;D3ZJ08;D3ZK97		0	2.98179e+07	1.95087e+07	High		2.88982	High	High	2.83915	1.77785	High	High	2.89598	2.83266	High
	EIAQDFKTDLR	12	6	3	Q6LED0;D3ZJ08;D3ZK97		0	3.15036e+07	3.79102e+07	High		1.78791	High		3.10961		High	High	2.6337	2.99638	High
	STELLIR	29	7	3	Q6LED0;D3ZJ08;D3ZK97		89891118	5.59766e+08	5.53381e+08	High	2.03506	1.66716	High	High	2.01251	1.44213	High	High	2.08923	1.71023	High
	YRPGTVALR	3	7	3	Q6LED0;D3ZJ08;D3ZK97		3.42296e+08	0	0		1.66497										High
	RYQKSTELLIR	3	6	3	Q6LED0;D3ZJ08;D3ZK97		0	0	0				High		1.68359						High
	FQSSAVMALQEACEAYLVGLFEDTNLCAIHAK	1	1	1	Q6LED0	C13(Carbamidomethyl); C27(Carbamidomethyl)	0	0	1.04615e+07								High		2.40675
	VTIMPKDIQLAR	3	6	3	Q6LED0;D3ZJ08;D3ZK97		0	0	0	High		1.4786						High		1.81121
	EIAQDFK	3	6	3	Q6LED0;D3ZJ08;D3ZK97		0	0	0	High		1.03321						High		1.49555
	FQSSAVMALQEACEAYLVGLFEDTNLCAIHAK	1	1	1	Q6LED0	M7(Oxidation); C13(Carbamidomethyl); C27(Carbamidomethyl)	0	0	1.19934e+06								High		2.95175
	KLPFQR	1	6	3	Q6LED0;D3ZJ08;D3ZK97		0	0	0
D3ZJ08	Histone H3 OS=Rattus norvegicus GN=Hist2h3c2 PE=1 SV=1 - [D3ZJ08_RAT]	59.56	5	1	9	80	2.37872e+08	2.24704e+08	4.24837e+08	33.3524	39.71	5	12	26.4578	38.97	4	10	22.6452	46.32	6	9	136	15.3785	11.2681
	Sequence	# PSMs	# Proteins	# Protein Groups	Protein Group Accessions	Modifications	B2: Area	C2: Area	D2: Area	H4	XCorr B4	XCorr H4	C4	I4	XCorr C4	XCorr I4	D4	J4	XCorr D4	XCorr J4	E4
	FQSSAVMALQEASEAYLVGLFEDTNLCAIHAK	4	1	1	D3ZJ08	C27(Carbamidomethyl)	0	5.69583e+07	5.28019e+07				High		2.90778		High		2.63206
	FQSSAVMALQEASEAYLVGLFEDTNLCAIHAK	9	1	1	D3ZJ08	M7(Oxidation); C27(Carbamidomethyl)	0	1.22346e+08	8.28194e+07				High	High	6.79052	5.51681	High		4.89258		High
	YQKSTELLIR	13	6	3	Q6LED0;D3ZJ08;D3ZK97		0	2.98179e+07	1.95087e+07	High		2.88982	High	High	2.83915	1.77785	High	High	2.89598	2.83266	High
	EIAQDFKTDLR	12	6	3	Q6LED0;D3ZJ08;D3ZK97		0	3.15036e+07	3.79102e+07	High		1.78791	High		3.10961		High	High	2.6337	2.99638	High
	STELLIR	29	7	3	Q6LED0;D3ZJ08;D3ZK97		89891118	5.59766e+08	5.53381e+08	High	2.03506	1.66716	High	High	2.01251	1.44213	High	High	2.08923	1.71023	High
	YRPGTVALR	3	7	3	Q6LED0;D3ZJ08;D3ZK97		3.42296e+08	0	0		1.66497										High
	RYQKSTELLIR	3	6	3	Q6LED0;D3ZJ08;D3ZK97		0	0	0				High		1.68359						High
	VTIMPKDIQLAR	3	6	3	Q6LED0;D3ZJ08;D3ZK97		0	0	0	High		1.4786						High		1.81121
	EIAQDFK	3	6	3	Q6LED0;D3ZJ08;D3ZK97		0	0	0	High		1.03321						High		1.49555
	KLPFQR	1	6	3	Q6LED0;D3ZJ08;D3ZK97		0	0	0
D3ZK97	Histone H3 OS=Rattus norvegicus GN=H3f3c PE=3 SV=1 - [D3ZK97_RAT]	59.56	6	1	9	74	2.07029e+08	2.27685e+08	4.24837e+08	19.3747	16.18	4	8	23.9311	38.97	4	9	15.4442	22.79	5	7	136	15.3485	11.2681
	Sequence	# PSMs	# Proteins	# Protein Groups	Protein Group Accessions	Modifications	B2: Area	C2: Area	D2: Area	H4	XCorr B4	XCorr H4	C4	I4	XCorr C4	XCorr I4	D4	J4	XCorr D4	XCorr J4	E4
	FQSAAIGALQEASEAYLVGLFEDTNLCAIHAK	7	2	1	D3ZK97	C27(Carbamidomethyl)	0	0	9.17625e+07								High	High	4.91221	6.10064
	YQKSTELLIR	13	6	3	Q6LED0;D3ZJ08;D3ZK97		0	2.98179e+07	1.95087e+07	High		2.88982	High	High	2.83915	1.77785	High	High	2.89598	2.83266	High
	EIAQDFKTDLR	12	6	3	Q6LED0;D3ZJ08;D3ZK97		0	3.15036e+07	3.79102e+07	High		1.78791	High		3.10961		High	High	2.6337	2.99638	High
	STELLIR	29	7	3	Q6LED0;D3ZJ08;D3ZK97		89891118	5.59766e+08	5.53381e+08	High	2.03506	1.66716	High	High	2.01251	1.44213	High	High	2.08923	1.71023	High
	YRPGTVALR	3	7	3	Q6LED0;D3ZJ08;D3ZK97		3.42296e+08	0	0		1.66497										High
	RYQKSTELLIR	3	6	3	Q6LED0;D3ZJ08;D3ZK97		0	0	0				High		1.68359						High
	VTIMPKDIQLAR	3	6	3	Q6LED0;D3ZJ08;D3ZK97		0	0	0	High		1.4786						High		1.81121
	EIAQDFK	3	6	3	Q6LED0;D3ZJ08;D3ZK97		0	0	0	High		1.03321						High		1.49555
	KLPFQR	1	6	3	Q6LED0;D3ZJ08;D3ZK97		0	0	0
A0A0G2K013	Alpha-actinin-4 OS=Rattus norvegicus GN=Actn4 PE=1 SV=1 - [A0A0G2K013_RAT]	59.53	6	25	44	319	5.33558e+07	3.87062e+07	3.37352e+07	114.27	35.09	23	37	111.325	32.29	23	43	89.5588	27.13	19	33	892	102.908	5.50342
	Sequence	# PSMs	# Proteins	# Protein Groups	Protein Group Accessions	Modifications	B2: Area	C2: Area	D2: Area	H4	XCorr B4	XCorr H4	C4	I4	XCorr C4	XCorr I4	D4	J4	XCorr D4	XCorr J4	E4
	ASFNHFDKDHGGALGPEEFK	7	5	1	A0A0G2K013		0	9589100	1.38036e+07	High		2.41372	High		3.16103		High	High	3.95303	2.66363
	KDDPVTNLNNAFEVAEK	8	4	1	A0A0G2K013		0	7.94788e+06	1.31646e+07	High		4.07177	High		3.41804		High	High	2.66077	3.92215	High
	MAPYQGPDAAPGALDYK	11	4	1	A0A0G2K013		0	1.35425e+07	1.3357e+07	High		3.4686	High	High	4.56631	3.14429	High	High	4.31291	4.04865	High
	LVSIGAEEIVDGNAK	6	4	1	A0A0G2K013		0	8.2714e+06	0	High		3.10754	High		3.59052						High
	TINEVENQILTR	23	8	2	Q6GMN8;A0A0G2K013		1.7996e+06	7.10583e+07	5.63832e+07	High	3.40148	3.20431	High	High	3.7561	2.40554	High	High	3.51734	4.31731	High
	MLDAEDIVNTARPDEK	9	2	1	A0A0G2K013		0	2.38854e+06	0	High		3.51671	High	High	4.37876	1.6451		High		3.52555	High
	VLAGDKNFITAEELR	5	4	1	A0A0G2K013		0	0	0	High		4.32045						High		3.01735
	CQLEINFNTLQTK	6	11	2	Q6GMN8;A0A0G2K013	C1(Carbamidomethyl)	0	0	6.70496e+06	High		3.09658					High	High	3.30543	3.34299
	VGWEQLLTTIAR	29	8	2	Q6GMN8;A0A0G2K013		0	28020046	2.75237e+07	High		1.3781	High	High	3.77502	2.9135	High	High	3.85987	2.93654	High
	FAIQDISVEETSAK	17	11	2	Q6GMN8;A0A0G2K013		998627	3.68777e+07	2.14974e+07	High	2.89387	3.34318	High	High	3.89774	3.10422	High	High	3.06063	3.15031	High
	GYEEWLLNEIR	5	7	2	Q6GMN8;A0A0G2K013		0	1.20605e+07	0	High		1.87433	High		3.22411			High		1.92009	High
	HEAFESDLAAHQDR	8	12	2	Q6GMN8;A0A0G2K013		0	2.27876e+07	2.11076e+07				High		3.39489		High	High	4.70568	3.43363	High
	LSGSNPYTSVTPQIINSK	5	5	1	A0A0G2K013		0	0	0	High		3.50299		High		3.93996
	LSNRPAFMPSEGR	18	6	2	Q6GMN8;A0A0G2K013		0	4.09847e+07	2.95517e+07	High		2.98088	High		2.82673		High	High	2.65157	2.765	High
	NVNVQNFHISWK	3	4	1	A0A0G2K013		0	0	0	High		4.06316						High		3.58925
	ICDQWDNLGSLTHSR	6	5	1	A0A0G2K013	C2(Carbamidomethyl)	0	1.0868e+07	1.17376e+07	High		3.7036	High		3.59627		High	High	2.5217	3.95614	High
	LASDLLEWIR	18	6	2	Q6GMN8;A0A0G2K013		3.78217e+06	4.80245e+07	6.20871e+06	High	2.78367	2.02837	High		3.24374		High	High	2.20945	1.76389	High
	HTNYTMEHLR	17	9	2	Q6GMN8;A0A0G2K013		0	1.81774e+07	2.82028e+07	High		2.5036	High		2.5362		High	High	2.48921	2.04866	High
	DHALLEEQSK	11	5	1	A0A0G2K013		1.76353e+06	7.00414e+06	8.42826e+06	High	2.19428	3.00444	High		2.91031		High	High	3.00094	2.26727	High
	DGLAFNALIHR	2	5	1	A0A0G2K013		0	0	0	High		2.09528
	EGLLLWCQR	6	11	2	Q6GMN8;A0A0G2K013	C7(Carbamidomethyl)	0	1.96373e+07	0	High		1.73534	High		2.51331			High		2.11351	High
	HTNYTMEHLR	8	9	2	A0A0G2K013;Q6GMN8	M6(Oxidation)	0	3.48403e+06	5552634				High		2.09711		High		2.36973		High
	GISQEQMQEFR	5	5	1	A0A0G2K013	M7(Oxidation)	0	0	4.11639e+06	High		1.61559		High		1.72499	High		2.24556
	TFTAWCNSHLR	9	11	2	Q6GMN8;A0A0G2K013	C6(Carbamidomethyl)	0	8.44004e+06	8.72136e+06	High		2.63065	High		2.44793		High	High	2.27633	2.67396	High
	KHEAFESDLAAHQDR	3	8	2	Q6GMN8;A0A0G2K013		0	0	0									High		3.77632
	ALDFIASK	6	10	2	Q6GMN8;A0A0G2K013		0	2.45446e+07	3.01837e+07				High		1.35665		High	High	2.14272	1.7232
	GISQEQMQEFR	9	5	1	A0A0G2K013		0	1.24441e+07	1.53605e+07	High		2.87024	High	High	3.14999	2.29285	High	High	2.98268	3.52762
	AGTQIENIDEDFRDGLK	2	3	1	A0A0G2K013		0	0	0									High		3.22315
	ASIHEAWTDGK	3	7	2	Q6GMN8;A0A0G2K013		3.07465e+06	0	1.99651e+07		2.06793						High		1.95645
	SIVDYKPNLDLLEQQHQLIQEALIFDNK	2	5	1	A0A0G2K013		0	7.2891e+06	0				High		3.09442
	VLAVNQENEHLMEDYER	8	3	1	A0A0G2K013		0	1.60034e+07	1.65424e+07				High		2.66154		High	High	4.32293	3.86981	High
	ETTDTDTADQVIASFK	5	3	1	A0A0G2K013		0	0	6.98043e+06	High		2.36902					High	High	4.03244	2.54095
	DDPVTNLNNAFEVAEK	4	4	1	A0A0G2K013		0	0	2.33341e+06	High		1.79071					High		3.56277
	KAGTQIENIDEDFRDGLK	1	3	1	A0A0G2K013		0	0	5.16041e+06								High		3.03793
	MVSDINNGWQHLEQAEK	3	5	1	A0A0G2K013		0	0	0	High		3.22114						High		3.69818
	QLETIDQLHLEYAK	1	5	1	A0A0G2K013		0	0	0	High		3.5168
	RDHALLEEQSK	4	5	1	A0A0G2K013		0	0	0	High		3.3086						High		2.59742
	MAPYQGPDAAPGALDYK	1	4	1	A0A0G2K013	M1(Oxidation)	0	0	0									High		2.90686
	YLDIPK	7	10	2	Q6GMN8;A0A0G2K013		0	0	1.71022e+07					High		1.30111	High	High	1.81755	1.54329
	ELPPDQAEYCIAR	7	8	2	Q6GMN8;A0A0G2K013	C10(Carbamidomethyl)	0	0	3.64994e+06				High		2.29548		High	High	2.69002	1.91738	High
	LSNRPAFMPSEGR	2	6	2	Q6GMN8;A0A0G2K013	M8(Oxidation)	0	0	8.63837e+06								High		2.75578
	DLLLDPAWEK	2	11	2	Q6GMN8;A0A0G2K013		0	1.30526e+07	0				High		2.65651
	STLPDADRER	1	5	1	A0A0G2K013		0	0	0
	QFASQANMVGPWIQTK	1	5	1	A0A0G2K013	M8(Oxidation)	0	0	0									High		2.27836
	AIMTYVSSFYHAFSGAQK	1	6	2	Q6GMN8;A0A0G2K013		0	0	0
	EAILAIHK	1	5	1	A0A0G2K013		0	0	0
	VQQLVPK	1	5	1	A0A0G2K013		0	0	0
	MEEIGR	2	8	2	Q6GMN8;A0A0G2K013		0	0	0									High		1.49094	High
Q5RJR9	Serine (Or cysteine) proteinase inhibitor, clade H, member 1, isoform CRA_b OS=Rattus norvegicus GN=Serpinh1 PE=1 SV=1 - [Q5RJR9_RAT]	59.47	1	3	22	413	2.48913e+08	1.48859e+08	1.98121e+08	149.446	53.48	19	61	135.566	49.4	17	45	108.002	44.6	16	41	417	46.5322	8.82178
	Sequence	# PSMs	# Proteins	# Protein Groups	Protein Group Accessions	Modifications	B2: Area	C2: Area	D2: Area	H4	XCorr B4	XCorr H4	C4	I4	XCorr C4	XCorr I4	D4	J4	XCorr D4	XCorr J4	E4
	LYGPSSVSFADDFVR	43	2	2	P29457;Q5RJR9		1.16265e+07	1.35179e+08	1.36545e+08	High	3.97093	3.57585	High	High	4.48938	3.61055	High	High	4.20046	2.72424	High
	TGLYNYYDDEKEK	33	2	2	P29457;Q5RJR9		1.98154e+06	2.80183e+08	77226605	High	2.65146	3.42172	High	High	4.07696	3.16712	High	High	3.54646	3.6086	High
	SALQSINEWASQTTDGK	11	2	2	P29457;Q5RJR9		0	2.04863e+07	1.26612e+07	High		2.7858	High		3.80687		High	High	4.28717	3.24697
	STGLAFSLYQAMAK	8	2	2	P29457;Q5RJR9	M12(Oxidation)	0	0	6.70511e+06	High		3.65279		High		2.32727	High	High	3.65289	2.12617
	STGLAFSLYQAMAK	17	2	2	P29457;Q5RJR9		0	5.44667e+07	2.41466e+07	High		2.04964	High		3.95411		High	High	4.12207	2.93926
	HLAGLGLTEAIDKNK	18	2	2	P29457;Q5RJR9		0	7.31892e+07	1.21778e+08	High		4.07528	High		4.35966		High	High	4.15064	3.04646	High
	LFYADHPFIFLVR	14	2	2	P29457;Q5RJR9		0	9.80308e+07	8.99336e+06	High		2.51926	High		3.62065		High	High	3.87342	3.04356	High
	HLAGLGLTEAIDK	23	2	2	P29457;Q5RJR9		0	9.61302e+07	5.15882e+07	High	3.57017	2.11887	High	High	3.35912	2.80169	High	High	3.9006	2.67296	High
	LSSLIILMPHHVEPLER	30	2	2	P29457;Q5RJR9		1.03756e+07	1.45578e+08	6.01338e+06	High	3.50885	3.41083	High		4.23176		High	High	2.57543	2.98766	High
	DNQSGSLLFIGR	24	2	2	P29457;Q5RJR9		0	245589959	1.88255e+08	High	3.3825	2.81729	High	High	4.25369	2.87768	High	High	3.9197	2.30095	High
	SALQSINEWASQTTDGKLPEVTK	14	2	2	P29457;Q5RJR9		0	7.34782e+07	0	High		2.79598	High		2.6433			High		3.12131
	GVVEVTHDLQK	21	2	2	P29457;Q5RJR9		2.25689e+06	220966266	0	High	3.2127	3.40309	High	High	3.45321	2.34783		High		3.32505	High
	DQAVENILLSPLVVASSLGLVSLGGK	7	2	2	P29457;Q5RJR9		0	0	1.2068e+07	High		1.00962	High		3.81674		High		2.86991		High
	LQLVEMPLAHK	31	2	2	P29457;Q5RJR9		0	1.32766e+08	1.18254e+08	High		2.56303	High	High	3.24746	2.41016	High	High	2.98277	2.7658	High
	DEEVHTGLGELLR	8	1	1	Q5RJR9		0	3.51037e+07	1.36298e+07				High	High	3.0911	1.89874	High		2.18117		High
	LRDEEVHTGLGELLR	14	1	1	Q5RJR9		7.23233e+06	9.22146e+07	7.6881e+07	High	2.77255	3.78985	High		3.28987		High	High	3.87588	3.95238	High
	SYTVGVTMMHR	18	2	2	P29457;Q5RJR9	M8(Oxidation)	0	3.07317e+07	3.36178e+07	High		2.70667	High		2.85269		High	High	3.01284	2.6553	High
	SYTVGVTMMHR	31	2	2	P29457;Q5RJR9		1.31158e+06	1.22998e+08	1.18343e+08	High	3.01246	2.61807	High	High	3.12889	1.85966	High	High	3.21288	2.4882	High
	TDGALLVNAMFFKPHWDEK	12	2	2	P29457;Q5RJR9		0	3.11078e+07	1.25283e+07				High		1.87206		High	High	2.00873	3.53539	High
	LQLVEMPLAHK	13	2	2	P29457;Q5RJR9	M6(Oxidation)	0	1.63988e+07	4.20567e+06	High		1.80689	High	High	2.48617	2.14452	High	High	2.28539	2.65683
	LSSLIILMPHHVEPLER	4	2	2	P29457;Q5RJR9	M8(Oxidation)	0	0	0												High
	AVAISLPK	9	2	2	P29457;Q5RJR9		0	82937710	109605844	High		1.42313	High		1.7977		High		1.8651		High
	TGLYNYYDDEK	6	2	2	P29457;Q5RJR9		0	12628158	9.65961e+06	High		1.82519	High		2.8978		High		2.48371		High
	KPVEATAPGTAEK	1	1	1	Q5RJR9		0	0	0									High		2.74255
	SYTVGVTMMHR	1	2	2	P29457;Q5RJR9	M8(Oxidation); M9(Oxidation)	0	0	0
	KAVAISLPK	1	2	2	P29457;Q5RJR9		2.53733e+06	0	0		1.50025
	LSSKATTLAER	1	2	2	P29457;Q5RJR9		0	0	0									High		2.77196
A0A0G2JV81	ADP-ribosylation factor 3 OS=Rattus norvegicus GN=Arf3 PE=3 SV=1 - [A0A0G2JV81_RAT]	58.56	6	6	9	57	2.46224e+07	1.21237e+07	1.48999e+07	18.3698	41.99	6	7	15.8903	22.1	3	5	18.4746	41.99	6	7	181	20.5558	7.43018
	Sequence	# PSMs	# Proteins	# Protein Groups	Protein Group Accessions	Modifications	B2: Area	C2: Area	D2: Area	H4	XCorr B4	XCorr H4	C4	I4	XCorr C4	XCorr I4	D4	J4	XCorr D4	XCorr J4	E4
	NISFTVWDVGGQDK	8	6	1	A0A0G2JV81		0	8.53835e+06	3.93517e+06	High		2.40059	High		4.06687		High	High	4.15389	3.49473	High
	QDLPNAMNAAEITDK	10	5	1	A0A0G2JV81		0	8.90632e+06	8.84462e+06	High		2.13115	High	High	3.38542	2.7547	High	High	4.00572	3.51195	High
	LGEIVTTIPTIGFNVETVEYK	7	8	3	A0A0G2JV81;P61751;P84083		0	1.72051e+07	0				High		2.49248						High
	MLAEDELRDAVLLVFANK	1	5	1	A0A0G2JV81		0	0	0
	ILMVGLDAAGK	9	8	3	A0A0G2JV81;P61751;P84083		0	4.44041e+07	2.35913e+07	High		2.63166	High	High	2.39604	1.7669	High	High	2.40837	2.13968	High
	ILMVGLDAAGK	9	8	3	A0A0G2JV81;P61751;P84083	M3(Oxidation)	0	3.75372e+06	1.08199e+07	High		1.9409	High		2.35395		High	High	2.77193	1.92566	High
	MLAEDELR	5	6	1	A0A0G2JV81		0	1.22581e+07	0	High		1.58117	High		2.07015			High		1.94677	High
	QDLPNAMNAAEITDK	1	5	1	A0A0G2JV81	M7(Oxidation)	0	0	0
	LGLHSLR	4	5	1	A0A0G2JV81		0	3.53692e+06	0	High		1.61405	High		1.60485						High
	QDLPNAMNAAEITDKLGLHSLR	1	5	1	A0A0G2JV81		0	0	0
	HYFQNTQGLIFVVDSNDRER	2	8	3	A0A0G2JV81;P61751;P84083		0	0	0									High		1.51847
P09495	Tropomyosin alpha-4 chain OS=Rattus norvegicus GN=Tpm4 PE=1 SV=3 - [TPM4_RAT]	58.47	2	9	20	188	9.00214e+07	8.53691e+07	6.18923e+07	62.5296	39.92	10	20	73.6356	44.76	13	24	53.6809	35.08	10	18	248	28.4925	4.69092
	Sequence	# PSMs	# Proteins	# Protein Groups	Protein Group Accessions	Modifications	B2: Area	C2: Area	D2: Area	H4	XCorr B4	XCorr H4	C4	I4	XCorr C4	XCorr I4	D4	J4	XCorr D4	XCorr J4	E4
	LEEAEKAADESER	15	18	7	A0A0G2JX64;Q5FVG5;Q63610;P09495;A0A0G2JSQ4;Q6AZ25;A0A140TAF0		3.38588e+06	1.29199e+07	2.82491e+07	High	4.41677	3.23888	High	High	2.27098	2.45947	High	High	2.61414	3.61694
	KIQALQQQADDAEDR	20	2	1	P09495		0	2.70017e+07	4.39821e+07	High		4.39383	High	High	4.49285	3.21796	High	High	4.41195	3.99409	High
	IQALQQQADDAEDR	25	2	1	P09495		7.08667e+06	4.69915e+07	6.53402e+07	High	4.31784	3.9979	High	High	4.54283	3.10226	High	High	4.35414	3.69055	High
	SSDLEEELKNVTNNLK	9	2	1	P09495		0	3.50812e+07	4.70592e+06	High		2.37725	High		3.72583		High	High	4.86142	3.20175	High
	YSEKEDKYEEEIK	12	2	1	P09495		0	2.61982e+07	4.34741e+07				High	High	3.83803	2.82219	High	High	3.61417	3.26976	High
	KLVILEGELER	11	4	2	Q5FVG5;P09495		0	2.41668e+07	27317388	High		3.03706	High		3.06687		High	High	3.25885	3.14817	High
	AEGDAAALNR	21	2	1	P09495		4.24365e+06	2.53656e+07	1.80211e+07	High	2.92616	3.08457	High	High	3.49568	1.86713	High	High	3.29131	2.84579	High
	EKAEGDAAALNR	21	2	1	P09495		7.05945e+06	2.2522e+07	26927415	High	2.95793	3.20914	High	High	3.15977	2.16072	High	High	3.06567	3.30928	High
	IQLVEEELDR	19	18	7	A0A0G2JX64;Q5FVG5;Q63610;P09495;A0A0G2JSQ4;Q6AZ25;A0A140TAF0		2.88252e+06	1.87992e+08	1.46785e+08	High	2.0048	2.71854	High	High	3.14303	2.12689	High	High	3.42836	2.81191	High
	IQLVEEELDRAQER	3	18	7	A0A0G2JX64;Q5FVG5;Q63610;P09495;A0A0G2JSQ4;Q6AZ25;A0A140TAF0		0	0	0									High		3.86424
	MEIQEMQLK	13	4	2	Q5FVG5;P09495		0	1.42919e+07	1.83731e+07	High		1.86105	High	High	2.85164	1.38176	High	High	2.53279	2.27896	High
	TIDDLEEK	2	1	1	P09495		0	0	0
	RIQLVEEELDR	7	18	7	A0A0G2JX64;Q5FVG5;Q63610;P09495;A0A0G2JSQ4;Q6AZ25;A0A140TAF0		0	0	2.37488e+06	High		2.69298					High	High	2.90534	3.05069	High
	LATALQKLEEAEKAADESER	1	18	7	A0A0G2JX64;Q5FVG5;Q63610;P09495;A0A0G2JSQ4;Q6AZ25;A0A140TAF0		0	0	0									High		2.29701
	HIAEEADRKYEEVAR	3	5	3	Q63610;P09495;A0A140TAF0		0	0	0	High		2.92797						High		2.65145
	LATALQKLEEAEK	1	18	7	A0A0G2JX64;Q5FVG5;Q63610;P09495;A0A0G2JSQ4;Q6AZ25;A0A140TAF0		0	0	0									High		2.83982
	LATALQK	1	18	7	A0A0G2JX64;Q5FVG5;Q63610;P09495;A0A0G2JSQ4;Q6AZ25;A0A140TAF0		0	0	3.27728e+07								High		1.91862
	LLSDKLK	2	2	1	P09495		0	0	0
	EDKYEEEIK	1	17	7	A0A0G2JX64;Q5FVG5;Q63610;P09495;A0A140TAF0;Q6AZ25;A0A0G2JSQ4		0	0	0
	KLVILEGELERAEER	1	2	1	P09495		0	0	1.04348e+07								High		1.91518
Q6P7S0	Pyruvate kinase OS=Rattus norvegicus GN=Pkm PE=2 SV=1 - [Q6P7S0_RAT]	58.32	3	2	23	155	4.82656e+07	3.72025e+07	1.78722e+07	40.8497	25.46	9	13	34.5972	26.9	9	14	32.426	23.61	8	11	487	52.9024	7.82568
	Sequence	# PSMs	# Proteins	# Protein Groups	Protein Group Accessions	Modifications	B2: Area	C2: Area	D2: Area	H4	XCorr B4	XCorr H4	C4	I4	XCorr C4	XCorr I4	D4	J4	XCorr D4	XCorr J4	E4
	AEGSDVANAVLDGADCIMLSGETAK	5	4	2	P11980;Q6P7S0	C16(Carbamidomethyl)	0	0	0	High		1.75445						High		2.80048
	AATESFASDPILYRPVAVALDTK	13	3	2	P11980;Q6P7S0		4.63871e+06	5.52177e+07	2.80137e+07		2.36161		High		3.71243		High	High	2.28691	2.38821	High
	LAPITSDPTEAAAVGAVEASFK	14	3	1	Q6P7S0		0	0	2.98337e+06	High		2.85947		High		1.54117	High	High	3.47918	3.55738
	FGVEQDVDMVFASFIR	1	3	2	P11980;Q6P7S0		0	0	0
	NTGIICTIGPASR	25	4	2	P11980;Q6P7S0	C6(Carbamidomethyl)	8.13455e+06	61295633	6.2063e+07	High	3.52025	3.58236	High	High	4.02311	2.62425	High	High	4.08285	2.80993	High
	LNFSHGTHEYHAETIK	8	4	2	P11980;Q6P7S0		0	9595586	0	High		3.41402	High		2.16131			High		3.95164	High
	KGDVVIVLTGWRPGSGFTNTMR	1	4	2	P11980;Q6P7S0		0	0	0
	LDIDSAPITAR	19	4	2	P11980;Q6P7S0		7923357	6223608	8.47952e+06	High	2.98269	2.48102	High	High	3.38665	2.2665	High	High	3.07474	2.5608	High
	AGKPVICATQMLESMIK	4	4	2	P11980;Q6P7S0	C7(Carbamidomethyl)	0	0	0	High		1.12571						High		2.06608
	VNLAMNVGK	7	3	2	P11980;Q6P7S0		0	2.82834e+07	0	High		2.03562	High	High	2.42347	1.9768		High		1.89348
	GSGTAEVELK	2	4	2	P11980;Q6P7S0		0	0	8.33231e+06								High		2.32014
	GDYPLEAVR	9	4	2	P11980;Q6P7S0		0	0	2.1531e+07	High		2.19789					High	High	2.13543	2.50711
	DAVLDAWAEDVDLR	8	4	2	P11980;Q6P7S0		0	1.78268e+07	0	High		3.08034	High		4.84501			High		3.14445	High
	GVNLPGAAVDLPAVSEK	7	4	2	P11980;Q6P7S0		0	1.21665e+07	7.14164e+06	High		3.03446	High		4.00562		High	High	2.76581	3.87529	High
	ITLDNAYMEK	10	4	2	P11980;Q6P7S0		0	1.14328e+07	1.01961e+07	High		1.77408	High	High	2.95354	1.47246	High	High	2.12801	2.8101	High
	FGVEQDVDMVFASFIR	2	3	2	P11980;Q6P7S0	M9(Oxidation)	0	0	3.75555e+06								High	High	2.6475	0.872586
	CCSGAIIVLTK	3	3	1	Q6P7S0	C1(Carbamidomethyl); C2(Carbamidomethyl)	0	0	0									High		2.24642
	MQHLIAR	4	4	2	P11980;Q6P7S0		0	0	0	High		1.53808						High		1.82758
	KGVNLPGAAVDLPAVSEK	2	4	2	P11980;Q6P7S0		0	0	0	High		2.82739						High		2.69092
	IYVDDGLISLQVK	1	4	2	P11980;Q6P7S0		0	0	0									High		2.75214
	CDENILWLDYK	1	4	2	P11980;Q6P7S0	C1(Carbamidomethyl)	0	0	0									High		2.7385
	AEGSDVANAVLDGADCIMLSGETAKGDYPLEAVR	1	4	2	P11980;Q6P7S0	C16(Carbamidomethyl)	0	0	0									High		2.55483
	KGVNLPGAAVDLPAVSEKDIQDLK	1	4	2	P11980;Q6P7S0		0	0	0									High		2.54875
	GSGTAEVELKK	7	4	2	P11980;Q6P7S0		0	3.47675e+06	0				High		2.19877			High		1.9555	High
A0A0G2K6J5	Myosin light polypeptide 6 OS=Rattus norvegicus GN=Myl6 PE=1 SV=1 - [A0A0G2K6J5_RAT]	58.28	6	7	9	121	4.58176e+07	7.38454e+07	2.73658e+07	35.3591	52.32	6	13	50.6259	58.28	9	19	29.6412	52.32	7	10	151	16.9501	4.55127
	Sequence	# PSMs	# Proteins	# Protein Groups	Protein Group Accessions	Modifications	B2: Area	C2: Area	D2: Area	H4	XCorr B4	XCorr H4	C4	I4	XCorr C4	XCorr I4	D4	J4	XCorr D4	XCorr J4	E4
	NKDQGTYEDYVEGLR	15	4	1	A0A0G2K6J5		0	1.94057e+07	2.81401e+07	High		3.90679	High	High	3.19892	3.12108	High	High	4.24537	3.85008	High
	VFDKEGNGTVMGAEIR	10	5	2	A0A0G2K6J5;P02600		0	1.52116e+07	2.55324e+07	High		2.90458	High		2.82187		High	High	2.6868	3.80663	High
	DQGTYEDYVEGLR	10	4	1	A0A0G2K6J5		0	0	14660971	High		3.51339		High		2.7638	High	High	3.64033	2.97448	High
	VLDFEHFLPMLQTVAK	14	4	1	A0A0G2K6J5		0	2.98155e+07	3.91103e+06				High		2.3867		High	High	4.10105	2.49801	High
	ILYSQCGDVMR	16	4	1	A0A0G2K6J5	C6(Carbamidomethyl)	0	4.53043e+07	46993074	High		2.87661	High	High	3.56639	2.78566	High	High	3.38449	2.87842	High
	ALGQNPTNAEVLK	27	5	1	A0A0G2K6J5		0	6.2333e+07	9.15438e+07	High		2.72986	High	High	3.39963	2.3325	High	High	2.88811	2.09073	High
	EAFQLFDR	11	5	1	A0A0G2K6J5		0	2.19623e+07	2.89156e+07	High		2.03106	High	High	2.06844	1.65871	High		2.40884		High
	HVLVTLGEK	8	3	1	A0A0G2K6J5		0	0	8.29993e+07	High		1.87538		High		1.61614	High		2.12564
	VLDFEHFLPMLQTVAK	3	4	1	A0A0G2K6J5	M10(Oxidation)	0	0	0
	ILYSQCGDVMR	5	4	1	A0A0G2K6J5	C6(Carbamidomethyl); M10(Oxidation)	0	7.6482e+06	1.18733e+07				High	High	2.63848	1.87204	High		2.81106
	EGNGTVMGAEIR	1	5	2	A0A0G2K6J5;P02600	M7(Oxidation)	0	0	2.62791e+06								High		2.81006
	EGNGTVMGAEIR	1	5	2	A0A0G2K6J5;P02600		0	0	0	High		2.00167
Q6P6Q2	Keratin, type II cytoskeletal 5 OS=Rattus norvegicus GN=Krt5 PE=1 SV=1 - [K2C5_RAT]	58.16	22	25	35	233	7.06866e+07	5.99126e+07	1.97946e+07	27.8384	8.16	5	9	51.2719	20.83	11	16	26.2266	11.81	6	9	576	61.7877	7.79639
	Sequence	# PSMs	# Proteins	# Protein Groups	Protein Group Accessions	Modifications	B2: Area	C2: Area	D2: Area	H4	XCorr B4	XCorr H4	C4	I4	XCorr C4	XCorr I4	D4	J4	XCorr D4	XCorr J4	E4
	SNIGYGSGLGSGIGGFASDIGPLLNR	14	3	1	Q6P6Q2		0	0	0									High		4.19722
	LSGEGVGPVNISVVTNSLSSGYGGR	16	3	1	Q6P6Q2		0	0	0									High		3.54318
	GLGSGLSVGGSGFSASSGQGGGFSSGGGSSSSVK	4	3	1	Q6P6Q2		0	0	0									High		2.30202
	SLDLDSIIAEVK	36	11	3	Q6P6Q2;Q4FZU2;Q6IG05		73634241	9.60062e+07	3.2343e+07	High	4.49531	2.69942	High	High	4.56811	1.8329	High	High	4.26546	2.78887	High
	VSLGGAYGAGGYGSR	14	2	1	Q6P6Q2		0	0	2.06705e+07								High	High	4.09541	3.47184	High
	SNIGYGSGLGSGIGGFASDIGPLLNRR	3	3	1	Q6P6Q2		0	0	0
	SRTEAESWYQTK	9	4	1	Q6P6Q2		0	0	3.55692e+06					High		2.21742	High	High	4.38086	3.54232	High
	YEELQQTAGR	7	3	1	Q6P6Q2		1.7184e+07	0	0		3.07271							High		3.63236
	SFSAASAITPSVSR	9	2	1	Q6P6Q2		0	0	1.25929e+07								High	High	3.19401	3.38895
	WTLLQEQGTK	19	2	1	Q6P6Q2		2877559	1.8431e+07	1.30416e+07		2.71193		High	High	3.10107	1.99421	High	High	2.66047	2.16559	High
	ISFSSGGGSFR	9	2	1	Q6P6Q2		0	0	2.07639e+07								High	High	2.49745	2.69686
	TEAESWYQTK	9	4	1	Q6P6Q2		0	0	0									High		2.72966
	AQYEDIANR	7	8	2	Q6P6Q2;Q6IG05		0	0	2.1436e+07								High	High	2.57428	2.5132	High
	NKLTELEEALQK	3	3	1	Q6P6Q2		0	0	0									High		3.27907
	LALDVEIATYR	4	11	6	A0A0G2JWX4;A0A0G2K6P7;Q6P6Q2;Q4FZU2;Q6IG05;Q6IFZ5		0	0	0									High		2.33779
	LRSEIDNVKK	6	4	1	Q6P6Q2		3.64388e+07	0	4.55141e+07	High	2.76375	1.69533					High		2.71023		High
	NKYEDEINKR	14	6	2	Q6P6Q2;Q10758		1.00062e+08	7.36251e+07	1.01881e+08		2.9933		High	High	2.85859	1.71508	High	High	2.95278	2.61189
	NTKHEISEMNR	3	4	1	Q6P6Q2		0	0	0									High		2.51068
	FASFIDK	4	28	8	A0A0G2JST3;A0A0G2K6P7;Q6P6Q2;Q4FZU2;Q6IG05;Q10758;Q6IFZ5;U3R7A7		1.22497e+07	4.24284e+07	0		1.78435		High		1.84507
	LLEGEECR	7	16	5	A0A0G2JWX4;A0A0G2K6P7;Q6P6Q2;Q6IG05;Q6IFZ5	C7(Carbamidomethyl)	0	1.8828e+07	2.28247e+07		1.98471		High		2.56621		High	High	1.78695	1.48132
	FASFIDKVR	4	26	8	A0A0G2JST3;A0A0G2K6P7;Q6P6Q2;Q4FZU2;Q6IG05;Q10758;Q6IFZ5;U3R7A7		0	0	9432326								High	High	2.92254	2.56002
	KLLEGEECR	2	16	5	A0A0G2JWX4;A0A0G2K6P7;Q6P6Q2;Q6IG05;Q6IFZ5	C8(Carbamidomethyl)	0	0	0									High		2.33273
	RGLGSGLSVGGSGFSASSGQGGGFSSGGGSSSSVK	1	3	1	Q6P6Q2		0	0	0									High		3.38453
	HEISEMNR	3	4	1	Q6P6Q2		0	0	0									High		2.50901
	FVSTTSSSR	3	4	1	Q6P6Q2		0	0	0									High		1.97822
	LTELEEALQK	3	3	1	Q6P6Q2		0	0	0									High		2.05568
	SLYNVGGSKR	3	2	1	Q6P6Q2		0	0	0									High		2.55216
	SLYNVGGSK	2	2	1	Q6P6Q2		0	0	0									High		1.49567
	FLEQQNK	5	38	8	A0A0G2K6P7;Q6P6Q2;Q4FZU2;Q6IG05;Q10758;P31000;Q6IFZ5;A0A0U1RRN6		1.26832e+07	0	0	High	2.28404	2.01767
	QCANLQNAIAEAEQR	1	3	1	Q6P6Q2	C2(Carbamidomethyl)	0	0	0
	VDALMDEINFMK	1	3	1	Q6P6Q2	M5(Oxidation); M11(Oxidation)	0	0	0					High		2.52362
	EYQELMNTK	4	3	1	Q6P6Q2		2.41808e+06	0	0		1.62406
	TTFSSVSR	2	2	1	Q6P6Q2		0	0	0
	VLDTKWTLLQEQGTK	1	2	1	Q6P6Q2		0	0	0									High		2.50505
	DVDAAYMNK	1	8	2	Q6P6Q2;Q4FZU2	M7(Oxidation)	1.69641e+06	0	0		1.67575
P11598	Protein disulfide-isomerase A3 OS=Rattus norvegicus GN=Pdia3 PE=1 SV=2 - [PDIA3_RAT]	58.02	2	31	31	270	8.0728e+07	9.05246e+07	5.02771e+07	68.9682	37.03	16	26	92.4115	38.42	18	33	67.8898	36.63	18	29	505	56.5877	6.21436
	Sequence	# PSMs	# Proteins	# Protein Groups	Protein Group Accessions	Modifications	B2: Area	C2: Area	D2: Area	H4	XCorr B4	XCorr H4	C4	I4	XCorr C4	XCorr I4	D4	J4	XCorr D4	XCorr J4	E4
	FISDKDASVVGFFR	4	2	1	P11598		0	0	0									High		3.27093
	KTFSHELSDFGLESTTGEIPVVAIR	11	2	1	P11598		736206	2.40509e+07	13708910	High	2.20208	1.96085	High		3.46743		High	High	2.65126	1.52119	High
	MDATANDVPSPYEVK	23	2	1	P11598		3.76959e+06	2.88262e+07	3.50103e+07	High	3.36158	3.25425	High	High	4.28814	3.30095	High	High	3.84888	3.19576	High
	RLAPEYEAAATR	4	2	1	P11598		0	0	3.73118e+06	High		3.17873					High	High	3.11984	2.75329
	ELNDFISYLQR	16	2	1	P11598		0	0	1.4793e+07	High		1.84704		High		1.63444	High	High	3.55151	2.84631
	DGEEAGAYDGPR	23	2	1	P11598		0	7.15406e+07	6.99205e+07	High		2.94762	High	High	3.28445	2.25388	High	High	3.28679	3.20987	High
	FAHTNVESLVK	7	2	1	P11598		0	17241029	3.83595e+07				High		1.98352		High	High	1.92935	1.13735	High
	IFRDGEEAGAYDGPR	10	2	1	P11598		0	5.88596e+06	3.44316e+07	High		2.83255	High		2.54165		High	High	3.14243	3.49913	High
	GFPTIYFSPANK	8	2	1	P11598		0	0	2.84326e+07	High		1.97592		High		2.62808	High	High	3.36518	2.12827
	GFPTIYFSPANKK	4	2	1	P11598		0	0	1.44071e+07	High		2.37951					High	High	1.96631	1.70564
	TFSHELSDFGLESTTGEIPVVAIR	12	2	1	P11598		0	6.80212e+07	0	High		1.52841	High		3.3774			High		2.3144	High
	TADGIVSHLK	7	2	1	P11598		0	0	0					High		1.527		High		2.71578	High
	YGVSGYPTLK	8	2	1	P11598		0	7.44189e+07	6.77794e+07				High		2.69054		High		2.51839		High
	TADGIVSHLKK	4	2	1	P11598		0	0	0	High		3.51208						High		3.212	High
	LSKDPNIVIAK	9	2	1	P11598		3.26657e+06	1.49095e+07	3.05016e+07		2.45169		High		2.83331		High	High	2.82107	1.98807	High
	FLQEYFDGNLKR	10	2	1	P11598		0	1.363e+07	1.6347e+07	High		3.59725	High		2.77015		High	High	3.19357	3.41527	High
	LAPEYEAAATR	13	2	1	P11598		1.37959e+07	5.02257e+07	59247276	High	1.87259	1.49152	High	High	2.23272	1.4346	High	High	3.10622	2.09998	High
	SEPIPETNEGPVK	20	2	1	P11598		1.17222e+07	9.62246e+07	133873934	High	2.2443	1.98934	High	High	2.38397	1.75133	High		2.81453		High
	EATNPPIIQEEKPK	10	2	1	P11598		0	0	2.31545e+07	High		2.55335		High		2.24321	High	High	2.79552	2.70673	High
	FLQEYFDGNLK	1	2	1	P11598		0	0	0
	LNFAVASR	15	2	1	P11598		0	3.18869e+07	3.57914e+07	High		2.69964	High	High	2.66872	1.28112	High	High	2.65045	2.03102	High
	DLFSDGHSEFLK	7	2	1	P11598		0	2.11914e+07	2.21863e+07	High		1.33903	High		2.93484		High	High	2.82834	2.99374	High
	TFLDAGHKLNFAVASR	1	2	1	P11598		0	0	0
	FVMQEEFSR	4	2	1	P11598	M3(Oxidation)	0	0	0	High		2.29717									High
	YGVSGYPTLK	4	2	1	P11598	N-Term(Acetyl)	0	2.2699e+07	0	High		1.58341	High	High	2.88594	1.81347
	VDCTANTNTCNK	12	2	1	P11598	C3(Carbamidomethyl); C10(Carbamidomethyl)	0	609275	735427				High	High	2.60701	1.68332	High	High	2.59788	3.49639
	MDATANDVPSPYEVK	5	2	1	P11598	M1(Oxidation)	0	0	8.52412e+06					High		2.4408	High	High	4.3994	3.50019
	FVMQEEFSR	5	2	1	P11598		0	0	0					High		2.32092		High		2.82041	High
	YLKSEPIPETNEGPVK	1	2	1	P11598		0	0	0									High		3.48626
	TFLDAGHK	4	2	1	P11598		6.84061e+06	2.68991e+07	0	High	2.17364	1.88911	High		2.12521						High
	QAGPASVPLR	3	2	1	P11598		0	0	0	High		1.29787
	FIQESIFGLCPHMTEDNKDLIQGK	3	2	1	P11598	C10(Carbamidomethyl)	0	2.2118e+07	0				High		2.00877
	DLLTAYYDVDYEK	1	2	1	P11598		0	0	0
	QAGPASVPLRTEDEFKK	1	2	1	P11598		0	0	0
G3V6D3	ATP synthase subunit beta OS=Rattus norvegicus GN=Atp5b PE=1 SV=1 - [G3V6D3_RAT]	57.84	3	19	19	258	6.3458e+07	3.82096e+07	3.3354e+07	82.9537	47.83	16	26	122.26	42.53	16	40	82.9174	37.62	14	26	529	56.3095	5.2749
	Sequence	# PSMs	# Proteins	# Protein Groups	Protein Group Accessions	Modifications	B2: Area	C2: Area	D2: Area	H4	XCorr B4	XCorr H4	C4	I4	XCorr C4	XCorr I4	D4	J4	XCorr D4	XCorr J4	E4
	IPSAVGYQPTLATDMGTMQER	20	3	1	G3V6D3	M15(Oxidation)	0	5.22852e+06	11422838	High		3.63278	High	High	4.4618	2.33046	High	High	4.5471	4.02397	High
	LVLEVAQHLGESTVR	10	2	1	G3V6D3		0	6.37832e+07	0	High		2.38807	High	High	3.73335	2.18664		High		3.31217	High
	IMDPNIVGSEHYDVAR	10	3	1	G3V6D3		0	3.08984e+07	2.99734e+07	High		3.48303	High	High	1.82334	2.24612	High	High	2.66021	3.6723	High
	VALTGLTVAEYFR	20	3	1	G3V6D3		929073	3.50107e+07	7.60487e+06	High	2.68113	2.16262	High	High	4.02976	1.57695	High	High	3.75094	2.64299	High
	IPSAVGYQPTLATDMGTMQER	26	3	1	G3V6D3		0	2.72713e+07	1.38026e+07	High		3.99199	High	High	4.59524	3.47407	High	High	4.40597	4.11491	High
	VLDSGAPIKIPVGPETLGR	18	2	1	G3V6D3		1.14673e+06	6.52798e+07	5.9304e+07	High	3.37403	2.30847	High		4.20096		High	High	3.50337	3.0963	High
	FTQAGSEVSALLGR	22	3	1	G3V6D3		0	6.13111e+07	2.36621e+07	High		3.82881	High	High	4.7158	3.20549	High	High	4.21459	3.47017	High
	AHGGYSVFAGVGER	13	3	1	G3V6D3		0	1.39657e+07	1.70505e+07	High		2.60511	High	High	3.84176	2.24998	High	High	3.78581	3.32382	High
	TVLIMELINNVAK	6	3	1	G3V6D3		0	0	1.24222e+06								High	High	3.79416	1.44395
	AIAELGIYPAVDPLDSTSR	15	3	1	G3V6D3		1.0254e+07	4.85017e+07	5.5292e+06	High	3.80459	2.76706	High		3.05215		High	High	3.12614	2.653	High
	VALVYGQMNEPPGAR	20	3	1	G3V6D3		0	1.89203e+07	1.45303e+07	High		3.05044	High	High	3.67894	2.28711	High	High	4.18857	3.03321	High
	IMNVIGEPIDER	16	2	1	G3V6D3		2.17615e+06	4.28361e+07	2.53513e+07	High	2.87662	2.46283	High	High	3.17124	2.16102	High	High	3.59559	2.08048	High
	GSITSVQAIYVPADDLTDPAPATTFAHLDATTVLSR	2	3	1	G3V6D3		0	0	0				High		3.5955
	IGLFGGAGVGK	11	3	1	G3V6D3		0	2.95148e+07	2.48136e+07	High		1.55751	High	High	2.21352	1.88611	High	High	2.55893	1.81899	High
	FLSQPFQVAEVFTGHMGK	7	3	1	G3V6D3		0	4.17893e+07	1.24787e+07				High	High	2.00038	1.34863	High		2.97116
	IPVGPETLGR	9	2	1	G3V6D3		0	22669473	22273634	High		1.91326	High	High	2.79217	1.75157	High	High	2.35908	2.04657	High
	EGNDLYHEMIESGVINLK	6	3	1	G3V6D3		0	1.66053e+07	3.707e+06	High		1.18129	High		2.82027		High		2.33925		High
	VVDLLAPYAK	3	3	1	G3V6D3		0	0	0								High		1.99259
	TIAMDGTEGLVR	2	2	1	G3V6D3		9.0452e+06	0	1.3556e+07		2.35958						High		2.91598
	TIAMDGTEGLVR	10	2	1	G3V6D3	M4(Oxidation)	0	3.36024e+06	8486052	High		2.82877	High	High	2.32497	1.69693	High	High	3.13571	2.60681	High
	IPSAVGYQPTLATDMGTMQER	1	3	1	G3V6D3	M15(Oxidation); M18(Oxidation)	0	0	2.82978e+06								High		3.73091
	IMNVIGEPIDER	5	2	1	G3V6D3	M2(Oxidation)	0	0	9.37721e+06								High	High	3.08972	2.38867
	IMDPNIVGSEHYDVAR	1	3	1	G3V6D3	M2(Oxidation)	0	0	1.45049e+07								High		2.55143
	FLSQPFQVAEVFTGHMGK	1	3	1	G3V6D3	M16(Oxidation)	0	0	0
	VALVYGQMNEPPGAR	2	3	1	G3V6D3	M8(Oxidation)	0	0	0
	GFQQILAGDYDHLPEQAFYMVGPIEEAVAK	1	2	1	G3V6D3	M20(Oxidation)	0	0	0									High		1.70995
	EGNDLYHEMIESGVINLK	1	3	1	G3V6D3	M9(Oxidation)	0	0	3.2293e+06								High		2.00712
Q6GMN8	Actn1 protein OS=Rattus norvegicus GN=Actn1 PE=1 SV=1 - [Q6GMN8_RAT]	57.72	7	24	43	292	5.33558e+07	3.87062e+07	3.37352e+07	109.141	32.13	22	36	111.265	30.21	22	44	83.8633	26.04	19	33	887	102.547	5.47803
	Sequence	# PSMs	# Proteins	# Protein Groups	Protein Group Accessions	Modifications	B2: Area	C2: Area	D2: Area	H4	XCorr B4	XCorr H4	C4	I4	XCorr C4	XCorr I4	D4	J4	XCorr D4	XCorr J4	E4
	MVSDINNAWGCLEQAEK	5	3	1	Q6GMN8	C11(Carbamidomethyl)	0	0	6.23676e+06	High		2.35117					High	High	4.6447	2.73745
	IDQLEGDHQLIQEALIFDNK	5	3	1	Q6GMN8		0	1.73885e+07	0	High		2.62611	High		3.27759
	TINEVENQILTR	23	8	2	Q6GMN8;A0A0G2K013		1.7996e+06	7.10583e+07	5.63832e+07	High	3.40148	3.20431	High	High	3.7561	2.40554	High	High	3.51734	4.31731	High
	CQLEINFNTLQTK	6	11	2	Q6GMN8;A0A0G2K013	C1(Carbamidomethyl)	0	0	6.70496e+06	High		3.09658					High	High	3.30543	3.34299
	VGWEQLLTTIAR	29	8	2	Q6GMN8;A0A0G2K013		0	28020046	2.75237e+07	High		1.3781	High	High	3.77502	2.9135	High	High	3.85987	2.93654	High
	ETADTDTADQVMASFK	4	3	1	Q6GMN8		0	5135723	0	High		2.97704	High		4.49265						High
	MLDAEDIVGTARPDEK	9	3	1	Q6GMN8		0	3.64441e+06	1.20764e+07	High		3.48271	High		4.0321		High	High	4.06105	4.31152	High
	FAIQDISVEETSAK	17	11	2	Q6GMN8;A0A0G2K013		998627	3.68777e+07	2.14974e+07	High	2.89387	3.34318	High	High	3.89774	3.10422	High	High	3.06063	3.15031	High
	GYEEWLLNEIR	5	7	2	Q6GMN8;A0A0G2K013		0	1.20605e+07	0	High		1.87433	High		3.22411			High		1.92009	High
	HEAFESDLAAHQDR	8	12	2	Q6GMN8;A0A0G2K013		0	2.27876e+07	2.11076e+07				High		3.39489		High	High	4.70568	3.43363	High
	VLAVNQENEQLMEDYEK	7	3	1	Q6GMN8		0	7.10776e+06	8.35689e+06	High		4.65601	High		3.97174		High	High	4.88744	2.62039	High
	VPENTMQAMQQK	10	3	1	Q6GMN8		0	16530270	1.2186e+07	High		2.49604	High		3.33611		High	High	3.23511	3.0871	High
	LSNRPAFMPSEGR	18	6	2	Q6GMN8;A0A0G2K013		0	4.09847e+07	2.95517e+07	High		2.98088	High		2.82673		High	High	2.65157	2.765	High
	LVSIGAEEIVDGNVK	2	4	1	Q6GMN8		0	0	0	High		2.10164
	LASDLLEWIR	18	6	2	Q6GMN8;A0A0G2K013		3.78217e+06	4.80245e+07	6.20871e+06	High	2.78367	2.02837	High		3.24374		High	High	2.20945	1.76389	High
	KDDPLTNLNTAFDVAER	2	3	1	Q6GMN8		0	0	0
	HTNYTMEHIR	17	9	2	Q6GMN8;A0A0G2K013		0	1.81774e+07	2.82028e+07	High		2.5036	High		2.5362		High	High	2.48921	2.04866	High
	IVQTYHVNMAGTNPYTTITPQEINGK	3	3	1	Q6GMN8		0	1.19688e+07	0				High		3.57824			High		2.21252
	NVNIQNFHISWK	2	3	1	Q6GMN8		0	0	0	High		2.2414
	HRPELIDYGK	8	3	1	Q6GMN8		0	9.63087e+06	1.35971e+07				High		2.59013		High	High	2.54259	1.91056	High
	EGLLLWCQR	6	11	2	Q6GMN8;A0A0G2K013	C7(Carbamidomethyl)	0	1.96373e+07	0	High		1.73534	High		2.51331			High		2.11351	High
	HTNYTMEHIR	8	9	2	A0A0G2K013;Q6GMN8	M6(Oxidation)	0	3.48403e+06	5552634				High		2.09711		High		2.36973		High
	TFTAWCNSHLR	9	11	2	Q6GMN8;A0A0G2K013	C6(Carbamidomethyl)	0	8.44004e+06	8.72136e+06	High		2.63065	High		2.44793		High	High	2.27633	2.67396	High
	KHEAFESDLAAHQDR	3	8	2	Q6GMN8;A0A0G2K013		0	0	0									High		3.77632
	ALDFIASK	6	10	2	Q6GMN8;A0A0G2K013		0	2.45446e+07	3.01837e+07				High		1.35665		High	High	2.14272	1.7232
	IMSIVDPNR	3	3	1	Q6GMN8		0	0	0	High		1.86693		High		1.89017
	DYETATLSEIK	4	3	1	Q6GMN8		0	5.14078e+06	4.15438e+06	High		2.05828	High		1.99228		High		2.35742
	ASIHEAWTDGK	3	7	2	Q6GMN8;A0A0G2K013		3.07465e+06	0	1.99651e+07		2.06793						High		1.95645
	LLETIDQLYLEYAK	2	3	1	Q6GMN8		0	0	0		2.35412							High		1.67861
	LAILGIHNEVSK	5	3	1	Q6GMN8		0	0	1.26587e+07	High		2.46784					High	High	3.51988	3.41605	High
	VPENTMQAMQQK	1	3	1	Q6GMN8	M6(Oxidation)	0	0	4.0409e+06								High		2.67309
	DQALTEEHSR	4	3	1	Q6GMN8		0	0	0									High		2.59373
	ATLPDADKER	9	3	1	Q6GMN8		3.51925e+06	1.0421e+07	1.38351e+07	High	2.21897	2.51878	High		2.27908		High	High	2.21019	2.28216
	YLDIPK	7	10	2	Q6GMN8;A0A0G2K013		0	0	1.71022e+07					High		1.30111	High	High	1.81755	1.54329
	AGTQIENIEEDFRDGLK	1	3	1	Q6GMN8		0	0	0
	ELPPDQAEYCIAR	7	8	2	Q6GMN8;A0A0G2K013	C10(Carbamidomethyl)	0	0	3.64994e+06				High		2.29548		High	High	2.69002	1.91738	High
	DDPLTNLNTAFDVAER	2	3	1	Q6GMN8		0	0	0								High		3.86105
	LSNRPAFMPSEGR	2	6	2	Q6GMN8;A0A0G2K013	M8(Oxidation)	0	0	8.63837e+06								High		2.75578
	GISQEQMNEFR	1	3	1	Q6GMN8	M7(Oxidation)	0	0	0									High		2.39024
	DLLLDPAWEK	2	11	2	Q6GMN8;A0A0G2K013		0	1.30526e+07	0				High		2.65651
	ASFNHFDR	1	7	1	Q6GMN8		0	0	0
	ISIEMHGTLEDQLSHLR	1	3	1	Q6GMN8		0	0	0
	QKDYETATLSEIK	2	3	1	Q6GMN8		0	0	0												High
	AIMTYVSSFYHAFSGAQK	1	6	2	Q6GMN8;A0A0G2K013		0	0	0
	VPENTMQAMQQK	1	3	1	Q6GMN8	M6(Oxidation); M9(Oxidation)	0	0	1.11673e+06								High		1.64494
	DGLGFCALIHR	1	3	1	Q6GMN8	C6(Carbamidomethyl)	0	0	0
	MEEIGR	2	8	2	Q6GMN8;A0A0G2K013		0	0	0									High		1.49094	High
P62966	Cellular retinoic acid-binding protein 1 OS=Rattus norvegicus GN=Crabp1 PE=1 SV=3 - [RABP1_RAT]	57.66	3	9	9	96	7.02683e+07	1.07425e+08	3.43221e+07	46.8279	45.26	7	15	54.5622	45.26	7	18	31.6053	37.96	5	10	137	15.5818	5.37646
	Sequence	# PSMs	# Proteins	# Protein Groups	Protein Group Accessions	Modifications	B2: Area	C2: Area	D2: Area	H4	XCorr B4	XCorr H4	C4	I4	XCorr C4	XCorr I4	D4	J4	XCorr D4	XCorr J4	E4
	IHCTQTLLEGDGPK	29	1	1	P62966	C3(Carbamidomethyl)	0	33502950	7.84029e+07	High		4.49046	High	High	4.6214	3.65636	High	High	4.42134	3.63996	High
	VGEGFEEETVDGR	22	1	1	P62966		0	1.2539e+08	1.75836e+08	High		3.7767	High	High	3.77172	3.24469	High	High	4.12918	3.08262	High
	KVAVAAASKPHVEIR	5	1	1	P62966		0	4.92272e+06	8.72307e+06	High		2.47251	High		2.24446		High		2.70498
	VGEGFEEETVDGRK	7	1	1	P62966		0	3753830	7.11901e+06	High		3.13265	High	High	3.73216	2.15573	High	High	4.26805	2.37575	High
	VAVAAASKPHVEIR	5	1	1	P62966		0	1.02495e+07	27512129	High		1.67582	High		2.15064		High		2.65335		High
	SSENFDELLK	14	1	1	P62966		0	5.19124e+07	6.8036e+07	High		1.87496	High	High	2.68508	1.81869	High	High	2.96182	2.48227	High
	ALGVNAMLR	8	1	1	P62966	M7(Oxidation)	0	9.09005e+06	1.44291e+07	High		1.61029	High		2.32368		High		2.52423
	ALGVNAMLR	3	1	1	P62966		0	0	0	High		1.32051		High		1.53426
	SLPTWENENKIHCTQTLLEGDGPK	1	1	1	P62966	C13(Carbamidomethyl)	0	0	0
	TTEINFK	2	3	1	P62966		0	0	0	High		0.945499
P04785	Protein disulfide-isomerase OS=Rattus norvegicus GN=P4hb PE=1 SV=2 - [PDIA1_RAT]	57.37	2	25	25	237	6.01452e+07	7.59128e+07	3.70241e+07	82.7745	37.92	16	30	90.7623	36.94	17	34	58.1952	31.24	15	23	509	56.9157	4.93213
	Sequence	# PSMs	# Proteins	# Protein Groups	Protein Group Accessions	Modifications	B2: Area	C2: Area	D2: Area	H4	XCorr B4	XCorr H4	C4	I4	XCorr C4	XCorr I4	D4	J4	XCorr D4	XCorr J4	E4
	VDATEESDLAQQYGVR	31	1	1	P04785		3.58118e+06	43102233	3.7718e+07	High	4.18122	3.39127	High	High	4.79019	3.4247	High	High	4.47926	3.26988	High
	HNQLPLVIEFTEQTAPK	14	1	1	P04785		0	4.61863e+07	3.44018e+07	High		2.59595	High	High	3.00929	2.00242	High	High	3.63848	3.41058	High
	IKPHLMSQELPEDWDKQPVK	8	1	1	P04785		0	3.69342e+07	1.60083e+07	High		1.94905	High		2.69704		High	High	2.17297	2.15827
	LGETYKDHENIVIAK	20	1	1	P04785		0	53398441	5.84342e+07	High		3.92092	High	High	3.78523	1.87497	High	High	2.92258	3.72363	High
	ITQFCHHFLEGK	10	1	1	P04785	C5(Carbamidomethyl)	0	0	5.79554e+06	High		3.30552					High	High	2.66417	2.99236	High
	QFLLAAEAVDDIPFGITSNSDVFSK	4	1	1	P04785		0	1.47373e+07	0	High		2.02205	High		2.73294
	MDSTANEVEAVK	21	1	1	P04785		1.85413e+07	6.48201e+07	7.77628e+07	High	3.31838	3.16985	High	High	3.4014	2.53882	High	High	3.72134	2.40897	High
	YQLDKDGVVLFK	17	1	1	P04785		0	1.6855e+07	3.65883e+07	High		3.38346	High		3.82153		High	High	2.82622	2.9782	High
	MDSTANEVEAVK	3	1	1	P04785	M1(Oxidation)	0	0	1.65819e+07	High		2.50264					High		2.67044
	LITLEEEMTK	10	1	1	P04785		0	4.69424e+07	2.38102e+07				High	High	2.63646	1.48531	High	High	2.96494	1.7525	High
	NFEEVAFDEK	15	1	1	P04785		0	4.37709e+07	3.45567e+07	High		2.58527	High	High	2.86523	1.90422	High	High	3.10312	2.68351	High
	YKPESDELTAEK	10	1	1	P04785		8.12186e+06	2.58654e+07	3.54622e+07	High	1.92007	1.55237	High		2.22958		High	High	2.61245	2.18932	High
	NFEEVAFDEKK	15	1	1	P04785		0	1.58223e+07	2.11318e+07	High		2.56733	High	High	2.94205	2.34987	High	High	3.33789	3.01138	High
	EADDIVNWLK	8	1	1	P04785		0	45733656	1.67453e+07	High		1.66652	High		2.12212		High	High	2.25777	1.15443	High
	TVIDYNGER	12	1	1	P04785		1.55131e+07	6.22169e+07	6.92436e+07	High	1.85919	1.3934	High	High	2.25521	1.98546	High	High	2.58274	2.08296	High
	LITLEEEMTK	6	1	1	P04785	M8(Oxidation)	0	1.03138e+07	1.32773e+07				High		2.28762		High		2.66264		High
	THILLFLPK	8	1	1	P04785		0	2.36699e+07	9.27459e+06	High		1.66887	High		2.14974		High	High	2.45851	2.25351	High
	ILEFFGLK	3	1	1	P04785		0	0	0												High
	LKAEGSEIR	3	1	1	P04785		0	0	0									High		2.21642
	ILFIFIDSDHTDNQR	2	1	1	P04785		0	0	0	High		2.08522						High		3.0157
	NNFEGEITK	6	1	1	P04785		1.07015e+07	5.20257e+07	8.07319e+07		1.79981		High	High	2.0233	2.12982	High		2.04091
	YQLDKDGVVLFKK	1	1	1	P04785		0	0	0
	LLDFIK	4	2	1	P04785		0	2.6013e+07	2.07833e+07				High		1.28481		High		1.08489		High
	ALAPEYAK	1	1	1	P04785		0	0	0
	IKPHLMSQELPEDWDKQPVK	1	1	1	P04785	M6(Oxidation)	0	0	0
	FFPASADR	2	1	1	P04785		0	0	68987544								High	High	1.6714	1.59705
	QLAPIWDK	1	1	1	P04785		0	0	0
	TGPAATTLSDTAAAESLVDSSEVTVIGFFK	1	1	1	P04785		0	0	0					High		1.35483
D3ZWE0	Histone H2A OS=Rattus norvegicus GN=Hist2h2ab PE=3 SV=1 - [D3ZWE0_RAT]	56.92	1	1	5	43	6.51466e+08	6.50397e+08	6.05223e+08	12.8426	16.92	3	7	14.5391	31.54	3	6	10.1411	9.23	2	5	130	13.9908	10.8872
	Sequence	# PSMs	# Proteins	# Protein Groups	Protein Group Accessions	Modifications	B2: Area	C2: Area	D2: Area	H4	XCorr B4	XCorr H4	C4	I4	XCorr C4	XCorr I4	D4	J4	XCorr D4	XCorr J4	E4
	LLGGVTIAQGGVLPNIQAVLLPK	1	2	1	D3ZWE0		0	0	0
	SSRAGLQFPVGR	11	14	3	A9UMV8;D4ACV3;D3ZWE0		0	26251513	1.61448e+07	High		3.05019	High	High	2.76845	2.27936	High	High	2.86516	2.83857	High
	AGLQFPVGR	27	19	4	A9UMV8;D4ACV3;A0A0A0MXW3;D3ZWE0		2.45255e+08	1.92489e+09	1.28465e+09	High	2.77895	1.54933	High		2.34913		High	High	2.17806	2.05048	High
	VGAGAPVYMAAVLEYLTAEILELAGNAAR	3	3	2	D4ACV3;D3ZWE0	M9(Oxidation)	0	0	0								High	High	4.27354	1.34737
	LLRKGNYAER	1	7	3	A9UMV8;D4ACV3;D3ZWE0		0	3.25621e+06	0				High		2.01095
P62329	Thymosin beta-4 OS=Rattus norvegicus GN=Tmsb4x PE=1 SV=2 - [TYB4_RAT]	56.82	3	4	4	19	5.18442e+06	7.38872e+06	3.97084e+06	6.55786	54.55	2	2	9.06251	54.55	2	3	2.91037	27.27	1	1	44	5.04952	5.05908
	Sequence	# PSMs	# Proteins	# Protein Groups	Protein Group Accessions	Modifications	B2: Area	C2: Area	D2: Area	H4	XCorr B4	XCorr H4	C4	I4	XCorr C4	XCorr I4	D4	J4	XCorr D4	XCorr J4	E4
	TETQEKNPLPSKETIEQEK	2	1	1	P62329		0	0	0									High		2.51544
	ETIEQEKQAGES	6	1	1	P62329		0	3.97814e+06	6.1464e+06				High		3.32893		High	High	3.3531	2.38063
	TETQEKNPLPSK	7	3	1	P62329		0	6.39071e+06	8.63105e+06	High		2.8771	High		3.22894		High	High	3.14015	2.6125	High
[truncated: 10,691 more rows]
