# Supplementary material for: Proteomic Analysis of the Periodontal Ligament During Orthodontic Movement: A Study in Rats
Source: Proteomes. 2025 Sep 11;13(3):42. doi: 10.3390/proteomes13030042 (PMC12452640; doi:10.3390/proteomes13030042)
Supplement: Supplementary file 1 [file proteomes-13-00042-s001.zip › Table S3.xls]

## Sheet: Sheet1
Accession	Description	ΣCoverage	Σ# Proteins	Σ# Unique Peptides	Σ# Peptides	Σ# PSMs	A2: Area	B2: Area	C2: Area	D2: Area	E2: Area	Score A4	Coverage A4	# Peptides A4	# PSM A4	Score B4	Coverage B4	# Peptides B4	# PSM B4	Score C4	Coverage C4	# Peptides C4	# PSM C4	Score D4	Coverage D4	# Peptides D4	# PSM D4	Score E4	Coverage E4	# Peptides E4	# PSM E4	# AAs	MW [kDa]	calc. pI
P02091	Hemoglobin subunit beta-1 OS=Rattus norvegicus (Rat) OX=10116 GN=Hbb PE=1 SV=3 - [HBB1_RAT]	91.16	2	6	17	446	1.38832e+09	1.99757e+09	8.36982e+07	1.52392e+08	1.02094e+08	138.115	80.27	15	64	175.585	76.19	14	87	87.7332	80.95	11	27	117.301	76.87	11	36	90.7516	74.83	11	28	147	15.9692	8.07471
	Sequence	# PSMs	# Proteins	# Protein Groups	Protein Group Accessions	Modifications	MH+ [Da]	A2: Area	B2: Area	C2: Area	D2: Area	J2: Area	q-Value	PEP	A4	G4	XCorr A4	XCorr G4	B4	H4	XCorr B4	XCorr H4	C4	I4	XCorr C4	XCorr I4	D4	J4	XCorr D4	XCorr J4	E4
	YFDSFGDLSSASAIMGNPK	68	1	1	P02091		2006.92	3.8357e+08	3.91911e+08	1.08302e+08	6.55578e+07	1.34001e+08	0	4.205e-08	High	High	4.6055	4.47843	High	High	5.01388	3.33975	High	High	6.66929	4.57277	High	High	6.52641	5.20274	High
	GTFAHLSELHCDK	23	2	2	P02091;P11517	C11(Carbamidomethyl)	1514.72	9.27171e+07	3.55517e+08	814397	0	3.67453e+07	0	2.804e-11	High	High	4.41345	4.15277	High	High	2.72197	4.11622	High	High	1.36917	3.0507		High		3.8542
	YFDSFGDLSSASAIMGNPK	86	1	1	P02091	M15(Oxidation)	2022.92	3.05381e+08	3.92371e+08	1.46441e+07	1.41812e+07	4.93866e+07	0	1.137e-13	High	High	3.54321	4.43306	High	High	5.21565	4.26785	High	High	6.44195	3.4453	High	High	5.66574	5.3113	High
	VVAGVASALAHKYH	6	2	2	P02091;P11517		1422.8	1.33743e+07	1.1614e+07	0	0	9219844	0	8.796e-05	High		3.13247		High	High	3.46523	2.41499						High		3.5146
	AAVNGLWGKVNPDDVGGEALGR	4	1	1	P02091		2195.13	8.88929e+06	3.42328e+06	0	1.08673e+07	0	0	0.007942	High		3.00676		High		2.82254						High		4.49105
	VNPDDVGGEALGR	44	1	1	P02091		1298.64	1969952800	2.72068e+09	7.8989e+06	1.31465e+07	488042764	0	0.0001436	High	High	2.8966	3.2079	High	High	3.32273	3.28808	High	High	2.8174	2.67605	High	High	3.27216	2.98361	High
	KVINAFNDGLK	25	2	2	P02091;P11517		1218.7	1.61269e+08	2.00577e+08	0	0	4.87206e+07	0	0.0003701	High	High	2.89305	1.97561	High	High	2.26331	2.71757		High		1.90996		High		2.50241	High
	VINAFNDGLKHLDNLK	2	2	2	P02091;P11517		1811	3.15276e+06	0	1.19817e+06	0	0	0	4.002e-06	High		2.8334						High		1.66405
	GTFAHLSELHCDKLHVDPENFR	8	2	2	P02091;P11517	C11(Carbamidomethyl)	2622.26	1.84378e+07	7.64474e+06	0	5.91596e+06	1.98454e+07	0	0.04958	High		2.80202		High	High	1.85744	1.71483	High		4.14485		High	High	4.1751	1.90421	High
	VVAGVASALAHK	42	2	2	P02091;P11517		1122.67	7.95423e+08	326153087	0	0	1.16507e+08	0	4.155e-06	High	High	2.69468	2.81153	High	High	2.57642	2.59846		High		3.01083		High		2.26378	High
	YFDSFGDLSSASAIMGNPKVK	14	1	1	P02091		2234.09	1.82443e+07	1.65764e+07	1.82513e+07	2.17835e+07	4.28038e+06	0	0.1199	High		2.55825		High	High	2.20386	2.2725	High		2.58516		High	High	2.91741	1.82959	High
	EFTPCAQAAFQK	20	2	2	P02091;P11517	C5(Carbamidomethyl)	1397.67	609713704	7.25642e+08	1.3406e+06	3.01944e+06	1.67887e+08	0	0.004812	High	High	2.33787	2.48956	High	High	2.19963	2.39537	High	High	2.39034	2.07043	High	High	2.43799	2.18782	High
	YFDSFGDLSSASAIMGNPKVK	6	1	1	P02091	M15(Oxidation)	2250.08	8.20661e+06	9194056	3.2289e+06	5201315	0	0	0.08673	High		2.19113		High		3.1122		High		1.87414		High		3.23096		High
	LLVVYPWTQR	57	3	2	P02091;P11517		1274.73	1.15817e+09	1.79366e+09	1.24541e+08	2.75715e+08	3.24053e+08	0	4.963e-05	High	High	1.91762	2.21583	High	High	2.10253	1.78172	High	High	2.94249	2.16771	High	High	2.32131	2.14078	High
	VINAFNDGLK	12	2	2	P02091;P11517		1090.6	1.03683e+09	1.47837e+09	4.78393e+06	7.17687e+06	2.03781e+08	0	0.0003772	High		1.91663		High		1.67733		High		2.37785		High	High	2.05296	1.44884	High
	AAVNGLWGK	15	1	1	P02091		915.508	4.31733e+08	4.74734e+08	1.59401e+06	2.64006e+06	1.36901e+08	0	0.0003479	High	High	1.8839	1.19299	High	High	1.37782	1.67398	High	High	2.7374	1.48334	High	High	2.80139	1.64934	High
	LLVVYPWTQRYFDSFGDLSSASAIMGNPK	2	1	1	P02091	M25(Oxidation)	3278.64	0	0	0	0	0	0	0.01663													High		4.48905		High
	LLGNMIVIVLGHHLGK	3	2	2	P02091;P11517		1714.03	0	0	0	115904461	0	0	0.1256													High		2.06248
	LHVDPENFR	6	2	2	P02091;P11517		1126.58	1.50404e+08	1.72502e+08	0	0	0	0.001	0.02101	High		1.75324		High	High	1.85815	1.64692
	LLGNMIVIVLGHHLGK	3	2	2	P02091;P11517	M5(Oxidation)	1730.02	0	0	0	2.33214e+07	0	0.004	0.09137									High		3.16368		High		1.8525
A0A0G2JSV6	GLOBIN domain-containing protein OS=Rattus norvegicus (Rat) OX=10116 GN=Hba-a2 PE=1 SV=1 - [A0A0G2JSV6_RAT]	90.85	2	12	13	292	1.7942e+09	1.88213e+09	5.55064e+07	1.53325e+08	6.05934e+07	96.7862	54.93	8	44	102.36	58.45	7	45	67.5076	52.11	6	22	85.9518	83.1	11	40	70.9245	58.45	8	27	142	15.2748	8.30908
	Sequence	# PSMs	# Proteins	# Protein Groups	Protein Group Accessions	Modifications	MH+ [Da]	A2: Area	B2: Area	C2: Area	D2: Area	J2: Area	q-Value	PEP	A4	G4	XCorr A4	XCorr G4	B4	H4	XCorr B4	XCorr H4	C4	I4	XCorr C4	XCorr I4	D4	J4	XCorr D4	XCorr J4	E4
	AADHVEDLPGALSTLSDLHAHK	40	2	1	A0A0G2JSV6		2297.19	7.27048e+08	4.47193e+08	1.10376e+07	2.86506e+08	3.64254e+08	0	5.034e-08	High	High	4.08407	2.79868	High	High	5.40006	4.47456	High	High	5.61432	2.61409	High	High	5.41169	5.66775	High
	FLASVSTVLTSKYR	2	2	1	A0A0G2JSV6		1571.9	2.35544e+06	0	0	4.47315e+06	0	0	7.558e-06	High		3.3742										High		1.5842
	TYFSHIDVSPGSAQVK	46	2	1	A0A0G2JSV6		1735.88	1.61392e+09	8.3996e+08	4.5174e+07	1.05143e+08	3.39379e+08	0	2.665e-05	High	High	3.30873	3.98242	High	High	3.99367	3.71218	High	High	2.87084	3.59344	High	High	2.82825	4.48403	High
	IGGHGGEYGEEALQR	55	2	1	A0A0G2JSV6		1572.74	1.63748e+09	2.59155e+09	1.92428e+07	4.02786e+07	637555278	0	6.852e-06	High	High	3.24303	3.6931	High	High	3.8279	3.62428	High	High	4.797	3.32094	High	High	4.42903	3.70293	High
	AADHVEDLPGALSTLSDLHAHKLR	8	2	1	A0A0G2JSV6		2566.36	1.23688e+07	0	0	2.02446e+07	0	0	4.867e-05	High		2.951			High		3.37464					High		2.92256		High
	FLASVSTVLTSK	46	2	1	A0A0G2JSV6		1252.72	2.54818e+08	1.23241e+08	9.82016e+07	6.83269e+07	4.30704e+07	0	0.02589	High	High	2.3811	2.65147	High	High	2.87923	2.30847	High		3.30211		High	High	3.56846	2.85001	High
	MFAAFPTTK	40	2	1	A0A0G2JSV6	M1(Oxidation)	1029.51	6.8388e+08	979409265	2.56567e+06	3.46681e+06	9.29499e+07	0	2.231e-06	High	High	2.14763	2.20279	High	High	2.8467	1.84984	High	High	2.33978	2.00273	High	High	2.69156	1.61628	High
	MFAAFPTTK	33	2	1	A0A0G2JSV6		1013.52	2.13121e+09	2.21486e+09	8.87588e+06	1.2931e+07	4.45858e+08	0	0.0009024	High	High	2.09092	2.33929	High	High	1.86073	1.70918	High	High	2.88435	1.50406	High	High	2.68151	1.90616	High
	MFAAFPTTKTYFSHIDVSPGSAQVK	9	2	1	A0A0G2JSV6		2730.37	5.22902e+07	0	2.31436e+07	3.97168e+07	0	0	0.07149	High		1.84136						High		2.53411		High		3.88287		High
	TYFSHIDVSPGSAQVKAHGK	2	2	1	A0A0G2JSV6		2129.1	0	1.52099e+06	0	0	3.03823e+06	0	2.473e-09					High		2.09621							High		1.99147
	NCWGKIGGHGGEYGEEALQR	2	2	1	A0A0G2JSV6	C2(Carbamidomethyl)	2218.02	0	5.39175e+06	0	798942	0	0	0.1795					High		2.0291						High		1.4596
	VADALAKAADHVEDLPGALSTLSDLHAHK	4	2	1	A0A0G2JSV6		2965.55	0	0	0	2.71526e+07	0	0	0.009399													High		4.52269		High
	MFAAFPTTKTYFSHIDVSPGSAQVK	3	2	1	A0A0G2JSV6	M1(Oxidation)	2746.37	0	0	0	1.2556e+07	0	0	0.05775													High		2.43752
	FLSHCLLVTLACHHPGDFTPAMHASLDK	1	2	1	A0A0G2JSV6	C5(Carbamidomethyl); C12(Carbamidomethyl); M22(Oxidation)	3191.53	0	0	0	2.0499e+06	0	0.004	0.2533													High		2.39661
	LRVDPVNFK	1	3	2	A0A0G2JSV6;Q63910		1087.64	0	0	0	0	9.35689e+06	0.006	0.1048														High		0.812321
P02770	Serum albumin OS=Rattus norvegicus (Rat) OX=10116 GN=Alb PE=1 SV=2 - [ALBU_RAT]	87.99	1	68	68	1336	1.24624e+09	4.92468e+08	6.08732e+08	4.84766e+08	4.07514e+08	300.673	70.07	47	145	174.673	62.01	39	94	298.6	64.97	34	87	287.692	63.49	30	92	223.676	44.57	19	65	608	68.6861	6.48096
	Sequence	# PSMs	# Proteins	# Protein Groups	Protein Group Accessions	Modifications	MH+ [Da]	A2: Area	B2: Area	C2: Area	D2: Area	J2: Area	q-Value	PEP	A4	G4	XCorr A4	XCorr G4	B4	H4	XCorr B4	XCorr H4	C4	I4	XCorr C4	XCorr I4	D4	J4	XCorr D4	XCorr J4	E4
	YNEVLTQCCTESDK	40	1	1	P02770	C8(Carbamidomethyl); C9(Carbamidomethyl)	1746.74	4.1065e+08	164735353	0	0	3.6291e+08	0	3.664e-06	High	High	4.45085	4.57933	High	High	3.05817	4.39271		High		4.00729		High		4.6615
	ECCHGDLLECADDRAELAK	25	1	1	P02770	C2(Carbamidomethyl); C3(Carbamidomethyl); C10(Carbamidomethyl)	2261.98	1.89104e+07	1.23014e+07	0	2.52099e+06	2.65426e+08	0	4.851e-10	High	High	4.28154	4.16395	High	High	2.75631	3.35068		High		2.91532	High	High	1.58453	3.98333
	AADKDNCFATEGPNLVAR	43	1	1	P02770	C7(Carbamidomethyl)	1948.94	1076447601	1.98357e+08	8.39176e+06	1.02678e+07	1.06531e+09	0	5.244e-16	High	High	3.82619	4.28749	High	High	3.9217	3.59142	High	High	4.00974	4.85918	High	High	3.27964	4.02302	High
	DNCFATEGPNLVAR	9	1	1	P02770	C3(Carbamidomethyl)	1563.74	7.41253e+06	3.82561e+06	0	0	3.38289e+06	0	0.000998	High	High	3.74362	3.96272	High	High	3.52976	3.229		High		2.8707		High		3.49439
	INKECCHGDLLECADDR	23	1	1	P02770	C5(Carbamidomethyl); C6(Carbamidomethyl); C13(Carbamidomethyl)	2104.91	8.54749e+06	2.94209e+06	0	0	6.2471e+07	0	4.006e-08	High	High	3.65466	3.03115	High	High	2.48957	4.0764		High		2.86206		High		3.11019
	RHPYFYAPELLYYAEK	32	1	1	P02770		2060.03	3.91785e+08	5.2004e+06	125770268	1.29077e+08	4.75994e+08	0	2.424e-08	High		3.63088		High	High	2.20337	3.93617	High	High	4.67046	2.03688	High	High	4.1384	3.80859	High
	TCVADENAENCDK	31	1	1	P02770	C2(Carbamidomethyl); C11(Carbamidomethyl)	1525.61	5.84731e+08	2.48407e+08	430940	585979	8.95317e+08	0	9.368e-08	High	High	3.39358	3.06614	High	High	2.6899	3.65295	High	High	2.5704	3.1775	High	High	3.06833	3.36674
	LCVLHEKTPVSEK	7	1	1	P02770	C2(Carbamidomethyl)	1539.84	7.7378e+06	1.485e+06	0	0	1.65255e+07	0	2.711e-05	High	High	3.29448	2.33839	High	High	2.99824	4.4119						High		3.62168
	ECCHGDLLECADDR	31	1	1	P02770	C2(Carbamidomethyl); C3(Carbamidomethyl); C10(Carbamidomethyl)	1749.68	2.47777e+07	2.50917e+07	0	0	2.78398e+07	0	0.0003549	High	High	3.25216	3.56297	High	High	2.07026	3.25737		High		3.53577		High		3.07806
	NLVKTNCELYEK	11	1	1	P02770	C7(Carbamidomethyl)	1510.77	1.22705e+07	0	0	0	1.26976e+07	0	0.01605	High	High	3.22761	3.43518		High		3.30113						High		3.05152
	SIHTLFGDKLCAIPK	13	1	1	P02770	C11(Carbamidomethyl)	1699.94	2.61192e+07	6.98814e+06	9.83683e+06	4.65113e+06	8.23608e+07	0	0.0002806	High		3.17608		High	High	1.7823	3.90883	High		2.91321		High	High	2.98235	3.53727
	YMCENQATISSK	35	1	1	P02770	C3(Carbamidomethyl)	1431.64	4.5864e+08	1.7141e+08	0	0	5.1526e+08	0	6.497e-05	High	High	3.17031	3.06025	High	High	3.16447	3.31996		High		3.39045		High		3.48852
	YNEVLTQCCTESDKAACLTPK	26	1	1	P02770	C8(Carbamidomethyl); C9(Carbamidomethyl); C17(Carbamidomethyl)	2488.15	1.37975e+08	1.22953e+08	0	1.3423e+06	2.3729e+08	0	6.352e-06	High	High	3.14751	3.46248	High	High	3.36519	4.11983		High		2.36162	High	High	1.60424	5.05131
	LPCVEDYLSAILNR	54	1	1	P02770	C3(Carbamidomethyl)	1662.87	1.47815e+08	2.54283e+07	8.93989e+08	2.90898e+08	1.85258e+08	0	9.713e-07	High		3.07675		High	High	2.76777	2.56848	High	High	4.88589	4.58036	High	High	4.61558	5.25747	High
	AETFTFHSDICTLPDKEK	37	1	1	P02770	C11(Carbamidomethyl)	2139.04	3.10388e+08	0	2.27422e+07	8.27442e+06	6.3677e+07	0	7.579e-06	High	High	3.07185	3.52501		High		4.16713	High	High	3.72372	3.63155	High	High	3.83548	3.86901	High
	DNYGELADCCAK	35	1	1	P02770	C9(Carbamidomethyl); C10(Carbamidomethyl)	1415.57	1.18703e+08	7.86151e+07	0	0	1.63598e+08	0	1.408e-12	High	High	3.05207	3.40971	High	High	3.29835	3.2874		High		3.62371		High		3.02503
	YMCENQATISSK	19	1	1	P02770	M2(Oxidation); C3(Carbamidomethyl)	1447.63	4.53925e+07	3.27261e+07	0	0	8.36755e+07	0	4.145e-14	High	High	2.85668	2.85798	High	High	3.26288	2.81921		High		1.95337		High		2.34905
	RPCFSALTVDETYVPKEFK	9	1	1	P02770	C3(Carbamidomethyl)	2287.15	26065067	7.73279e+06	0	3.46281e+06	1.39861e+07	0	0.005224	High		2.79936		High	High	2.58065	2.92414	High		3.93355		High	High	5.1029	3.70925
	CCSGSLVER	17	1	1	P02770	C1(Carbamidomethyl); C2(Carbamidomethyl)	1067.47	4.43348e+08	2.3192e+08	0	0	537143440	0	0.003059	High	High	2.76007	2.79219	High	High	2.63145	2.71363						High		2.68764
	TVMGDFAQFVDK	43	1	1	P02770	M3(Oxidation)	1373.66	8.44289e+07	2.91128e+07	0	1.62694e+06	8.6439e+07	0	4.624e-05	High	High	2.72698	2.95311	High	High	2.51745	2.71263		High		3.12864	High	High	3.02299	3.31997	High
	VTKCCSGSLVER	9	1	1	P02770	C4(Carbamidomethyl); C5(Carbamidomethyl)	1395.69	1.55638e+07	0	0	0	1.08409e+07	0	0.004305	High	High	2.69609	1.8947		High		2.71234		High		1.62935		High		2.71156
	RHPDYSVSLLLR	23	1	1	P02770		1455.82	7.27845e+08	0	0	0	6.19119e+08	0	0.0007546	High	High	2.66391	2.17057		High		2.23065		High		2.36309		High		2.15203
	INKECCHGDLLECADDRAELAK	13	1	1	P02770	C5(Carbamidomethyl); C6(Carbamidomethyl); C13(Carbamidomethyl)	2617.22	1.24742e+08	6.9997e+07	2.4012e+06	5.52937e+06	3.10989e+08	0	1.072e-06	High	High	2.59164	2.55568	High	High	3.32348	4.6772	High	High	2.74671	1.9176	High	High	3.18396	2.30825
	FKDLGEQHFK	22	1	1	P02770		1248.65	1.10782e+08	4.21635e+07	0	0	2.75124e+08	0	0.00119	High	High	2.59045	2.07444	High	High	2.83541	3.03215		High		2.73097		High		3.25172
	TVMGDFAQFVDK	57	1	1	P02770		1357.65	5.57292e+08	2.30485e+08	1.36347e+08	4.67273e+07	5.79016e+08	0	0.02715	High	High	2.57054	3.61184	High	High	2.0703	2.30191	High	High	3.9798	3.19728	High	High	4.06205	2.76554	High
	FPNAEFAEITK	51	1	1	P02770		1266.64	1.74753e+09	7.99901e+08	2.54233e+07	2.64103e+07	1.40091e+09	0	0.0001773	High	High	2.48635	3.49345	High	High	2.51094	3.1198	High	High	3.68447	3.11534	High	High	3.55463	2.97726	High
	DVFLGTFLYEYSR	88	1	1	P02770		1609.8	2.5182e+08	3.53225e+07	3.1013e+08	3.30931e+08	1.38664e+08	0	0.02162	High	High	2.45291	4.27716	High	High	3.69412	4.43409	High	High	4.94132	4.29018	High	High	5.08726	3.60649	High
	SQCLAEIEHDNIPADLPSIAADFVEDKEVCK	21	1	1	P02770	C3(Carbamidomethyl); C30(Carbamidomethyl)	3513.67	1.93336e+08	4.42134e+07	6.22077e+08	8.32468e+08	0	0	0.008227	High		2.43888		High	High	2.35518	3.32117	High		4.72037		High	High	5.41867	2.90739	High
	APQVSTPTLVEAAR	26	1	1	P02770		1439.8	4.05085e+08	1.79186e+08	906407	1.35795e+06	4.28245e+08	0	1.707e-07	High	High	2.38967	2.6655	High	High	2.61548	2.60052	High	High	2.61826	2.04176	High	High	2.42716	2.56945	High
	CCKAADKDNCFATEGPNLVAR	2	1	1	P02770	C1(Carbamidomethyl); C2(Carbamidomethyl); C10(Carbamidomethyl)	2397.1	6699550	0	0	0	0	0	0.01301	High		2.34053			High		2.59402
	RPCFSALTVDETYVPK	54	1	1	P02770	C3(Carbamidomethyl)	1882.96	910971106	1.71947e+08	1.2801e+08	8.20885e+07	5.16647e+08	0	0.001098	High	High	2.31544	3.09055	High	High	2.22378	3.75812	High	High	3.83829	3.02294	High	High	3.27449	3.93549	High
	TNCELYEK	21	1	1	P02770	C3(Carbamidomethyl)	1056.48	3.68724e+08	2.1596e+08	445209	448619	5.11719e+08	0	0.001042	High	High	2.31042	1.61035	High	High	2.31006	2.23214	High	High	1.31972	1.77093	High	High	1.98041	2.57459	High
	CCTLPEAQR	13	1	1	P02770	C1(Carbamidomethyl); C2(Carbamidomethyl)	1134.51	2.48517e+08	135776177	0	0	3.45579e+08	0	0.003123	High	High	2.1384	2.01992	High	High	1.92103	2.07953		High		1.77103		High		1.61009
	SIHTLFGDK	37	1	1	P02770		1017.55	1.4207e+08	3.44383e+07	0	0	2.14017e+08	0	0.0001884	High	High	2.12691	2.05674	High	High	2.07651	2.19938		High		2.33027		High		2.1259
	LQACCDKPVLQK	19	1	1	P02770	C4(Carbamidomethyl); C5(Carbamidomethyl)	1459.75	202746146	8.33617e+07	3.11221e+06	2.2169e+06	4.26488e+08	0	5.881e-10	High	High	2.11115	2.59756	High	High	1.78135	2.96414	High	High	1.81003	3.24087	High	High	1.93735	3.06352
	AETFTFHSDICTLPDK	5	1	1	P02770	C11(Carbamidomethyl)	1881.89	2.5157e+06	0	4.84193e+06	0	4.10116e+06	0	1.204e-05	High		2.08762			High		3.31308	High		2.74294			High		3.62724
	DLGEQHFK	11	1	1	P02770		973.481	1.41644e+08	5.02187e+07	0	0	1.77466e+08	0	0.003041	High	High	2.02565	1.83748	High	High	1.47942	2.19049		High		1.13437		High		2.26205
	GLVLIAFSQYLQK	41	1	1	P02770		1479.87	3.8738e+07	5.71228e+06	1.13985e+08	7.63271e+07	6.23491e+07	0	0.01986	High	High	2.02207	2.29749	High	High	2.77919	1.99411	High	High	4.65909	2.5223	High	High	4.7974	2.93988	High
	KQTALAELVK	34	1	1	P02770		1100.68	1.38637e+08	5.78621e+07	1.32484e+06	1.62557e+06	1.68454e+08	0	0.001605	High	High	1.87943	2.27768	High	High	2.19024	2.0087	High	High	2.30021	1.74742	High	High	2.17047	2.33442
	LCVLHEK	15	1	1	P02770	C2(Carbamidomethyl)	898.49	1.83766e+08	1.01816e+08	0	0	4.53003e+08	0	0.01408	High		1.80903		High	High	1.42972	2.12309		High		1.87823		High		2.51259
	LVQEVTDFAK	26	1	1	P02770		1149.62	9.14754e+08	4.29098e+08	9.1059e+06	8.61122e+06	8.84809e+08	0	0.0002221	High	High	1.79102	2.06083	High	High	1.91748	1.77534	High	High	3.15922	1.52585	High	High	2.65804	2.14391	High
	CCAEGDPPACYGTVLAEFQPLVEEPK	41	1	1	P02770	C1(Carbamidomethyl); C2(Carbamidomethyl); C10(Carbamidomethyl)	2937.32	2.99376e+07	6.13565e+07	1.04563e+08	3.64988e+07	1.51153e+08	0	1.044e-08	High	High	1.77401	2.77461	High	High	2.2819	2.57991	High	High	5.47305	3.13298	High	High	4.20765	2.65693	High
	YEATLEK	5	1	1	P02770		853.437	1.19072e+08	5.03509e+07	0	0	6.16235e+07	0	0.0005958	High		1.77216		High	High	1.40601	1.71928						High		1.70424
	ATEDQLKTVMGDFAQFVDK	14	1	1	P02770		2143.05	9.6346e+06	2.60333e+06	7.74458e+07	8.81878e+07	0	0	1.258e-07	High		1.73347		High	High	2.2411	1.66412	High		5.20393		High		5.07279		High
	HPDYSVSLLLR	6	1	1	P02770		1299.72	2.83242e+07	0	1.31713e+06	1.56614e+06	0	0	4.924e-05	High		1.37072			High		1.52641	High		1.8516		High		2.20591
	HPYFYAPELLYYAEK	37	1	1	P02770		1903.94	7.48587e+07	1.55262e+07	156727959	9.99681e+07	1.19969e+08	0	0.01531	High	High	1.34598	1.88971	High	High	1.44204	1.37314	High	High	4.33376	3.4537	High	High	4.64806	2.16721	High
	SQCLAEIEHDNIPADLPSIAADFVEDK	14	1	1	P02770	C3(Carbamidomethyl)	2997.43	0	1.19644e+07	6.25051e+07	206805542	6.39079e+07	0	2.74e-06					High	High	1.81349	1.8276	High		3.90816		High	High	4.2733	1.73855	High
	LVQEVTDFAKTCVADENAENCDK	3	1	1	P02770	C12(Carbamidomethyl); C21(Carbamidomethyl)	2656.2	0	0	3.21553e+06	0	0	0	6.394e-07						High		2.01526	High		5.34173		High		3.91121
	LGEYGFQNAVLVR	22	1	1	P02770		1465.78	0	0	1.29675e+07	0	4.61019e+07	0	2.855e-08		High		3.29874					High	High	4.24082	3.28837		High		2.52614
	TNCELYEKLGEYGFQNAVLVR	1	1	1	P02770	C3(Carbamidomethyl)	2503.24	0	0	6.29462e+06	0	0	0	2.821e-05									High		3.79462
	DDNPNLPPFQRPEAEAMCTSFQENPTSFLGHYLHEVAR	12	1	1	P02770	C18(Carbamidomethyl)	4415.04	0	0	2.19013e+08	242066390	3.36921e+07	0	0.0002897						High		1.78312	High		3.72487		High	High	3.12544	0.984112	High
	ATEDQLKTVMGDFAQFVDK	2	1	1	P02770	M10(Oxidation)	2159.04	0	0	0	3.18294e+06	0	0	0.1188									High		3.44345		High		3.04153
	NYAEAKDVFLGTFLYEYSR	5	1	1	P02770		2286.12	0	0	6.75631e+06	1.94365e+07	0	0	0.04831									High		3.40969		High		3.83862		High
	EFKAETFTFHSDICTLPDKEK	5	1	1	P02770	C14(Carbamidomethyl)	2543.25	0	0	1.32802e+07	0	4.97592e+07	0	1.72e-06						High		3.90694	High		2.63815			High		4.80609
	LRDNYGELADCCAK	2	1	1	P02770	C11(Carbamidomethyl); C12(Carbamidomethyl)	1684.76	0	0	2.17225e+06	0	0	0	0.02779		High		3.55244					High		1.92782
	CPYEEHIK	11	1	1	P02770	C1(Carbamidomethyl)	1075.5	0	0	0	0	327535762	0	0.01331		High		2.29573		High		2.33547		High		1.45536		High		2.21009
	LATDVTKINK	3	1	1	P02770		1102.65	0	0	0	0	0	0	0.00479		High		2.25079						High		2.03043
	QEPERNECFLQHK	3	1	1	P02770	C8(Carbamidomethyl)	1714.81	0	0	0	0	0	0	0.005769		High		3.05655		High		2.15147		High		2.07836
	TVMGDFAQFVDKCCK	1	1	1	P02770	C13(Carbamidomethyl); C14(Carbamidomethyl)	1805.83	0	0	0	0	0	0	0.006168						High		2.16389
	KYEATLEK	6	1	1	P02770		981.533	2.68237e+08	0	0	0	5.12809e+08	0.001	0.04347	High		2.06711							High		1.43471		High		1.88052
	NECFLQHK	3	1	1	P02770	C3(Carbamidomethyl)	1075.51	6.72151e+07	0	0	0	0	0.001	0.01408	High		2.05428							High		1.48984
	FPNAEFAEITKLATDVTK	1	1	1	P02770		1995.05	0	0	4.84468e+06	0	0	0.001	0.001804									High		3.00839
	VGTKCCTLPEAQR	1	1	1	P02770	C5(Carbamidomethyl); C6(Carbamidomethyl)	1519.75	0	0	0	0	4.68504e+06	0.001	0.05121														High		2.57585
	QTALAELVK	2	1	1	P02770		972.582	0	0	0	0	3.36352e+08	0.002	0.07752		High		0.971279										High		0.774521
	NLGRVGTKCCTLPEAQR	1	1	1	P02770	C9(Carbamidomethyl); C10(Carbamidomethyl)	1960	0	0	0	0	19523033	0.002	0.06939														High		2.44002
	CCAEGDPPACYGTVLAEFQPLVEEPKNLVK	1	1	1	P02770	C1(Carbamidomethyl); C2(Carbamidomethyl); C10(Carbamidomethyl)	3391.61	0	0	2.17316e+06	0	0	0.003	0.05353									High		2.44731
	CPYEEHIKLVQEVTDFAK	1	1	1	P02770	C1(Carbamidomethyl)	2206.1	0	0	0	1.69305e+06	0	0.003	0.2144													High		2.57067
	LCAIPK	1	1	1	P02770	C2(Carbamidomethyl)	701.409	2.56845e+08	0	0	0	0	0.004	0.02915	High		1.37116
	DDNPNLPPFQRPEAEAMCTSFQENPTSFLGHYLHEVAR	1	1	1	P02770	M17(Oxidation); C18(Carbamidomethyl)	4431.04	0	0	0	0	0	0.006	0.269													High		1.98157
	ALVAAVRQR	1	1	1	P02770		983.62	0	0	0	0	0	0.006	0.1013						High		1.97066
	FGERAFKAWAVAR	1	1	1	P02770		1508.83	0	0	0	0	0	0.007	0.1114						High		2.5219
	YEATLEKCCAEGDPPACYGTVLAEFQPLVEEPK	1	1	1	P02770	C8(Carbamidomethyl); C9(Carbamidomethyl); C17(Carbamidomethyl)	3771.78	0	1.17437e+06	0	0	0	0.009	0.06525					High		1.74358
P31000	Vimentin OS=Rattus norvegicus (Rat) OX=10116 GN=Vim PE=1 SV=2 - [VIME_RAT]	82.4	9	40	44	536	9.58498e+07	1.13034e+08	3.8802e+07	2.90061e+07	2.45093e+07	67.4869	52.15	23	36	87.8895	51.07	22	42	60.9052	24.03	7	15	62.1047	21.03	6	16	58.4322	25.75	8	16	466	53.7	5.12256
	Sequence	# PSMs	# Proteins	# Protein Groups	Protein Group Accessions	Modifications	MH+ [Da]	A2: Area	B2: Area	C2: Area	D2: Area	J2: Area	q-Value	PEP	A4	G4	XCorr A4	XCorr G4	B4	H4	XCorr B4	XCorr H4	C4	I4	XCorr C4	XCorr I4	D4	J4	XCorr D4	XCorr J4	E4
	EMEENFALEAANYQDTIGR	70	1	1	P31000		2201	3.02571e+07	2.10181e+07	2.64888e+07	8.27218e+06	8.14027e+07	0	8.369e-08	High	High	4.17084	4.99838	High	High	4.17692	4.32874	High	High	5.59144	4.40762	High	High	4.48791	4.89335	High
	TNEKVELQELNDR	25	2	1	P31000		1587.82	1.08955e+07	1.5266e+07	0	0	1.00905e+08	0	6.496e-05	High	High	3.68252	3.82752	High	High	3.39548	3.84369		High		3.09875		High		2.88868	High
	FADLSEAANR	27	1	1	P31000		1093.54	9.70318e+07	9.98474e+07	547575	0	1.51682e+08	0	4.483e-05	High	High	2.758	3.2993	High	High	3.53473	3.43287	High	High	2.77968	3.26193		High		3.93617	High
	EEAESTLQSFR	13	1	1	P31000		1296.62	6.32286e+07	7.93355e+07	0	0	96448976	0	0.003888	High	High	2.65987	2.36139	High	High	2.06741	2.31505		High		1.82015		High		2.99802
	RQVDQLTNDK	10	1	1	P31000		1216.64	3.76281e+06	4.07991e+06	0	0	3.10923e+07	0	0.002669	High	High	2.54694	2.45462	High	High	2.14046	3.49325		High		1.8942		High		2.02104
	NLQEAEEWYK	20	2	1	P31000		1309.62	2.19988e+07	2.98636e+07	0	0	79873792	0	0.0001143	High	High	2.52591	2.93461	High	High	2.12681	2.89705		High		2.72291		High		2.90552	High
	VEVERDNLAEDIMR	9	1	1	P31000		1688.85	6.70637e+06	0	0	0	3.78182e+07	0	0.005387	High	High	2.52313	2.36818		High		2.96539		High		2.32452		High		3.44167
	LLQDSVDFSLADAINTEFK	37	1	1	P31000		2126.08	6.73058e+06	3.21161e+06	4.86924e+07	5.08784e+07	2.28125e+07	0	0.001154	High	High	2.39765	4.54345	High	High	2.69254	2.13252	High	High	5.85939	2.34626	High	High	6.09477	3.85333	High
	QVQSLTCEVDALK	10	1	1	P31000	C7(Carbamidomethyl)	1490.77	4.1482e+06	0	0	0	17027150	0	1.779e-05	High	High	2.35034	1.83604		High		3.2435		High		2.73552		High		2.48034
	LQDEIQNMKEEMAR	13	1	1	P31000		1734.83	1.76515e+07	4.06592e+06	0	0	5.88588e+07	0	0.003526	High	High	2.20311	3.7413	High	High	3.1902	3.571		High		3.09153		High		3.47332
	LGDLYEEEMR	18	1	1	P31000		1254.58	3.01019e+07	4.29436e+07	0	0	1.24934e+08	0	0.0001248	High	High	2.09986	2.75097	High	High	2.00019	2.33523		High		1.91136		High		2.31302
	ETNLESLPLVDTHSK	16	1	1	P31000		1682.88	1.60204e+07	1.4245e+07	0	0	6.8164e+07	0	0.0003213	High	High	2.03985	1.92999	High	High	2.31807	2.39829		High		2.70332		High		2.9736
	SLYSSSPGGAYVTR	25	1	1	P31000		1444.72	1.27289e+08	1.28412e+08	0	594159	2.91835e+08	0	0.001978	High	High	2.01565	2.71957	High	High	2.80612	2.75071		High		2.69417	High	High	2.41745	2.8337	High
	QVQSLTCEVDALKGTNESLER	15	1	1	P31000	C7(Carbamidomethyl)	2377.2	2.99339e+06	3.4217e+06	1.77373e+06	2.84798e+06	4.16087e+07	0	2.141e-05	High	High	2.01338	2.89698	High	High	2.6637	4.25544	High	High	1.91799	1.80802	High	High	3.00604	3.67973	High
	QVDQLTNDK	11	1	1	P31000		1060.54	6.012e+06	0	0	0	8.12484e+07	0	0.002578	High	High	1.97215	2.19001		High		1.92434		High		1.48056		High		1.92084
	DNLAEDIMR	12	1	1	P31000		1076.51	1.21166e+07	1.09095e+07	0	0	2.01312e+07	0	0.02453	High	High	1.81953	2.40263	High	High	1.83521	2.27854		High		2.20941		High		2.12107
	VELQELNDR	19	2	1	P31000		1115.58	3.18215e+07	5.72163e+07	0	0	8.24759e+07	0	5.386e-07	High	High	1.7732	2.22436	High	High	2.24639	2.30926		High		2.62141		High		2.1165
	ILLAELEQLK	16	1	1	P31000		1169.72	5.51139e+06	7.1209e+06	2.55898e+06	0	4.72708e+07	0	7.335e-05	High	High	1.67141	2.50561	High	High	1.65825	1.86579	High	High	3.08728	1.63587		High		1.9484
	QQYESVAAK	10	1	1	P31000		1023.52	4.78715e+07	31902412	0	0	1.17187e+08	0	0.0006074	High		1.51081		High	High	1.56934	1.31509						High		1.68997
	ISLPLPNFSSLNLR	13	1	1	P31000		1570.91	1.64468e+07	0	4.12247e+07	2.78677e+07	7.69901e+07	0	0.05004	High		1.16004			High		1.48823	High	High	2.08829	1.72744	High	High	2.44353	0.993305	High
	EYQDLLNVK	7	6	2	P19527;P31000		1121.6	2.73809e+07	3.39383e+07	0	0	0	0	0.009919	High	High	1.08922	1.52103	High	High	1.80818	1.05464		High		1.10494
	EMEENFALEAANYQDTIGR	11	1	1	P31000	M2(Oxidation)	2216.97	0	9.03864e+06	0	1.13643e+06	0	0	0.001123		High		4.32144	High	High	3.5202	3.33099					High		2.43496		High
	FANYIDKVR	8	1	1	P31000		1125.62	0	2.93316e+06	0	0	1.45381e+07	0	0.0008242		High		3.03919	High	High	2.92565	2.98847		High		2.78154		High		3.11943
	LQEEMLQREEAESTLQSFR	6	1	1	P31000		2324.15	0	2.31955e+06	964057	0	4.05948e+06	0	0.001583					High	High	2.46879	3.84304	High		2.72193			High		3.19355
	QDVDNASLAR	15	1	1	P31000		1088.54	0	110841627	0	0	2.4343e+08	0	0.02405		High		2.11769	High	High	2.04509	1.946		High		1.78375		High		1.68512
	SYVTTSTR	7	1	1	P31000		914.466	0	2.75973e+07	0	0	0	0	0.03781		High		1.79085	High	High	1.6689	1.72434		High		1.58941
	LQDEIQNMK	4	1	1	P31000		1118.56	0	2.13251e+06	0	0	6.35143e+06	0	1.17e-07		High		1.95448	High		1.59835			High		2.50617		High		1.78944
	MALDIEIATYR	1	2	1	P31000		1295.67	0	0	0	5.99278e+06	0	0	0.03568													High		3.47764
	LQDEIQNMKEEMAR	13	1	1	P31000	M8(Oxidation)	1750.83	0	0	0	0	8.31238e+06	0	0.001524		High		2.26951		High		3.36566		High		2.06452		High		3.34467
	LGDLYEEEMR	15	1	1	P31000	M9(Oxidation)	1270.57	0	0	0	0	4.91952e+06	0	0.0003915		High		2.55818		High		2.49901		High		2.02394		High		2.33795
	KVESLQEEIAFLK	3	1	1	P31000		1533.87	0	0	0	0	1.56404e+07	0	1.878e-05						High		4.01809						High		3.39994
	MALDIEIATYR	1	2	1	P31000	M1(Oxidation)	1311.68	0	0	0	0	0	0	0.001054
	LLEGEESR	6	5	2	Q10758;P31000		932.476	0	0	0	0	6.75936e+07	0	0.001621		High		1.67972		High		1.45257		High		1.58804		High		1.21672
	DGQVINETSQHHDDLE	4	1	1	P31000		1836.82	0	0	0	0	2.76407e+06	0	0.0005343		High		3.11277		High		3.15162						High		2.5464
	EKLQEEMLQR	4	1	1	P31000		1303.68	0	0	0	0	0	0	0.04588		High		2.79218		High		2.19076		High		2.02952
	LQDEIQNMKEEMAR	2	1	1	P31000	M8(Oxidation); M12(Oxidation)	1766.82	0	0	0	0	3.65896e+06	0	0.0252		High		2.38163										High		1.99979
	KVESLQEEIAFLKK	3	1	1	P31000		1661.97	0	0	0	0	4.22743e+06	0	0.002266						High		2.89775						High		3.67855
	QVDQLTNDKAR	2	1	1	P31000		1287.67	0	0	0	0	1.87456e+07	0	0.004661						High		2.61131						High		2.35738
	RQVDQLTNDKAR	4	1	1	P31000		1443.78	0	0	0	0	3.51298e+06	0	0.00905						High		2.57316						High		2.25562
	LHDEEIQELQAQIQEQHVQIDVDVSKPDLTAALR	3	1	1	P31000		3909.04	0	0	0	0	5.30677e+06	0	0.0002819						High		2.53674						High		2.10318
	TYSLGSALRPSTSR	1	1	1	P31000		1495.8	4.42126e+07	0	0	0	0	0.001	0.005056	High		2.36705
	FLEQQNK	5	19	7	Q10758;Q6IG00;Q6P6Q2;Q4FZU2;Q6IG05;P31000;Q6IFZ5		906.475	3.73662e+06	0	0	0	3.55129e+08	0.001	0.007828	High	High	1.50076	2.14008		High		2.01767						High		1.45625
	ETNLESLPLVDTHSKR	2	1	1	P31000		1838.96	0	0	0	0	0	0.001	0.007082						High		1.72394
	LQEEMLQR	2	1	1	P31000		1046.54	0	0	0	0	0	0.001	0.004757						High		1.46561
	FANYIDK	2	1	1	P31000		870.445	0	0	0	0	0	0.001	0.0715		High		1.65721		High		1.47625
	VEVERDNLAEDIMR	5	1	1	P31000	M13(Oxidation)	1704.84	3.14052e+06	0	0	0	0	0.002	0.0186	High		2.10985			High		2.57124		High		1.97099
	DNLAEDIMR	3	1	1	P31000	M8(Oxidation)	1092.51	0	0	0	0	0	0.002	0.07488		High		2.14676
	LQEEMLQR	1	1	1	P31000	M5(Oxidation)	1062.53	0	0	0	0	0	0.002	0.03481
	KLLEGEESR	1	5	2	Q10758;P31000		1060.57	0	0	0	0	0	0.003	0.1105		High		1.6224
	MFGGSGTSSRPSSNR	1	1	1	P31000		1527.71	0	0	0	0	0	0.003	0.0583						High		2.51936
	LQEEMLQREEAESTLQSFR	2	1	1	P31000	M5(Oxidation)	2340.14	0	0	0	0	0	0.003	0.06171						High		2.04695
	SKFADLSEAANR	1	1	1	P31000		1308.67	0	0	0	0	0	0.006	0.1374		High		1.72252
	EKLQEEMLQREEAESTLQSFR	1	1	1	P31000		2581.28	0	0	0	0	0	0.007	0.04963										High		1.91593
	EKLQEEMLQREEAESTLQSFR	1	1	1	P31000	M7(Oxidation)	2597.29	0	0	0	0	2.49294e+06	0.009	0.1343														High		2.49027
P11517	Hemoglobin subunit beta-2 OS=Rattus norvegicus (Rat) OX=10116 GN=ENSRNOG00000047098 PE=1 SV=2 - [HBB2_RAT]	82.31	2	3	14	262	9.96809e+08	1332559429	4.40801e+07	1.32932e+08	8.19816e+07	85.7353	71.43	13	40	84.3002	67.35	12	43	32.6872	65.99	9	13	31.1995	61.9	7	16	27.3052	57.14	7	11	147	15.9723	8.79248
	Sequence	# PSMs	# Proteins	# Protein Groups	Protein Group Accessions	Modifications	MH+ [Da]	A2: Area	B2: Area	C2: Area	D2: Area	J2: Area	q-Value	PEP	A4	G4	XCorr A4	XCorr G4	B4	H4	XCorr B4	XCorr H4	C4	I4	XCorr C4	XCorr I4	D4	J4	XCorr D4	XCorr J4	E4
	GTFAHLSELHCDK	23	2	2	P02091;P11517	C11(Carbamidomethyl)	1514.72	9.27171e+07	3.55517e+08	814397	0	3.67453e+07	0	2.804e-11	High	High	4.41345	4.15277	High	High	2.72197	4.11622	High	High	1.36917	3.0507		High		3.8542
	FGDLSSASAIMGNPQVK	26	1	1	P11517		1721.86	2.22684e+08	1.85988e+08	2.18219e+06	3.03991e+06	3.97819e+07	0	4.493e-06	High	High	4.24515	2.91634	High	High	4.77974	4.69854	High	High	4.06212	4.05992	High	High	4.46046	4.58762	High
	FGDLSSASAIMGNPQVK	14	1	1	P11517	M11(Oxidation)	1737.87	8.98634e+07	2.21248e+08	0	0	7.77379e+06	0	0.0003251	High	High	3.96897	4.44351	High	High	4.32016	4.1848						High		3.50473
	VVAGVASALAHKYH	6	2	2	P02091;P11517		1422.8	1.33743e+07	1.1614e+07	0	0	9219844	0	8.796e-05	High		3.13247		High	High	3.46523	2.41499						High		3.5146
	KVINAFNDGLK	25	2	2	P02091;P11517		1218.7	1.61269e+08	2.00577e+08	0	0	4.87206e+07	0	0.0003701	High	High	2.89305	1.97561	High	High	2.26331	2.71757		High		1.90996		High		2.50241	High
	VINAFNDGLKHLDNLK	2	2	2	P02091;P11517		1811	3.15276e+06	0	1.19817e+06	0	0	0	4.002e-06	High		2.8334						High		1.66405
	GTFAHLSELHCDKLHVDPENFR	8	2	2	P02091;P11517	C11(Carbamidomethyl)	2622.26	1.84378e+07	7.64474e+06	0	5.91596e+06	1.98454e+07	0	0.04958	High		2.80202		High	High	1.85744	1.71483	High		4.14485		High	High	4.1751	1.90421	High
	YFSKFGDLSSASAIMGNPQVK	3	1	1	P11517	M15(Oxidation)	2263.15	8.58711e+06	9.62796e+06	0	0	0	0	4.781e-06	High		2.78243		High		2.22214
	VVAGVASALAHK	42	2	2	P02091;P11517		1122.67	7.95423e+08	326153087	0	0	1.16507e+08	0	4.155e-06	High	High	2.69468	2.81153	High	High	2.57642	2.59846		High		3.01083		High		2.26378	High
	EFTPCAQAAFQK	20	2	2	P02091;P11517	C5(Carbamidomethyl)	1397.67	609713704	7.25642e+08	1.3406e+06	3.01944e+06	1.67887e+08	0	0.004812	High	High	2.33787	2.48956	High	High	2.19963	2.39537	High	High	2.39034	2.07043	High	High	2.43799	2.18782	High
	LLVVYPWTQR	57	3	2	P02091;P11517		1274.73	1.15817e+09	1.79366e+09	1.24541e+08	2.75715e+08	3.24053e+08	0	4.963e-05	High	High	1.91762	2.21583	High	High	2.10253	1.78172	High	High	2.94249	2.16771	High	High	2.32131	2.14078	High
	VINAFNDGLK	12	2	2	P02091;P11517		1090.6	1.03683e+09	1.47837e+09	4.78393e+06	7.17687e+06	2.03781e+08	0	0.0003772	High		1.91663		High		1.67733		High		2.37785		High	High	2.05296	1.44884	High
	ATVSGLWGK	8	1	1	P11517		918.513	2.41756e+08	2.46759e+08	0	0	0	0	0.01197	High	High	1.29728	1.3153	High	High	1.49124	1.77162		High		1.16255
	LLGNMIVIVLGHHLGK	3	2	2	P02091;P11517		1714.03	0	0	0	115904461	0	0	0.1256													High		2.06248
	YFSKFGDLSSASAIMGNPQVK	4	1	1	P11517		2247.12	1.26291e+07	1.26212e+07	2.91494e+06	3.16085e+06	0	0.001	0.2106	High		2.25219		High		2.10152		High		2.6063		High		3.03167
	LHVDPENFR	6	2	2	P02091;P11517		1126.58	1.50404e+08	1.72502e+08	0	0	0	0.001	0.02101	High		1.75324		High	High	1.85815	1.64692
	LLGNMIVIVLGHHLGK	3	2	2	P02091;P11517	M5(Oxidation)	1730.02	0	0	0	2.33214e+07	0	0.004	0.09137									High		3.16368		High		1.8525
P11762	Galectin-1 OS=Rattus norvegicus (Rat) OX=10116 GN=Lgals1 PE=1 SV=2 - [LEG1_RAT]	82.22	1	11	11	161	5.87237e+07	5.5226e+07	9.38304e+06	1.39012e+07	0	39.9373	55.56	8	20	36.7989	48.15	7	15	17.7654	13.33	2	4	8.40579	31.11	2	2		0			135	14.8472	5.26221
	Sequence	# PSMs	# Proteins	# Protein Groups	Protein Group Accessions	Modifications	MH+ [Da]	A2: Area	B2: Area	C2: Area	D2: Area	J2: Area	q-Value	PEP	A4	G4	XCorr A4	XCorr G4	B4	H4	XCorr B4	XCorr H4	C4	I4	XCorr C4	XCorr I4	D4	J4	XCorr D4	XCorr J4	E4
	LNMEAINYMAADGDFK	11	1	1	P11762	M3(Oxidation); M9(Oxidation)	1834.82	2.98955e+06	3.62956e+06	0	0	4.29504e+06	0	5.191e-08	High	High	3.87125	2.67813	High	High	3.26897	3.72411		High		3.57559		High		3.54362
	FNAHGDANTIVCNSK	16	1	1	P11762	C12(Carbamidomethyl)	1647.77	4.56e+07	4.03473e+07	0	0	7.06948e+07	0	0.0006699	High	High	3.29122	3.89731	High	High	3.57491	3.71994		High		3.35262		High		3.23712
	LNMEAINYMAADGDFK	28	1	1	P11762	M3(Oxidation)	1818.82	1.18424e+07	5.04872e+06	0	0	1.54011e+07	0	1.186e-08	High	High	2.84844	2.99289	High	High	3.43864	4.6686		High		3.69012		High		3.88672
	FNAHGDANTIVCNSKDDGTWGTEQR	4	1	1	P11762	C12(Carbamidomethyl)	2793.26	2.48225e+07	3.02293e+07	0	0	0	0	0.007293	High	High	2.66852	1.75094	High	High	1.70911	2.45981
	DSNNLCLHFNPR	19	1	1	P11762	C6(Carbamidomethyl)	1486.7	4.01339e+07	4.22318e+07	0	0	9.31102e+07	0	0.0045	High	High	2.58536	3.59859	High	High	1.98559	3.20181		High		2.56667		High		3.04235
	LPDGHEFKFPNR	10	1	1	P11762		1456.75	7.05966e+06	5.18202e+06	0	0	1.2857e+07	0	0.001688	High		2.28557		High	High	2.61113	3.46387		High		2.2459		High		2.84519
	DDGTWGTEQR	15	1	1	P11762		1164.5	82403495	8.30988e+07	0	0	122076013	0	0.0004241	High	High	2.27786	1.89372	High	High	2.17684	2.347		High		1.72448		High		2.75428
	LNMEAINYMAADGDFK	46	1	1	P11762		1802.81	1.44741e+07	1.22892e+07	1.55405e+07	3.26442e+06	2.10161e+07	0	3.244e-08	High	High	2.19359	3.86714	High	High	4.28176	4.16704	High	High	5.17392	3.90739	High	High	5.00262	3.60494
	LPDGHEFK	5	1	1	P11762		942.476	4.81675e+07	3.40677e+07	0	0	1.12655e+08	0	0.009784	High		1.72192		High	High	1.71446	1.62916						High		1.94088
	ETAFPFQPGSITEVCITFDQADLTIK	1	1	1	P11762	C15(Carbamidomethyl)	2928.45	0	0	0	24537924	0	0	0.07407													High		3.40317
	SFVLNLGK	2	1	1	P11762		877.522	0	0	0	0	0	0	0.0002994										High		1.50567
	LNMEAINYMAADGDFKIK	1	1	1	P11762		2043.99	0	0	3.22556e+06	0	0	0.001	0.007928									High		2.7556
	VRGELAPDAK	3	1	1	P11762		1055.59	1.19716e+07	0	0	0	8.39922e+07	0.002	0.0209	High		1.86833							High		1.37302		High		1.75815
P07632	Superoxide dismutase [Cu-Zn] OS=Rattus norvegicus (Rat) OX=10116 GN=Sod1 PE=1 SV=2 - [SODC_RAT]	77.92	1	7	7	30	5.53652e+06	4.15466e+06	0	0	0	4.15916	14.94	2	2	2.34233	7.79	1	1		0											154	15.9018	6.354
	Sequence	# PSMs	# Proteins	# Protein Groups	Protein Group Accessions	Modifications	MH+ [Da]	A2: Area	B2: Area	C2: Area	D2: Area	J2: Area	q-Value	PEP	A4	G4	XCorr A4	XCorr G4	B4	H4	XCorr B4	XCorr H4	C4	I4	XCorr C4	XCorr I4	D4	J4	XCorr D4	XCorr J4	E4
	HVGDLGNVAAGK	9	1	1	P07632		1137.61	6.87499e+06	4.15466e+06	0	0	2.24784e+07	0	0.00139	High	High	2.47276	2.43565	High	High	2.34233	2.88122		High		2.13098		High		2.86879
	DGVANVSIEDR	6	1	1	P07632		1174.58	4.19806e+06	0	0	0	8.27664e+06	0	0.006163	High	High	1.6864	3.24212		High		2.52428		High		1.86282		High		2.83456
	VISLSGEHSIIGR	5	1	1	P07632		1367.78	0	0	0	0	13086019	0	0.01753		High		2.85277		High		2.73273		High		2.27799		High		2.47927
	GDGPVQGVIHFEQK	6	1	1	P07632		1510.78	0	0	0	0	4.57422e+06	0	0.002608		High		2.31512		High		2.33403		High		1.73979		High		2.39662
	QDDLGKGGNEESTK	2	1	1	P07632		1477.69	0	0	0	0	4.13964e+06	0	0.01097														High		1.88069
	ASGEPVVVSGQITGLTEGEHGFHVHQYGDNTQGCTTAGPHFNPHSK	1	1	1	P07632	C34(Carbamidomethyl)	4842.31	0	0	0	0	0	0.001	0.03573						High		2.52158
	LACGVIGIAQ	1	1	1	P07632	C3(Carbamidomethyl)	1001.56	0	0	0	0	0	0.009	0.08364
Q5XFX0	Transgelin-2 OS=Rattus norvegicus (Rat) OX=10116 GN=Tagln2 PE=1 SV=1 - [TAGL2_RAT]	76.88	2	12	12	106	7.80415e+06	8.15538e+06	1.61641e+07	1.49992e+07	1.04854e+07	11.9998	35.68	5	6	16.8149	35.68	5	9	26.4725	20.1	2	6	26.8633	29.65	3	6	23.8357	20.1	2	6	199	22.3791	8.25049
	Sequence	# PSMs	# Proteins	# Protein Groups	Protein Group Accessions	Modifications	MH+ [Da]	A2: Area	B2: Area	C2: Area	D2: Area	J2: Area	q-Value	PEP	A4	G4	XCorr A4	XCorr G4	B4	H4	XCorr B4	XCorr H4	C4	I4	XCorr C4	XCorr I4	D4	J4	XCorr D4	XCorr J4	E4
	YGINTTDIFQTVDLWEGK	20	1	1	Q5XFX0		2100.04	5.78623e+06	6.04585e+06	2.236e+07	2.19771e+07	1.6118e+07	0	1.908e-07	High		3.15704		High	High	2.46989	2.40811	High		6.00521		High	High	5.71252	4.33455	High
	QMEQISQFLQAAER	12	1	1	Q5XFX0		1678.84	4.44994e+06	3.39683e+06	0	0	2.18855e+07	0	0.0001075	High		2.76324		High	High	1.98826	3.38961		High		1.84142		High		3.83532
	NFSDNQLQEGK	7	1	1	Q5XFX0		1279.6	7.86183e+06	1.06032e+07	0	0	2.80204e+07	0	0.002402	High	High	2.10988	2.74605	High	High	2.2162	3.21271		High		2.01285		High		2.84715
	GASQAGMTGYGMPR	9	2	1	Q5XFX0		1383.62	2.65436e+06	2.00358e+06	0	0	5.5116e+06	0	0.0004249	High	High	2.01071	2.71306	High	High	1.79345	3.04238		High		1.83412		High		2.91274
	DDGLFSGDPNWFPK	19	1	1	Q5XFX0		1594.73	9.7644e+06	7.8171e+06	0	0	3.03744e+07	0	3.5e-11	High	High	1.95898	3.0551	High	High	2.28501	2.63478		High		3.46121		High		3.23993
	DGTVLCELINSLYPEGQAPVKK	5	1	1	Q5XFX0	C6(Carbamidomethyl)	2431.26	0	0	9.96818e+06	8.02126e+06	0	0	3.92e-05									High		4.25419		High		3.32408		High
	QYDPDLEQILIQWITTQCR	1	1	1	Q5XFX0	C18(Carbamidomethyl)	2420.2	0	0	0	0	0	0	0.0647													High		3.72973
	NVIGLQMGTNR	6	1	1	Q5XFX0		1202.64	0	0	0	0	9.00275e+06	0	5.084e-05		High		2.35627		High		2.98916		High		2.52616		High		3.7359
	TLMNLGGLAVAR	13	1	1	Q5XFX0		1215.7	0	0	0	0	3.0912e+07	0	8.243e-05		High		2.35024		High		2.69902		High		2.04377		High		2.90249
	QMEQISQFLQAAER	4	1	1	Q5XFX0	M2(Oxidation)	1694.83	0	0	0	0	0	0	0.005492		High		2.86007		High		2.3488		High		2.39885
	TLMNLGGLAVAR	5	1	1	Q5XFX0	M3(Oxidation)	1231.7	0	0	0	0	6.86239e+06	0	1.986e-05		High		3.17078		High		2.5816						High		3.29536
	DDGLFSGDPNWFPKK	1	1	1	Q5XFX0		1722.83	0	0	0	0	5.62275e+06	0	0.009987														High		3.10292
	NVIGLQMGTNR	1	1	1	Q5XFX0	M7(Oxidation)	1218.64	0	0	0	0	0	0.001	0.01374
	GVSQPQPGR	2	1	1	Q5XFX0		925.493	0	0	0	0	3.32934e+07	0.003	0.08344														High		1.7028
	ENFQNWLK	1	1	1	Q5XFX0		1078.54	0	0	0	0	0	0.009	0.07493
P0CG51	Polyubiquitin-B OS=Rattus norvegicus (Rat) OX=10116 GN=Ubb PE=1 SV=1 - [UBB_RAT]	76.07	6	7	7	68	5.28041e+07	2.89995e+07	1.12537e+07	5.07077e+06	5.54028e+06	16.3101	68.2	5	8	4.70869	40.66	3	3	12.0188	20.98	1	3	7.76945	20.98	1	2	10.8192	20.98	1	3	305	34.3475	7.53271
	Sequence	# PSMs	# Proteins	# Protein Groups	Protein Group Accessions	Modifications	MH+ [Da]	A2: Area	B2: Area	C2: Area	D2: Area	J2: Area	q-Value	PEP	A4	G4	XCorr A4	XCorr G4	B4	H4	XCorr B4	XCorr H4	C4	I4	XCorr C4	XCorr I4	D4	J4	XCorr D4	XCorr J4	E4
	TLTGKTITLEVEPSDTIENVK	1	5	1	P0CG51		2288.25	1.32308e+06	0	0	0	0	0	7.24e-07	High		2.84915
	IQDKEGIPPDQQR	28	4	1	P0CG51		1523.79	4.21613e+06	0	0	0	2.15438e+07	0	0.001026	High	High	2.70094	2.1701		High		3.62733		High		1.53217		High		3.19359
	TITLEVEPSDTIENVK	20	5	1	P0CG51		1787.93	6.30903e+07	2.43496e+07	1.12537e+07	5.07077e+06	9.56039e+07	0	8.166e-11	High	High	2.0662	3.87455	High	High	2.53319	1.95276	High		4.19406		High	High	3.99242	2.34815	High
	ESTLHLVLR	12	5	1	P0CG51		1067.63	3.71025e+07	2.57331e+07	0	0	7.59979e+07	0	0.01871	High	High	1.82111	1.97064	High	High	2.1755	2.00485		High		1.54552		High		2.02083
	MQIFVK	4	5	1	P0CG51		765.441	0	3.69157e+07	0	0	42362268	0	0.02157					High	High	0.886773	1.24223						High		1.31601
	TLSDYNIQKESTLHLVLR	1	5	1	P0CG51		2130.18	0	0	0	0	0	0	0.01124						High		2.20584
	TLSDYNIQK	2	6	1	P0CG51		1081.56	5.82196e+07	0	0	0	0	0.007	0.1625	High	High	1.43907	1.83237
P60711	Actin, cytoplasmic 1 OS=Rattus norvegicus (Rat) OX=10116 GN=Actb PE=1 SV=1 - [ACTB_RAT]	75.2	2	13	30	1064	6.37467e+08	7.1385e+08	5.8758e+08	3.63494e+08	3.92527e+08	193.977	59.73	18	90	178.322	65.33	21	101	339.893	48.27	14	90	324.206	52	14	88	320.945	47.73	13	85	375	41.7097	5.47803
	Sequence	# PSMs	# Proteins	# Protein Groups	Protein Group Accessions	Modifications	MH+ [Da]	A2: Area	B2: Area	C2: Area	D2: Area	J2: Area	q-Value	PEP	A4	G4	XCorr A4	XCorr G4	B4	H4	XCorr B4	XCorr H4	C4	I4	XCorr C4	XCorr I4	D4	J4	XCorr D4	XCorr J4	E4
	KDLYANTVLSGGTTMYPGIADR	57	2	1	P60711		2343.19	1.09594e+08	1.89371e+07	6.0483e+07	2.29435e+07	1.38261e+08	0	2.419e-06	High	High	5.21668	4.04575	High	High	3.19372	5.43169	High	High	4.66651	3.44076	High	High	4.23332	5.21904	High
	DLYANTVLSGGTTMYPGIADR	95	2	1	P60711	M14(Oxidation)	2231.08	6.1475e+07	5.42139e+07	6.50967e+07	2.70312e+07	1.22582e+08	0	3.444e-05	High	High	4.44433	5.0498	High	High	4.34381	4.799	High	High	4.60741	3.9604	High	High	5.428	4.30624	High
	DLYANTVLSGGTTMYPGIADR	118	2	1	P60711		2215.08	2.07316e+08	1.62971e+08	2.69309e+08	7.70501e+07	4.29169e+08	0	4.446e-07	High	High	3.7899	5.35252	High	High	3.81626	4.02555	High	High	5.36453	4.24469	High	High	6.51619	4.40979	High
	VAPEEHPVLLTEAPLNPK	42	2	1	P60711		1954.09	1.65584e+08	1.40858e+08	2.71142e+07	3.84779e+07	6.71327e+08	0	0.0001772	High	High	3.77671	4.40285	High	High	3.76702	3.67952	High	High	2.53318	3.19841	High	High	1.82879	3.41912
	MQKEITALAPSTMK	8	6	3	P62738;P60711;P68035		1548.83	6.01499e+06	4.93693e+06	0	0	1.29649e+07	0	0.0001472	High	High	3.76249	3.43172	High	High	2.97162	4.15872		High		2.98502		High		4.22902
	KDLYANTVLSGGTTMYPGIADR	24	2	1	P60711	M15(Oxidation)	2359.19	8.13402e+06	6.94305e+07	1.02466e+07	7.54681e+06	8.93458e+07	0	6.232e-07	High	High	3.60729	2.23126	High	High	3.91695	3.85455	High	High	4.28713	2.39079	High	High	3.75442	4.6184	High
	LCYVALDFEQEMATAASSSSLEK	108	2	1	P60711	C2(Carbamidomethyl)	2550.18	2.2339e+07	2.96961e+07	2.7942e+08	1.71756e+08	4.31443e+07	0	5.453e-13	High	High	3.36972	5.48912	High	High	4.7913	4.19713	High	High	6.59593	5.50922	High	High	5.3767	4.92759	High
	DSYVGDEAQSKR	33	6	3	P62738;P60711;P68035		1354.64	9.11347e+07	5.18123e+07	930689	0	5.3578e+08	0	0.005637	High	High	3.18624	3.04007	High	High	3.07607	3.34554	High	High	2.19766	3.09674		High		3.21423
	QEYDESGPSIVHR	27	2	1	P60711		1516.72	4.08097e+08	2.24822e+08	0	0	5.4069e+08	0	2.42e-06	High	High	3.1094	2.76713	High	High	2.37566	2.44228		High		2.48043		High		2.81721
	TTGIVMDSGDGVTHTVPIYEGYALPHAILR	65	2	1	P60711		3183.63	3.5292e+08	1.02209e+08	1154020681	6.10289e+08	1.04806e+09	0	1.989e-06	High	High	3.05311	2.51963	High	High	2.76498	2.23472	High	High	5.42502	3.5129	High	High	4.80129	3.11088	High
	TTGIVMDSGDGVTHTVPIYEGYALPHAILR	77	2	1	P60711	M6(Oxidation)	3199.62	6.56943e+07	39199544	2.51401e+08	1.6452e+08	1.99898e+08	0	8.393e-05	High	High	3.01503	3.80863	High	High	3.70757	2.46237	High	High	4.39085	3.78572	High	High	4.75375	3.38777	High
	SYELPDGQVITIGNER	86	7	4	P62738;P60711;P68035;D3ZRN3		1790.9	5.3777e+08	2.39638e+08	4.68841e+07	2.51212e+07	8.59585e+08	0	3.476e-06	High	High	2.68122	4.102	High	High	3.33491	3.11817	High	High	4.61092	4.44066	High	High	4.34492	3.31948	High
	GYSFTTTAER	46	2	1	P60711		1132.54	7.14671e+08	6.51093e+08	5.59472e+06	3.95467e+06	1.21048e+09	0	1.203e-05	High	High	2.542	3.10463	High	High	2.9857	2.72661	High	High	2.77947	2.90537	High	High	3.0281	3.52444	High
	IWHHTFYNELR	27	4	2	P60711;P68035		1515.75	5.27811e+07	2.50668e+08	0	2.31219e+07	8.72788e+08	0	0.02565	High		2.51515		High	High	3.04595	2.61797					High	High	3.6723	3.30317	High
	EITALAPSTMK	10	6	3	P62738;P60711;P68035	M10(Oxidation)	1177.63	1.24533e+08	9.28529e+07	423948	345386	1.99375e+08	0	0.000185	High	High	2.35152	1.7441	High		2.15741		High	High	1.58268	2.28367	High	High	1.91623	2.06319
	CPEALFQPSFLGMESCGIHETTFNSIMK	27	2	1	P60711	C1(Carbamidomethyl); M13(Oxidation); C16(Carbamidomethyl)	3247.48	1.93137e+07	0	7.85392e+07	7.80454e+07	65485669	0	0.0003976	High		2.31069			High		3.01549	High	High	4.38059	2.4976	High	High	4.04009	3.80922	High
	DSYVGDEAQSK	26	6	3	P62738;P60711;P68035		1198.53	3.1331e+08	4.80289e+08	984326	953871	8.65823e+08	0	0.0001149	High	High	2.24182	2.92934	High	High	2.09242	2.77179	High	High	2.56172	2.43266	High	High	2.36653	2.97349	High
	AGFAGDDAPR	22	6	3	P62738;P60711;P68035		976.458	6.49731e+08	8.60617e+08	0	0	1282097301	0	3.214e-06	High	High	2.12499	2.02332	High	High	1.47735	1.90875		High		1.16556		High		2.09141
	HQGVMVGMGQK	23	7	4	P62738;P60711;P68035;D3ZRN3	M5(Oxidation)	1187.57	1.7063e+07	0	0	0	2.32081e+08	0	0.0003887	High	High	1.95995	2.2405		High		2.34282		High		2.10495		High		2.95254
	HQGVMVGMGQK	17	7	4	P62738;P60711;P68035;D3ZRN3		1171.58	2.86856e+08	4.07223e+08	0	0	9.15046e+08	0	0.0005299	High	High	1.62254	2.1519	High	High	1.87891	2.66488		High		1.37959		High		2.79429
	EITALAPSTMK	17	6	3	P62738;P60711;P68035		1161.63	5.47998e+08	6.29839e+08	2.52112e+06	0	1.10207e+09	0	0.001143	High	High	1.56562	2.32113	High	High	2.32018	2.22646	High	High	2.02771	2.35603		High		2.05919	High
	LCYVALDFEQEMATAASSSSLEK	14	2	1	P60711	C2(Carbamidomethyl); M12(Oxidation)	2566.18	2.38756e+06	1.12558e+06	3.03027e+07	1.86976e+07	7.58914e+06	0	2.295e-08	High		0.950785		High	High	1.48649	3.47831	High		5.89751		High	High	5.64014	3.75037	High
	HQGVMVGMGQKDSYVGDEAQSK	7	6	3	P62738;P60711;P68035		2351.1	0	8.18121e+06	0	0	1.26095e+07	0	1.774e-05		High		2.44552	High	High	2.80679	1.86841						High		3.98659
	CPEALFQPSFLGMESCGIHETTFNSIMK	22	2	1	P60711	C1(Carbamidomethyl); C16(Carbamidomethyl)	3231.49	0	0	3.29299e+08	3.08438e+08	4.81622e+08	0	3.836e-05		High		3.75477	High	High	1.53728	2.12532	High	High	5.17245	2.24433	High	High	4.37201	2.64826	High
	EKLCYVALDFEQEMATAASSSSLEK	6	2	1	P60711	C4(Carbamidomethyl)	2807.33	0	3.2299e+06	28530615	4.12682e+07	0	0	8.448e-05					High	High	1.33944	1.24469	High		4.90927		High		4.10708		High
	AVFPSIVGRPR	9	6	3	P62738;P60711;P68035		1198.72	0	1.70984e+08	0	1363311	5.34173e+08	0	0.01019					High	High	1.23758	2.05365		High		1.82544	High	High	1.77791	2.26262
	DLTDYLMK	3	7	4	P62738;P60711;P68035;D3ZRN3		998.497	0	2.59681e+08	0	0	3.43622e+08	0	0.001495					High		0.974484			High		1.53645		High		1.37276
	CPEALFQPSFLGMESCGIHETTFNSIMK	7	2	1	P60711	C1(Carbamidomethyl); M13(Oxidation); C16(Carbamidomethyl); M27(Oxidation)	3263.47	0	0	1.8249e+07	1.97954e+07	0	0	0.001106						High		1.44766	High	High	3.76182	2.10736	High		3.68089		High
	FRCPEALFQPSFLGMESCGIHETTFNSIMK	5	2	1	P60711	C3(Carbamidomethyl); C18(Carbamidomethyl)	3534.65	0	0	3.55269e+07	6.09545e+07	1.33873e+07	0	0.004733									High		3.15942		High	High	2.69879	2.74925	High
	FRCPEALFQPSFLGMESCGIHETTFNSIMK	4	2	1	P60711	C3(Carbamidomethyl); C18(Carbamidomethyl); M29(Oxidation)	3550.64	0	0	0	1.16033e+07	4.24682e+06	0	0.02819													High	High	3.32787	2.12933	High
	EKLCYVALDFEQEMATAASSSSLEK	3	2	1	P60711	C4(Carbamidomethyl); M14(Oxidation)	2823.33	0	0	0	3.96135e+06	0	0	0.08159													High		3.1365		High
	QEYDESGPSIVHRK	4	2	1	P60711		1644.81	0	0	0	0	2.86119e+07	0	0.005195						High		1.45555						High		2.13492
	HQGVMVGMGQK	1	7	4	P62738;P60711;P68035;D3ZRN3	M5(Oxidation); M8(Oxidation)	1203.57	0	0	0	0	0	0	0.04473		High		2.2229
	YPIEHGIVTNWDDMEK	1	2	1	P60711		1946.92	0	0	0	0	1.83306e+06	0	2.092e-05														High		4.22956
	CDVDIR	10	3	2	P60711;D3ZRN3	C1(Carbamidomethyl)	777.364	8.9188e+07	1.12189e+08	0	0	1.54087e+08	0.001	0.02729	High		1.68906		High	High	1.49079	1.64182		High		1.23238		High		1.86751
	IIAPPERK	4	7	4	P62738;P60711;P68035;D3ZRN3		923.574	0	0	0	0	2.58469e+08	0.001	0.04419		High		2.1674		High		1.94101						High		1.81342
	CDVDIRK	2	3	2	P60711;D3ZRN3	C1(Carbamidomethyl)	905.458	3.01958e+06	0	0	0	0	0.002	0.07829	High	High	1.27518	1.96832
	DLTDYLMK	3	7	4	P62738;P60711;P68035;D3ZRN3	M7(Oxidation)	1014.49	0	1.53534e+08	0	0	0	0.002	0.02579					High		1.97199			High		1.53905
	DLTDYLMKILTER	1	7	4	P62738;P60711;P68035;D3ZRN3	M7(Oxidation)	1626.85	0	0	0	0	0	0.003	0.05701																	High
	VAPEEHPVLLTEAPLNPKANR	1	2	1	P60711		2295.27	0	0	0	0	0	0.003	0.06544						High		2.35206
	IIAPPER	1	7	4	P62738;P60711;P68035;D3ZRN3		795.474	0	0	985811	0	0	0.004	0.08639									High		1.65302
	IKIIAPPER	1	7	4	P62738;P60711;P68035;D3ZRN3		1036.66	0	0	0	0	0	0.008	0.1231						High		2.10745
P62738	Actin, aortic smooth muscle OS=Rattus norvegicus (Rat) OX=10116 GN=Acta2 PE=2 SV=1 - [ACTA_RAT]	74.27	2	1	26	392	5.785e+08	6.56915e+08	2.89708e+07	1.65377e+07	2.32948e+07	59.2219	37.14	11	32	65.8984	34.22	13	38	55.8236	22.55	7	20	54.2115	38.73	8	18	36.3551	17.77	5	12	377	41.9818	5.38916
	Sequence	# PSMs	# Proteins	# Protein Groups	Protein Group Accessions	Modifications	MH+ [Da]	A2: Area	B2: Area	C2: Area	D2: Area	J2: Area	q-Value	PEP	A4	G4	XCorr A4	XCorr G4	B4	H4	XCorr B4	XCorr H4	C4	I4	XCorr C4	XCorr I4	D4	J4	XCorr D4	XCorr J4	E4
	MQKEITALAPSTMK	8	6	3	P62738;P60711;P68035		1548.83	6.01499e+06	4.93693e+06	0	0	1.29649e+07	0	0.0001472	High	High	3.76249	3.43172	High	High	2.97162	4.15872		High		2.98502		High		4.22902
	DSYVGDEAQSKR	33	6	3	P62738;P60711;P68035		1354.64	9.11347e+07	5.18123e+07	930689	0	5.3578e+08	0	0.005637	High	High	3.18624	3.04007	High	High	3.07607	3.34554	High	High	2.19766	3.09674		High		3.21423
	YPIEHGIITNWDDMEK	50	4	2	P62738;P68035		1960.92	3.41093e+07	1.46491e+08	3.75073e+07	1.98024e+07	4.50425e+08	0	1.207e-05	High	High	2.88214	2.72229	High	High	2.97655	3.25766	High	High	3.91993	2.91527	High	High	3.8409	2.825	High
	SYELPDGQVITIGNER	86	7	4	P62738;P60711;P68035;D3ZRN3		1790.9	5.3777e+08	2.39638e+08	4.68841e+07	2.51212e+07	8.59585e+08	0	3.476e-06	High	High	2.68122	4.102	High	High	3.33491	3.11817	High	High	4.61092	4.44066	High	High	4.34492	3.31948	High
	TTGIVLDSGDGVTHNVPIYEGYALPHAIMR	3	4	2	P62738;P68035		3196.66	2.16123e+06	0	0	0	2.98753e+07	0	0.0001995	High		2.4282											High		2.1256
	EITALAPSTMK	10	6	3	P62738;P60711;P68035	M10(Oxidation)	1177.63	1.24533e+08	9.28529e+07	423948	345386	1.99375e+08	0	0.000185	High	High	2.35152	1.7441	High		2.15741		High	High	1.58268	2.28367	High	High	1.91623	2.06319
	DSYVGDEAQSK	26	6	3	P62738;P60711;P68035		1198.53	3.1331e+08	4.80289e+08	984326	953871	8.65823e+08	0	0.0001149	High	High	2.24182	2.92934	High	High	2.09242	2.77179	High	High	2.56172	2.43266	High	High	2.36653	2.97349	High
	AGFAGDDAPR	22	6	3	P62738;P60711;P68035		976.458	6.49731e+08	8.60617e+08	0	0	1282097301	0	3.214e-06	High	High	2.12499	2.02332	High	High	1.47735	1.90875		High		1.16556		High		2.09141
	DLYANNVLSGGTTMYPGIADR	8	3	2	P62738;P68035		2228.1	2.10225e+06	2.77905e+06	0	0	1.15655e+07	0	1.026e-05	High		2.0527		High	High	2.02754	3.85439		High		3.36184		High		3.91965
	HQGVMVGMGQK	23	7	4	P62738;P60711;P68035;D3ZRN3	M5(Oxidation)	1187.57	1.7063e+07	0	0	0	2.32081e+08	0	0.0003887	High	High	1.95995	2.2405		High		2.34282		High		2.10495		High		2.95254
	HQGVMVGMGQK	17	7	4	P62738;P60711;P68035;D3ZRN3		1171.58	2.86856e+08	4.07223e+08	0	0	9.15046e+08	0	0.0005299	High	High	1.62254	2.1519	High	High	1.87891	2.66488		High		1.37959		High		2.79429
	EITALAPSTMK	17	6	3	P62738;P60711;P68035		1161.63	5.47998e+08	6.29839e+08	2.52112e+06	0	1.10207e+09	0	0.001143	High	High	1.56562	2.32113	High	High	2.32018	2.22646	High	High	2.02771	2.35603		High		2.05919	High
	GYSFVTTAER	12	4	2	P62738;P68035		1130.56	1.13542e+07	1.58788e+07	0	0	5.00684e+07	0	7.833e-06	High	High	1.54902	2.614	High	High	2.30728	2.08348		High		2.13176		High		2.93388
	YPIEHGIITNWDDMEK	18	4	2	P62738;P68035	M14(Oxidation)	1976.91	4.87138e+07	7.48255e+06	5.51207e+06	5.16894e+06	39597244	0	0.0002211	High		1.40647		High	High	3.05462	3.24501	High	High	3.93104	2.5869	High	High	2.83116	3.69645	High
	HQGVMVGMGQKDSYVGDEAQSK	7	6	3	P62738;P60711;P68035		2351.1	0	8.18121e+06	0	0	1.26095e+07	0	1.774e-05		High		2.44552	High	High	2.80679	1.86841						High		3.98659
	AVFPSIVGRPR	9	6	3	P62738;P60711;P68035		1198.72	0	1.70984e+08	0	1363311	5.34173e+08	0	0.01019					High	High	1.23758	2.05365		High		1.82544	High	High	1.77791	2.26262
	DLTDYLMK	3	7	4	P62738;P60711;P68035;D3ZRN3		998.497	0	2.59681e+08	0	0	3.43622e+08	0	0.001495					High		0.974484			High		1.53645		High		1.37276
	LCYVALDFENEMATAASSSSLEK	2	4	2	P62738;P68035	C2(Carbamidomethyl); M12(Oxidation)	2552.2	0	0	0	0	0	0	0.03696									High		3.37152		High		5.38489
	CPETLFQPSFIGMESAGIHETTYNSIMK	5	4	2	P62738;P68035	C1(Carbamidomethyl)	3188.48	0	0	0	4.68964e+06	1.47959e+07	0	0.09575										High		1.81329	High	High	3.77046	2.21241
	TTGIVLDSGDGVTHNVPIYEGYALPHAIMR	2	4	2	P62738;P68035	M29(Oxidation)	3212.67	0	0	0	3.06528e+06	0	0	0.0009925													High	High	1.61997	3.97919
	HQGVMVGMGQK	1	7	4	P62738;P60711;P68035;D3ZRN3	M5(Oxidation); M8(Oxidation)	1203.57	0	0	0	0	0	0	0.04473		High		2.2229
	VAPEEHPTLLTEAPLNPK	6	4	2	P62738;P68035		1956.06	0	0	0	0	20921078	0	1.012e-10						High		2.83518		High		3.49544		High		2.7562
	IWHHSFYNELR	1	2	1	P62738		1501.75	0	0	0	0	0	0	0.01183						High		2.37687
	KDLYANNVLSGGTTMYPGIADR	2	3	2	P62738;P68035		2356.19	0	0	0	0	1.07666e+07	0	0.006338						High		2.24247						High		2.08631
	QEYDEAGPSIVHR	6	3	2	P62738;P68035		1500.72	0	0	0	0	1.00798e+07	0	0.001772						High		1.85893		High		1.767		High		2.42867
	DLYANNVLSGGTTMYPGIADR	2	3	2	P62738;P68035	M14(Oxidation)	2244.09	0	0	0	0	2.74417e+06	0	9.73e-05										High		2.28279		High		4.61568
	IIAPPERK	4	7	4	P62738;P60711;P68035;D3ZRN3		923.574	0	0	0	0	2.58469e+08	0.001	0.04419		High		2.1674		High		1.94101						High		1.81342
	GILTLKYPIEHGIITNWDDMEK	1	4	2	P62738;P68035		2586.37	0	0	0	0	0	0.001	0.03078						High		1.85168
	DLTDYLMK	3	7	4	P62738;P60711;P68035;D3ZRN3	M7(Oxidation)	1014.49	0	1.53534e+08	0	0	0	0.002	0.02579					High		1.97199			High		1.53905
	KDLYANNVLSGGTTMYPGIADR	1	3	2	P62738;P68035	M15(Oxidation)	2372.18	0	0	0	0	1.57889e+06	0.002	0.07517														High		2.00105
	DLTDYLMKILTER	1	7	4	P62738;P60711;P68035;D3ZRN3	M7(Oxidation)	1626.85	0	0	0	0	0	0.003	0.05701																	High
	IIAPPER	1	7	4	P62738;P60711;P68035;D3ZRN3		795.474	0	0	985811	0	0	0.004	0.08639									High		1.65302
	CDIDIR	1	4	2	P62738;P68035	C1(Carbamidomethyl)	791.378	0	0	0	0	3.78781e+06	0.005	0.09614														High		1.67212
	IKIIAPPER	1	7	4	P62738;P60711;P68035;D3ZRN3		1036.66	0	0	0	0	0	0.008	0.1231						High		2.10745
P68035	Actin, alpha cardiac muscle 1 OS=Rattus norvegicus (Rat) OX=10116 GN=Actc1 PE=2 SV=1 - [ACTC_RAT]	74.27	2	1	27	419	5.785e+08	6.56915e+08	2.89708e+07	2.26818e+07	2.32948e+07	67.6	40.05	12	37	73.1622	37.14	14	42	55.8236	22.55	7	20	63.8971	41.64	10	21	39.4727	20.69	6	13	377	41.9919	5.38916
	Sequence	# PSMs	# Proteins	# Protein Groups	Protein Group Accessions	Modifications	MH+ [Da]	A2: Area	B2: Area	C2: Area	D2: Area	J2: Area	q-Value	PEP	A4	G4	XCorr A4	XCorr G4	B4	H4	XCorr B4	XCorr H4	C4	I4	XCorr C4	XCorr I4	D4	J4	XCorr D4	XCorr J4	E4
	MQKEITALAPSTMK	8	6	3	P62738;P60711;P68035		1548.83	6.01499e+06	4.93693e+06	0	0	1.29649e+07	0	0.0001472	High	High	3.76249	3.43172	High	High	2.97162	4.15872		High		2.98502		High		4.22902
	DSYVGDEAQSKR	33	6	3	P62738;P60711;P68035		1354.64	9.11347e+07	5.18123e+07	930689	0	5.3578e+08	0	0.005637	High	High	3.18624	3.04007	High	High	3.07607	3.34554	High	High	2.19766	3.09674		High		3.21423
	YPIEHGIITNWDDMEK	50	4	2	P62738;P68035		1960.92	3.41093e+07	1.46491e+08	3.75073e+07	1.98024e+07	4.50425e+08	0	1.207e-05	High	High	2.88214	2.72229	High	High	2.97655	3.25766	High	High	3.91993	2.91527	High	High	3.8409	2.825	High
	SYELPDGQVITIGNER	86	7	4	P62738;P60711;P68035;D3ZRN3		1790.9	5.3777e+08	2.39638e+08	4.68841e+07	2.51212e+07	8.59585e+08	0	3.476e-06	High	High	2.68122	4.102	High	High	3.33491	3.11817	High	High	4.61092	4.44066	High	High	4.34492	3.31948	High
	IWHHTFYNELR	27	4	2	P60711;P68035		1515.75	5.27811e+07	2.50668e+08	0	2.31219e+07	8.72788e+08	0	0.02565	High		2.51515		High	High	3.04595	2.61797					High	High	3.6723	3.30317	High
	TTGIVLDSGDGVTHNVPIYEGYALPHAIMR	3	4	2	P62738;P68035		3196.66	2.16123e+06	0	0	0	2.98753e+07	0	0.0001995	High		2.4282											High		2.1256
	EITALAPSTMK	10	6	3	P62738;P60711;P68035	M10(Oxidation)	1177.63	1.24533e+08	9.28529e+07	423948	345386	1.99375e+08	0	0.000185	High	High	2.35152	1.7441	High		2.15741		High	High	1.58268	2.28367	High	High	1.91623	2.06319
	DSYVGDEAQSK	26	6	3	P62738;P60711;P68035		1198.53	3.1331e+08	4.80289e+08	984326	953871	8.65823e+08	0	0.0001149	High	High	2.24182	2.92934	High	High	2.09242	2.77179	High	High	2.56172	2.43266	High	High	2.36653	2.97349	High
	AGFAGDDAPR	22	6	3	P62738;P60711;P68035		976.458	6.49731e+08	8.60617e+08	0	0	1282097301	0	3.214e-06	High	High	2.12499	2.02332	High	High	1.47735	1.90875		High		1.16556		High		2.09141
	DLYANNVLSGGTTMYPGIADR	8	3	2	P62738;P68035		2228.1	2.10225e+06	2.77905e+06	0	0	1.15655e+07	0	1.026e-05	High		2.0527		High	High	2.02754	3.85439		High		3.36184		High		3.91965
	HQGVMVGMGQK	23	7	4	P62738;P60711;P68035;D3ZRN3	M5(Oxidation)	1187.57	1.7063e+07	0	0	0	2.32081e+08	0	0.0003887	High	High	1.95995	2.2405		High		2.34282		High		2.10495		High		2.95254
	HQGVMVGMGQK	17	7	4	P62738;P60711;P68035;D3ZRN3		1171.58	2.86856e+08	4.07223e+08	0	0	9.15046e+08	0	0.0005299	High	High	1.62254	2.1519	High	High	1.87891	2.66488		High		1.37959		High		2.79429
	EITALAPSTMK	17	6	3	P62738;P60711;P68035		1161.63	5.47998e+08	6.29839e+08	2.52112e+06	0	1.10207e+09	0	0.001143	High	High	1.56562	2.32113	High	High	2.32018	2.22646	High	High	2.02771	2.35603		High		2.05919	High
	GYSFVTTAER	12	4	2	P62738;P68035		1130.56	1.13542e+07	1.58788e+07	0	0	5.00684e+07	0	7.833e-06	High	High	1.54902	2.614	High	High	2.30728	2.08348		High		2.13176		High		2.93388
	YPIEHGIITNWDDMEK	18	4	2	P62738;P68035	M14(Oxidation)	1976.91	4.87138e+07	7.48255e+06	5.51207e+06	5.16894e+06	39597244	0	0.0002211	High		1.40647		High	High	3.05462	3.24501	High	High	3.93104	2.5869	High	High	2.83116	3.69645	High
	HQGVMVGMGQKDSYVGDEAQSK	7	6	3	P62738;P60711;P68035		2351.1	0	8.18121e+06	0	0	1.26095e+07	0	1.774e-05		High		2.44552	High	High	2.80679	1.86841						High		3.98659
	AVFPSIVGRPR	9	6	3	P62738;P60711;P68035		1198.72	0	1.70984e+08	0	1363311	5.34173e+08	0	0.01019					High	High	1.23758	2.05365		High		1.82544	High	High	1.77791	2.26262
	DLTDYLMK	3	7	4	P62738;P60711;P68035;D3ZRN3		998.497	0	2.59681e+08	0	0	3.43622e+08	0	0.001495					High		0.974484			High		1.53645		High		1.37276
	LCYVALDFENEMATAASSSSLEK	2	4	2	P62738;P68035	C2(Carbamidomethyl); M12(Oxidation)	2552.2	0	0	0	0	0	0	0.03696									High		3.37152		High		5.38489
	CPETLFQPSFIGMESAGIHETTYNSIMK	5	4	2	P62738;P68035	C1(Carbamidomethyl)	3188.48	0	0	0	4.68964e+06	1.47959e+07	0	0.09575										High		1.81329	High	High	3.77046	2.21241
	TTGIVLDSGDGVTHNVPIYEGYALPHAIMR	2	4	2	P62738;P68035	M29(Oxidation)	3212.67	0	0	0	3.06528e+06	0	0	0.0009925													High	High	1.61997	3.97919
	HQGVMVGMGQK	1	7	4	P62738;P60711;P68035;D3ZRN3	M5(Oxidation); M8(Oxidation)	1203.57	0	0	0	0	0	0	0.04473		High		2.2229
	VAPEEHPTLLTEAPLNPK	6	4	2	P62738;P68035		1956.06	0	0	0	0	20921078	0	1.012e-10						High		2.83518		High		3.49544		High		2.7562
	KDLYANNVLSGGTTMYPGIADR	2	3	2	P62738;P68035		2356.19	0	0	0	0	1.07666e+07	0	0.006338						High		2.24247						High		2.08631
	QEYDEAGPSIVHR	6	3	2	P62738;P68035		1500.72	0	0	0	0	1.00798e+07	0	0.001772						High		1.85893		High		1.767		High		2.42867
	DLYANNVLSGGTTMYPGIADR	2	3	2	P62738;P68035	M14(Oxidation)	2244.09	0	0	0	0	2.74417e+06	0	9.73e-05										High		2.28279		High		4.61568
	IIAPPERK	4	7	4	P62738;P60711;P68035;D3ZRN3		923.574	0	0	0	0	2.58469e+08	0.001	0.04419		High		2.1674		High		1.94101						High		1.81342
	GILTLKYPIEHGIITNWDDMEK	1	4	2	P62738;P68035		2586.37	0	0	0	0	0	0.001	0.03078						High		1.85168
	DLTDYLMK	3	7	4	P62738;P60711;P68035;D3ZRN3	M7(Oxidation)	1014.49	0	1.53534e+08	0	0	0	0.002	0.02579					High		1.97199			High		1.53905
	KDLYANNVLSGGTTMYPGIADR	1	3	2	P62738;P68035	M15(Oxidation)	2372.18	0	0	0	0	1.57889e+06	0.002	0.07517														High		2.00105
	YPIEHGIITNWDDMEKIWHHTFYNELR	1	2	1	P68035	M14(Oxidation)	3473.66	0	0	0	6.34932e+06	0	0.003	0.2198													High		2.61051
	DLTDYLMKILTER	1	7	4	P62738;P60711;P68035;D3ZRN3	M7(Oxidation)	1626.85	0	0	0	0	0	0.003	0.05701																	High
	IIAPPER	1	7	4	P62738;P60711;P68035;D3ZRN3		795.474	0	0	985811	0	0	0.004	0.08639									High		1.65302
	CDIDIR	1	4	2	P62738;P68035	C1(Carbamidomethyl)	791.378	0	0	0	0	3.78781e+06	0.005	0.09614														High		1.67212
	IKIIAPPER	1	7	4	P62738;P60711;P68035;D3ZRN3		1036.66	0	0	0	0	0	0.008	0.1231						High		2.10745
P69897	Tubulin beta-5 chain OS=Rattus norvegicus (Rat) OX=10116 GN=Tubb5 PE=1 SV=1 - [TBB5_RAT]	73.42	2	4	26	423	4.7721e+07	2.84167e+07	1.00277e+08	6.9568e+07	7.78049e+07	42.3765	54.5	18	32	49.9187	52.03	17	33	103.032	47.97	11	31	73.4593	37.61	10	21	60.1793	31.76	8	18	444	49.639	4.89404
	Sequence	# PSMs	# Proteins	# Protein Groups	Protein Group Accessions	Modifications	MH+ [Da]	A2: Area	B2: Area	C2: Area	D2: Area	J2: Area	q-Value	PEP	A4	G4	XCorr A4	XCorr G4	B4	H4	XCorr B4	XCorr H4	C4	I4	XCorr C4	XCorr I4	D4	J4	XCorr D4	XCorr J4	E4
	GHYTEGAELVDSVLDVVR	24	6	5	P85108;Q4QRB4;Q6P9T8;P69897;Q4QQV0		1958.99	5.00573e+06	1.2315e+06	1.02979e+08	9.83366e+07	1.86442e+07	0	0.00273	High	High	3.39223	2.91826	High	High	1.55077	3.76966	High	High	4.33602	2.16611	High	High	5.19199	4.40367	High
	EVDEQMLNVQNK	16	4	3	P85108;Q6P9T8;P69897		1446.71	1.71316e+07	2.05208e+07	0	0	4.13582e+07	0	6.474e-15	High	High	3.00576	3.27329	High	High	3.46246	3.06445		High		2.86994		High		3.35021
	AILVDLEPGTMDSVR	15	4	3	P85108;Q4QRB4;P69897	M11(Oxidation)	1631.85	1.31271e+07	7.92841e+06	0	0	3.08813e+07	0	6.952e-05	High	High	2.8971	3.22537	High	High	2.48309	2.40848		High		1.99613		High		3.59787
	LAVNMVPFPR	9	8	6	P85108;Q4QRB4;B4F7C2;Q6P9T8;P69897;Q4QQV0	M5(Oxidation)	1159.64	0	2944706	0	0	0	0	2.487e-05	High		2.65052		High	High	2.20677	2.13293		High		2.09171		High		2.51641
	NSSYFVEWIPNNVK	39	7	6	P85108;Q4QRB4;B4F7C2;Q6P9T8;P69897;Q4QQV0		1696.84	1.58335e+07	6.61567e+06	8.71824e+06	4763157	4.43517e+07	0	7.941e-05	High	High	2.5946	3.71638	High	High	2.32343	3.09255	High	High	3.60097	3.21754	High	High	3.56458	3.68036	High
	NMMAACDPR	12	7	6	P85108;Q4QRB4;B4F7C2;Q6P9T8;P69897;Q4QQV0	C6(Carbamidomethyl)	1065.44	9.26589e+06	6.52514e+06	0	0	3.89079e+07	0	0.002705	High	High	2.55402	2.31914	High	High	1.8163	2.75606		High		2.06165		High		2.73498
	AILVDLEPGTMDSVR	19	4	3	P85108;Q4QRB4;P69897		1615.84	5.31603e+07	2.25947e+07	5.61814e+06	2.23263e+06	8.77483e+07	0	0.09692	High	High	2.27731	3.2667	High	High	2.87573	2.54618	High	High	3.51325	2.54774	High	High	3.7956	2.7618	High
	EIVHIQAGQCGNQIGAK	18	6	5	P85108;Q4QRB4;P69897;B4F7C2;Q6P9T8	C10(Carbamidomethyl)	1822.94	3.49186e+06	3.88516e+06	0	0	4.06503e+07	0	4.377e-07	High	High	2.22173	3.52071	High	High	2.74397	4.54928		High		2.43804		High		3.73243
	IMNTFSVVPSPK	7	4	4	Q4QRB4;B4F7C2;Q6P9T8;P69897	M2(Oxidation)	1335.71	8.6047e+06	3246029	0	0	0	0	7.946e-05	High		1.99621		High	High	1.98863	1.86196						High		3.51118
	ALTVPELTQQVFDAK	24	1	1	P69897		1659.9	2.2686e+07	1.49679e+07	1.28355e+07	0	4.50196e+07	0	0.0001729	High	High	1.99179	1.73049	High	High	1.63776	1.80624	High	High	3.11123	2.71552		High		1.86425
	MREIVHIQAGQCGNQIGAK	4	6	5	P85108;Q4QRB4;P69897;B4F7C2;Q6P9T8	C12(Carbamidomethyl)	2110.08	3.51736e+06	3.36664e+06	0	0	7.53569e+06	0	0.01102	High		1.91724		High	High	1.66382	2.41247						High		2.43906
	NMMAACDPR	14	7	6	P85108;Q4QRB4;B4F7C2;Q6P9T8;P69897;Q4QQV0	M2(Oxidation); C6(Carbamidomethyl)	1081.43	2.22996e+06	1.50732e+06	0	0	6.96948e+06	0	0.002999	High		1.84952		High	High	1.9004	2.71234						High		2.45717
	SGPFGQIFRPDNFVFGQSGAGNNWAK	26	5	4	P85108;B4F7C2;Q6P9T8;P69897		2798.36	3.78349e+07	0	6.53255e+07	5.46755e+07	8.17918e+07	0	2.053e-05	High		1.81279			High		2.32592	High	High	5.20218	2.74761	High	High	5.96934	2.61833	High
	LAVNMVPFPR	15	8	6	P85108;Q4QRB4;B4F7C2;Q6P9T8;P69897;Q4QQV0		1143.65	3.21158e+07	2.58895e+07	0	0	5.08694e+07	0	0.007006	High	High	1.79773	2.43957	High	High	1.66845	1.60596		High		2.02055		High		2.402
	KLAVNMVPFPR	4	8	6	P85108;Q4QRB4;B4F7C2;Q6P9T8;P69897;Q4QQV0		1271.74	5.4746e+06	0	0	0	1.77101e+07	0	0.01403	High		1.70454			High		1.79852						High		2.58985
	TAVCDIPPR	17	5	4	P85108;B4F7C2;Q6P9T8;P69897	C4(Carbamidomethyl)	1028.53	1.15572e+06	1.25997e+06	0	0	4.70277e+06	0	0.006754	High	High	1.66269	2.05757	High	High	2.11182	2.32208		High		1.58942		High		2.49987
	FPGQLNADLR	17	8	6	P85108;Q4QRB4;B4F7C2;Q6P9T8;P69897;Q4QQV0		1130.61	5.21679e+07	3.6766e+07	0	0	3.47893e+07	0	0.0007104	High	High	1.50725	1.65058	High	High	1.93728	1.86626		High		1.85354		High		1.99842
	EAESCDCLQGFQLTHSLGGGTGSGMGTLLISK	6	3	3	B4F7C2;Q6P9T8;P69897	C5(Carbamidomethyl); C7(Carbamidomethyl)	3311.54	6.35642e+06	0	5.69339e+06	0	2.41438e+07	0	8.182e-08	High	High	1.49932	2.6752		High		1.23855	High		4.71306			High		2.19238
	LHFFMPGFAPLTSR	6	5	4	P85108;B4F7C2;Q6P9T8;P69897	M5(Oxidation)	1636.85	3.26238e+06	0	1.44562e+07	0	6.52227e+06	0	0.007125	High		1.37188			High		2.62515	High		2.54581			High		3.02482
	IMNTFSVVPSPK	11	4	4	Q4QRB4;B4F7C2;Q6P9T8;P69897		1319.72	2.13706e+07	0	0	0	4.57866e+07	0	0.0002212	High	High	1.27044	2.18327	High	High	2.10407	2.76122		High		2.01075		High		2.98103
	YLTVAAVFR	7	3	3	B4F7C2;Q6P9T8;P69897		1039.61	2.65558e+07	1.05807e+07	0	0	5.36933e+07	0	0.001368	High		1.19526		High	High	1.27839	1.86606						High		2.09076
	MAVTFIGNSTAIQELFK	12	1	1	P69897		1869.99	5.01038e+06	5.41623e+06	1.1798e+07	0	6.07394e+06	0	1.064e-09	High	High	1.17917	3.70044	High	High	1.43839	1.87554	High		5.42375		High	High	3.27269	3.22417	High
	FWEVISDEHGIDPTGTYHGDSDLQLDR	17	1	1	P69897		3102.42	0	7.65957e+06	0	5.56919e+07	5.18995e+07	0	0.06158		High		2.36769	High	High	2.56083	2.98732	High		3.16703		High	High	4.95868	2.50658	High
	ISEQFTAMFR	13	6	5	P85108;Q4QRB4;B4F7C2;Q6P9T8;P69897	M8(Oxidation)	1245.6	0	8.3238e+06	3.45551e+06	978931	1.19191e+07	0	0.0007746		High		2.182	High	High	2.52757	2.87676	High	High	3.42472	2.50728	High	High	2.9251	2.53571	High
	LTTPTYGDLNHLVSATMSGVTTCLR	6	4	3	P85108;B4F7C2;P69897	C23(Carbamidomethyl)	2708.35	0	703983	1.32527e+08	0	4.41939e+06	0	6.917e-07					High	High	1.32416	0.820373	High		4.65843			High		1.67196
	LTTPTYGDLNHLVSATMSGVTTCLR	3	4	3	P85108;B4F7C2;P69897	M17(Oxidation); C23(Carbamidomethyl)	2724.35	0	0	9.82374e+06	4.40631e+06	0	0	2.833e-06									High		3.66268		High		3.1912
	LHFFMPGFAPLTSR	13	5	4	P85108;B4F7C2;Q6P9T8;P69897		1620.84	0	0	5.82175e+07	28185738	2.71249e+07	0	5.44e-07						High		2.17232	High	High	3.34524	1.87976	High	High	3.29999	2.33547	High
	GHYTEGAELVDSVLDVVRK	3	6	5	P85108;Q4QRB4;Q6P9T8;P69897;Q4QQV0		2087.09	0	0	0	4.08741e+06	1.11981e+07	0	0.1751													High	High	3.45566	1.04604
	ISEQFTAMFR	15	6	5	P85108;Q4QRB4;B4F7C2;Q6P9T8;P69897		1229.6	0	0	0	5.03671e+06	0	0	0.03453		High		2.70772						High		2.60115	High		3.3383
	ISVYYNEATGGK	7	1	1	P69897		1301.65	0	0	0	0	0	0	7.985e-05						High		2.73208		High		2.20594		High		3.02127
	EVDEQMLNVQNK	10	4	3	P85108;Q6P9T8;P69897	M6(Oxidation)	1462.69	0	0	0	0	1.19014e+07	0	0.001315		High		2.83607		High		3.11255		High		2.71991		High		3.05109
	MAVTFIGNSTAIQELFK	4	1	1	P69897	M1(Oxidation)	1886	0	0	0	0	1.55373e+06	0	0.001465						High		1.81288		High		2.06344		High		2.82143
	IREEYPDR	5	6	4	P85108;Q6P9T8;P69897;Q4QQV0		1077.54	0	0	0	0	0	0.001	0.02422		High		2.40834		High		2.76254
	FPGQLNADLRK	1	8	6	P85108;Q4QRB4;B4F7C2;Q6P9T8;P69897;Q4QQV0		1258.7	0	0	0	0	0	0.001	0.02743						High		2.35442
	EAESCDCLQGFQLTHSLGGGTGSGMGTLLISK	1	3	3	B4F7C2;Q6P9T8;P69897	C5(Carbamidomethyl); C7(Carbamidomethyl); M25(Oxidation)	3327.57	0	0	0	0	0	0.001	0.0283						High		1.76859
	RISEQFTAMFR	1	6	5	P85108;Q4QRB4;B4F7C2;Q6P9T8;P69897		1385.71	0	0	0	0	3.26985e+06	0.003	0.08133														High		2.09117
	NMMAACDPR	1	7	6	P85108;Q4QRB4;B4F7C2;Q6P9T8;P69897;Q4QQV0	M2(Oxidation); M3(Oxidation); C6(Carbamidomethyl)	1097.43	0	0	0	0	0	0.004	0.1202		High		1.91526
	MREIVHIQAGQCGNQIGAK	1	6	5	P85108;Q4QRB4;P69897;B4F7C2;Q6P9T8	M1(Oxidation); C12(Carbamidomethyl)	2126.08	0	0	0	0	0	0.005	0.09845						High		1.90224
P14480	Fibrinogen beta chain OS=Rattus norvegicus (Rat) OX=10116 GN=Fgb PE=1 SV=4 - [FIBB_RAT]	73.28	1	32	32	274	2.87224e+07	3.6863e+07	2.30354e+07	2.46366e+07	1.00217e+07	40.5816	32.36	13	16	38.871	30.48	12	19	38.162	9.6	4	11	54.5143	23.17	7	17	24.3319	5.01	2	7	479	54.2007	7.78174
	Sequence	# PSMs	# Proteins	# Protein Groups	Protein Group Accessions	Modifications	MH+ [Da]	A2: Area	B2: Area	C2: Area	D2: Area	J2: Area	q-Value	PEP	A4	G4	XCorr A4	XCorr G4	B4	H4	XCorr B4	XCorr H4	C4	I4	XCorr C4	XCorr I4	D4	J4	XCorr D4	XCorr J4	E4
	HGTDDGVVWMNWK	11	1	1	P14480		1544.71	6.05287e+06	5.41827e+06	0	0	3.52311e+07	0	8.727e-12	High		3.93824		High	High	2.15331	3.45104		High		2.31701		High		3.82683
	GFGNIATNEDTKK	6	1	1	P14480		1394.71	8.31921e+06	8.79421e+06	0	0	45470761	0	2.118e-08	High	High	3.32872	3.22741	High		2.50963			High		2.34697		High		2.94763
	YCGLPGEYWLGNDK	25	1	1	P14480	C2(Carbamidomethyl)	1671.76	6.96897e+06	1.1269e+07	0	1.34239e+06	4.13299e+07	0	0.0007497	High	High	3.15469	3.45842	High	High	3.12771	3.22109		High		2.67764	High	High	1.99492	2.63507
	DNENVINEYSSILEDQK	22	1	1	P14480		2009.95	4.15609e+06	7.56399e+06	0	0	2.39721e+07	0	2.018e-05	High	High	3.09733	4.73566	High	High	2.92043	3.53823		High		3.99907		High		4.40318
	DNDGWVTTDPR	14	1	1	P14480		1275.57	2.6171e+06	3.57124e+06	0	0	1.01187e+07	0	7.775e-06	High	High	3.00872	2.93688	High	High	2.35898	2.92312		High		2.8212		High		2.80806
	TENGGWTVIQNR	16	1	1	P14480		1374.69	2.87957e+07	3.87063e+07	0	0	85215106	0	0.001423	High	High	2.74806	3.45956	High	High	2.81018	3.2021		High		2.88845		High		3.44593
	AHYGGFTVQTEANK	16	1	1	P14480		1522.74	5.56803e+06	479749	0	0	3.52126e+07	0	4.272e-06	High	High	2.41558	4.18433	High	High	2.09932	3.56491		High		3.53783		High		4.41159
	YYWGGLYSWDMSK	10	1	1	P14480		1655.73	5.01676e+06	0	9.58505e+06	0	2.27149e+07	0	0.00015	High	High	2.36123	2.89492		High		3.17883	High		3.82617			High		2.48894
	GFGNIATNEDTK	19	1	1	P14480		1266.61	7137191	3.20292e+06	0	0	20844046	0	1.518e-09	High	High	2.05987	2.5103	High	High	2.15132	2.85873		High		2.91933		High		2.7827
	IGPTELLIEMEDWK	29	1	1	P14480		1673.86	6.64301e+06	7.54755e+06	2.90114e+07	43635845	1.47247e+07	0	0.0637	High		1.98486		High	High	2.12802	1.96022	High	High	4.7261	2.79798	High	High	5.18724	3.16305	High
	EDGGGWWYNR	8	1	1	P14480		1239.53	1.21346e+07	1.72815e+07	0	0	0	0	0.0007075	High		1.85738		High	High	2.13233	2.3749		High		1.9445					High
	LYIDETVNDNIPLNLR	9	1	1	P14480		1902.01	3.79732e+06	0	7.60142e+06	6.60182e+06	2.10491e+07	0	0.09024	High	High	1.66934	2.28402		High		2.24183	High		4.09212		High	High	4.24166	2.86067
	IRPVFPQQ	9	1	1	P14480		984.573	45236822	54601215	0	0	6.85946e+07	0	0.04756	High	High	1.62761	2.19135	High	High	1.9018	1.58699						High		1.9429
	GGETSEMYLIQPDTSSKPYR	11	1	1	P14480		2259.09	0	2.43691e+06	0	0	1.1031e+07	0	3.975e-06		High		2.68412	High	High	2.75961	4.06895		High		2.97783		High		3.35837
	YYWGGLYSWDMSK	3	1	1	P14480	M11(Oxidation)	1671.72	0	0	3.13288e+06	8.21403e+06	0	0	0.001116									High	High	3.79714	1.67491	High		2.96721
	IGPTELLIEMEDWK	17	1	1	P14480	M10(Oxidation)	1689.85	0	0	4.07323e+06	5.58252e+06	4.28846e+06	0	0.01786		High		1.87258		High		2.37522	High	High	3.68964	2.11363	High	High	4.13042	3.10907
	IGPTELLIEMEDWKGDK	3	1	1	P14480		1974.01	0	0	3.05099e+07	0	2.28007e+06	0	0.0006965						High		2.40407	High		1.77849			High		3.18309
	NSIAELNSNINSVSETSSVTFQYLTLLK	1	1	1	P14480		3072.59	0	0	0	2.0796e+07	0	0	0.1186													High		4.96433
	KGGETSEMYLIQPDTSSKPYR	6	1	1	P14480		2387.18	0	0	0	0	6.58224e+06	0	0.0001156		High		2.97286		High		4.00565					High	High	2.91536	3.56333
	KPPDAGGCVHGDGDMGVLCPTGCELR	5	1	1	P14480	C8(Carbamidomethyl); M15(Oxidation); C19(Carbamidomethyl); C23(Carbamidomethyl)	2771.23	0	0	0	0	1.01799e+07	0	0.000405		High		1.99856		High		3.20006		High		1.45871		High		2.82905
	HGTDDGVVWMNWK	4	1	1	P14480	M10(Oxidation)	1560.71	0	0	0	0	7.05319e+06	0	0.00252						High		2.89379		High		1.79885		High		3.19008
	KPPDAGGCVHGDGDMGVLCPTGCELR	6	1	1	P14480	C8(Carbamidomethyl); C19(Carbamidomethyl); C23(Carbamidomethyl)	2755.24	0	0	0	0	4.9762e+07	0	0.003605						High		1.88701		High		2.16084		High		2.18916
	KGGETSEMYLIQPDTSSKPYR	3	1	1	P14480	M8(Oxidation)	2403.17	0	0	0	0	9.08772e+06	0	0.02481		High		2.87824										High		2.8655
	QDGSVDFGR	2	1	1	P14480		980.451	0	0	0	0	0	0	0.006516		High		1.59184		High		1.68628
	KGFGNIATNEDTK	2	1	1	P14480		1394.7	0	0	0	0	3.49922e+06	0	0.0008734						High		3.23891						High		2.64624
	TMTIHNGMFFSTYDR	3	1	1	P14480		1820.83	0	0	0	0	3.50775e+06	0	0.0002691						High		2.30578						High		3.10051
	AHYGGFTVQTEANKYQVSVNK	1	1	1	P14480		2341.18	0	0	0	0	2.25267e+06	0	0.0007013														High		3.39396
	LESDISAQTEYCHTPCTVNCNIPVVSGK	2	1	1	P14480	C12(Carbamidomethyl); C16(Carbamidomethyl); C20(Carbamidomethyl)	3179.49	0	0	0	0	3.08108e+07	0.001	0.02426						High		2.10402						High		1.62661
	QTLLNHERPIK	1	1	1	P14480		1348.78	0	0	0	0	37558013	0.001	0.0628														High		2.05489
	YQVSVNK	1	1	1	P14480		837.455	0	0	0	0	2.76296e+07	0.001	0.03972														High		1.98313
	IGPTELLIEMEDWKGDKVK	1	1	1	P14480		2201.16	0	0	0	9.47795e+06	0	0.003	0.2349													High		2.36733
	KEEPPSLRPAPPPISGGGYR	1	1	1	P14480		2105.14	0	0	0	0	0	0.003	0.04084
	IQKLESDISAQTEYCHTPCTVNCNIPVVSGK	1	1	1	P14480	C15(Carbamidomethyl); C19(Carbamidomethyl); C23(Carbamidomethyl)	3548.72	0	0	0	0	9.45699e+06	0.003	0.08167														High		1.93371
	ECEEIIR	2	1	1	P14480	C2(Carbamidomethyl)	948.453	0	0	0	0	0	0.004	0.08742						High		1.14018
	ISQLTR	2	1	1	P14480		717.43	0	0	0	0	2.66462e+07	0.005	0.0953		High		0.927041										High		1.08226
	GSWYSMR	1	1	1	P14480		886.397	0	0	0	0	1.76669e+07	0.007	0.119														High		1.11153
	YQVSVNKYK	1	1	1	P14480		1128.62	0	0	0	0	0	0.008	0.1213						High		2.11131
P48500	Triosephosphate isomerase OS=Rattus norvegicus (Rat) OX=10116 GN=Tpi1 PE=1 SV=2 - [TPIS_RAT]	72.69	2	12	12	82	6.71681e+06	8.64684e+06	2.25904e+07	1.68996e+07	1.84917e+07	19.4553	44.98	8	9	19.0347	39.76	7	9	11.6627	26.91	3	4	8.72856	18.88	2	4	12.6858	18.88	2	4	249	26.8318	7.23975
	Sequence	# PSMs	# Proteins	# Protein Groups	Protein Group Accessions	Modifications	MH+ [Da]	A2: Area	B2: Area	C2: Area	D2: Area	J2: Area	q-Value	PEP	A4	G4	XCorr A4	XCorr G4	B4	H4	XCorr B4	XCorr H4	C4	I4	XCorr C4	XCorr I4	D4	J4	XCorr D4	XCorr J4	E4
	VVLAYEPVWAIGTGK	6	2	1	P48500		1602.91	3.16772e+06	5.01716e+06	0	0	1.22601e+07	0	3.54e-07	High		2.66524		High	High	1.65418	2.45296						High		2.05586
	IIYGGSVTGATCK	12	2	1	P48500	C12(Carbamidomethyl)	1326.69	8.05396e+06	1.10466e+07	0	0	2.45427e+07	0	1.685e-07	High	High	2.45663	2.61444	High	High	2.65399	3.15765		High		2.43431		High		3.16946
	VTNGAFTGEISPGMIK	6	2	1	P48500		1621.85	3.18355e+06	0	0	0	1.00288e+07	0	2.235e-05	High		2.43987		High	High	3.27848	2.49927		High		1.5171		High		3.48993
	CNVSEGVAQCTR	6	1	1	P48500	C1(Carbamidomethyl); C10(Carbamidomethyl)	1380.61	3.02621e+06	3.63602e+06	0	0	1.19397e+07	0	3.183e-05	High		2.36025		High	High	2.94889	3.3341						High		3.32982
	HIFGESDELIGQK	12	1	1	P48500		1472.75	8.05147e+06	8.45172e+06	0	0	2.50929e+07	0	0.0002177	High	High	2.14712	2.78671	High	High	2.08818	2.96346		High		2.93297		High		3.5432
	LPADTEVVCAPPTAYIDFAR	11	1	1	P48500	C9(Carbamidomethyl)	2206.11	4.04499e+06	6.44218e+06	0	0	1.53505e+07	0	3.824e-05	High	High	1.85055	1.9653	High	High	2.73404	3.07413	High	High	2.46021	2.57908		High		3.81557
	IAVAAQNCYK	6	2	1	P48500	C8(Carbamidomethyl)	1137.58	2.22588e+06	4.58947e+06	0	0	1.08246e+07	0	0.00391	High	High	1.62927	2.21228	High	High	1.4228	2.53396						High		2.84341
	TATPQQAQEVHEK	7	2	1	P48500		1466.74	2.84158e+06	0	0	0	2.99575e+07	0	5.494e-05	High	High	1.60195	1.61619		High		3.29951		High		1.89891		High		2.5642
	VNHALSEGLGVIACIGEK	7	2	1	P48500	C14(Carbamidomethyl)	1866.98	0	0	6.19178e+06	3.53758e+06	0	0	0.0001735						High		4.13706	High		3.33772		High		3.47752		High
	ELASQPDVDGFLVGGASLKPEFVDIINAK	6	2	1	P48500		3029.6	0	0	3.89891e+07	3.02616e+07	0	0	0.004853									High		3.01442		High		2.57591		High
	DLGATWVVLGHSER	2	2	1	P48500		1539.81	0	0	0	0	1.65913e+07	0	0.0001477														High		4.1665
	FFVGGNWK	1	2	1	P48500		954.493	0	0	0	0	0	0.001	0.03082
P63245	Receptor of activated protein C kinase 1 OS=Rattus norvegicus (Rat) OX=10116 GN=Rack1 PE=1 SV=3 - [RACK1_RAT]	72.24	2	16	16	76	1.47987e+07	1.27299e+07	1.42508e+07	2.00871e+07	1.91759e+07	12.54	31.55	7	8	9.53125	21.14	6	7	14.0373	23.97	4	5	21.5766	26.5	4	6	15.4925	22.71	3	4	317	35.0546	7.69385
	Sequence	# PSMs	# Proteins	# Protein Groups	Protein Group Accessions	Modifications	MH+ [Da]	A2: Area	B2: Area	C2: Area	D2: Area	J2: Area	q-Value	PEP	A4	G4	XCorr A4	XCorr G4	B4	H4	XCorr B4	XCorr H4	C4	I4	XCorr C4	XCorr I4	D4	J4	XCorr D4	XCorr J4	E4
	HLYTLDGGDIINALCFSPNR	8	1	1	P63245	C15(Carbamidomethyl)	2276.12	1.98844e+06	0	1.41462e+07	1.06489e+07	3.72588e+06	0	3.706e-06	High		2.76389			High		2.86639	High		3.84817		High	High	3.57324	3.70473	High
	YTVQDESHSEWVSCVR	7	1	1	P63245	C14(Carbamidomethyl)	1981.9	2583008	3.43066e+06	807257	0	8.99705e+06	0	2.84e-05	High		2.16874		High	High	2.64128	3.61202	High		1.76502			High		3.00501
	VWQVTIGTR	4	1	1	P63245		1059.6	7.69912e+06	0	0	0	6.10413e+06	0	0.01827	High		2.02669			High		1.80446						High		2.21144
	YWLCAATGPSIK	11	1	1	P63245	C4(Carbamidomethyl)	1366.7	1.08018e+07	1.1263e+07	0	0	1.7629e+07	0	1.143e-08	High	High	1.95476	1.64001	High	High	2.86507	2.16362		High		3.08213		High		2.32259
	LWDLTTGTTTR	11	1	1	P63245		1264.67	2.09461e+07	1.80164e+07	0	0	2.75844e+07	0	0.02868	High	High	1.77797	2.42297	High	High	2.1121	1.85122		High		1.80752		High		2.53747
	GHNGWVTQIATTPQFPDMILSASR	5	1	1	P63245		2627.31	1.26483e+07	0	0	2.34019e+07	1.24607e+07	0	0.02804	High		1.06313			High		2.98323					High	High	4.76679	2.3812	High
	DVLSVAFSSDNR	8	1	1	P63245		1309.65	0	3.36913e+06	1.8218e+06	287915	7.93278e+06	0	0.0003367		High		2.20027	High	High	1.51739	2.4215	High		2.89266		High	High	2.46299	2.5288
	LWNTLGVCK	3	1	1	P63245	C8(Carbamidomethyl)	1090.58	0	8.9104e+06	0	0	7.54411e+06	0	0.01322					High	High	1.48966	2.24241						High		1.79605
	AEPPQCTSLAWSADGQTLFAGYTDNLVR	5	1	1	P63245	C6(Carbamidomethyl)	3068.46	0	0	2.67844e+07	2.62104e+07	0	0	1.097e-06									High		5.08859		High		4.15339		High
	IIVDELKQEVISTSSK	5	1	1	P63245		1789.02	0	0	0	0	1.48183e+07	0	7.694e-05						High		3.23011		High		1.88393		High		3.21046
	FSPNSSNPIIVSCGWDK	2	1	1	P63245	C13(Carbamidomethyl)	1907.92	0	0	0	0	4.63784e+06	0	0.0005929						High		2.50022						High		1.86163
	DKTIIMWK	2	1	1	P63245		1034.58	3.31669e+06	0	0	0	4.07024e+06	0.001	0.04449	High		1.84799											High		1.93041
	LTRDETNYGIPQR	1	1	1	P63245		1562.8	0	0	0	0	4.6165e+06	0.001	0.05336														High		2.60056
	DETNYGIPQR	1	1	1	P63245		1192.57	0	0	0	0	0	0.004	0.02919										High		2.08645
	TNHIGHTGYLNTVTVSPDGSLCASGGK	1	1	1	P63245	C22(Carbamidomethyl)	2743.34	0	0	0	0	5.38518e+06	0.006	0.1159														High		1.46447
	GHNGWVTQIATTPQFPDMILSASR	1	1	1	P63245	M18(Oxidation)	2643.32	0	0	0	4.13346e+06	0	0.007	0.3122													High		2.98248
	IWDLEGK	1	2	1	P63245		860.459	0	4.9231e+06	0	0	0	0.009	0.0602					High		1.10602
P62963	Profilin-1 OS=Rattus norvegicus (Rat) OX=10116 GN=Pfn1 PE=1 SV=2 - [PROF1_RAT]	72.14	1	9	9	85	1.36534e+07	1.18803e+07	1.5452e+07	7.91966e+06	7.70004e+06	8.17123	40	4	7	1.8484	16.43	2	3	20.8911	23.57	2	6	12.0237	23.57	2	4	13.3732	23.57	2	4	140	14.9475	8.27979
	Sequence	# PSMs	# Proteins	# Protein Groups	Protein Group Accessions	Modifications	MH+ [Da]	A2: Area	B2: Area	C2: Area	D2: Area	J2: Area	q-Value	PEP	A4	G4	XCorr A4	XCorr G4	B4	H4	XCorr B4	XCorr H4	C4	I4	XCorr C4	XCorr I4	D4	J4	XCorr D4	XCorr J4	E4
	SSFFVNGLTLGGQK	19	1	1	P62963		1454.78	1.29279e+07	17410032	0	0	3.45531e+07	0	1.558e-05	High	High	2.48095	1.96271	High	High	1.56184	1.91618		High		2.1662		High		2.00959
	TFVSITPAEVGVLVGK	24	1	1	P62963		1616.93	9.83695e+06	0	2.72226e+07	1.50332e+07	4.5973e+07	0	7.23e-09	High	High	2.11796	2.84272		High		1.96412	High	High	4.34029	3.15651	High	High	3.83722	2.05701	High
	DSLLQDGEFTMDLR	5	1	1	P62963	M11(Oxidation)	1655.78	1.46365e+06	0	0	0	4.94849e+06	0	3.773e-05	High		1.85425			High		3.42477						High		3.16513
	DSPSVWAAVPGK	9	1	1	P62963		1213.63	1.81953e+07	0	0	0	5.24378e+07	0	0.0001652	High	High	1.27392	1.86591		High		1.85498		High		1.89702		High		1.85448
	CYEMASHLR	6	1	1	P62963	C1(Carbamidomethyl)	1166.52	0	6.35061e+06	0	0	3.80659e+07	0	0.03559		High		1.96489	High	High	1.8484	1.96756		High		1.92577		High		2.50007
	STGGAPTFNVTVTMTAK	9	1	1	P62963		1682.85	0	0	3.68138e+06	806092	6.07732e+06	0	1.046e-06						High		1.76154	High		3.72847		High	High	2.20269	2.58077	High
	STGGAPTFNVTVTMTAK	2	1	1	P62963	M14(Oxidation)	1698.86	0	0	0	0	4.50921e+06	0	0.004613														High		2.71366
	DSLLQDGEFTMDLR	7	1	1	P62963		1639.78	0	0	0	0	1.50592e+07	0	0.0007133		High		2.3207		High		2.54774						High		2.78563
	TLVLLMGK	2	1	1	P62963		874.554	0	0	0	0	0	0.003	0.05773						High		1.0564		High		1.52419
	EGVHGGLINKK	1	1	1	P62963		1151.66	0	0	0	0	3.32979e+07	0.006	0.1063														High		2.25115
	EGVHGGLINK	1	1	1	P62963		1023.57	0	0	0	0	0	0.009	0.1331						High		1.75979
P85973	Purine nucleoside phosphorylase OS=Rattus norvegicus (Rat) OX=10116 GN=Pnp PE=1 SV=1 - [PNPH_RAT]	69.2	1	14	14	65	5.70782e+06	4.63617e+06	9308874	1.04132e+07	9.96545e+06	8.33609	16.61	4	6	4.54944	10.03	2	2	10.5097	11.07	2	3	3.63501	7.61	1	1	5.7361	7.61	1	2	289	32.281	6.93213
	Sequence	# PSMs	# Proteins	# Protein Groups	Protein Group Accessions	Modifications	MH+ [Da]	A2: Area	B2: Area	C2: Area	D2: Area	J2: Area	q-Value	PEP	A4	G4	XCorr A4	XCorr G4	B4	H4	XCorr B4	XCorr H4	C4	I4	XCorr C4	XCorr I4	D4	J4	XCorr D4	XCorr J4	E4
	MLGADAVGMSTVPEVIVAR	12	1	1	P85973		1916.02	5853226	4.40004e+06	0	0	1.47664e+07	0	1.479e-05	High	High	2.34132	2.68756	High	High	2.14271	3.17721		High		1.88835		High		2.9233
	FPAMSDAYDR	9	1	1	P85973		1172.52	5.5084e+06	4.87231e+06	0	0	1.19218e+07	0	0.002753	High	High	2.27026	1.9738	High	High	2.40673	2.20666		High		1.99897		High		2.6345
	MLGADAVGMSTVPEVIVAR	3	1	1	P85973	M9(Oxidation)	1932.02	1.69272e+06	0	0	0	3.03734e+06	0	0.0004224	High		1.82873			High		2.72368						High		3.50542
	VFGFSLITNK	4	1	1	P85973		1125.64	5.21752e+06	0	0	0	1.02507e+07	0	0.01304	High	High	1.44323	1.31122		High		1.42685						High		1.43963
	LVFGFLNGR	3	1	1	P85973		1022.59	5.76183e+06	0	0	0	9.9868e+06	0	0.002491	High		0.929954			High		1.73498						High		1.54588
	VFHLLGVDTLVVTNAAGGLNPK	6	1	1	P85973		2235.26	0	0	1.69652e+07	1.04132e+07	1.44297e+07	0	5.625e-05									High		4.03509		High	High	3.63501	1.80952	High
	FEVGDIMLIR	7	1	1	P85973		1192.64	0	0	1.65256e+06	0	1.00981e+07	0	2.144e-06		High		1.89094		High		1.08105	High		2.72385			High		2.31795
	LTQPQAFDYNEIPNFPQSTVQGHAGR	5	1	1	P85973		2915.45	0	0	0	0	1.76268e+07	0	0.004759		High		2.29548						High		1.2516		High		2.42513
	FHMYEGYSLSK	5	1	1	P85973		1361.63	0	0	0	0	1.21005e+07	0	0.0007721						High		2.82781		High		1.97755		High		2.54461
	DHINLPGFCGQNPLR	5	1	1	P85973	C9(Carbamidomethyl)	1737.87	0	0	0	0	5.60595e+06	0	7.161e-05		High		2.34205		High		3.22967		High		1.77594		High		2.69639
	HRPQVAVICGSGLGGLTAK	1	1	1	P85973	C9(Carbamidomethyl)	1921.06	0	0	0	0	0	0	0.002152						High		2.24008
	SCVMMQGR	1	1	1	P85973	C2(Carbamidomethyl); M5(Oxidation)	984.411	0	0	0	0	688184	0	0.01158														High		2.07457
	ELQEGTYIMSAGPTFETVAESCLLR	1	1	1	P85973	C22(Carbamidomethyl)	2802.37	0	0	0	0	3.15683e+06	0	0.005545														High		1.30447
	SCVMMQGR	1	1	1	P85973	C2(Carbamidomethyl)	968.418	0	0	0	0	1.00857e+07	0.001	0.0566														High		1.92179
	DHINLPGFCGQNPLRGPNDER	1	1	1	P85973	C9(Carbamidomethyl)	2406.17	0	0	0	0	9.70307e+06	0.005	0.09381														High		2.53302
	VVMDYNNLEK	1	1	1	P85973		1224.6	0	0	0	0	0	0.008	0.1699		High		1.55517
A0A0G2JXE0	Histone H2B OS=Rattus norvegicus (Rat) OX=10116 GN=LOC102549061 PE=3 SV=1 - [A0A0G2JXE0_RAT]	69.05	13	13	13	273	9.33713e+07	6.50502e+07	1.25711e+08	1.54364e+08	2.17084e+08	66.2215	54.76	6	30	43.1216	43.65	5	22	111.184	38.1	5	30	165.881	35.71	4	41	165.576	20.63	2	39	126	13.9136	10.3159
	Sequence	# PSMs	# Proteins	# Protein Groups	Protein Group Accessions	Modifications	MH+ [Da]	A2: Area	B2: Area	C2: Area	D2: Area	J2: Area	q-Value	PEP	A4	G4	XCorr A4	XCorr G4	B4	H4	XCorr B4	XCorr H4	C4	I4	XCorr C4	XCorr I4	D4	J4	XCorr D4	XCorr J4	E4
	AMGIMNSFVNDIFER	48	12	1	A0A0G2JXE0		1743.84	1.99004e+08	1.2491e+08	3.66073e+08	4.45272e+08	3.00655e+08	0	6.721e-09	High	High	4.61596	3.93176	High	High	3.92824	3.95523	High	High	5.37563	4.89833	High	High	5.12459	3.73711	High
	AMGIMNSFVNDIFER	132	12	1	A0A0G2JXE0	M2(Oxidation)	1759.83	5.32875e+07	6.16634e+06	1.49962e+08	1.71793e+08	6.5158e+07	0	2.216e-05	High	High	3.72295	4.58497	High	High	3.79572	3.50002	High	High	4.85227	3.86841	High	High	5.05842	3.20826	High
	LLLPGELAKHAVSEGTK	5	12	1	A0A0G2JXE0		1763.02	2.87779e+06	1.42594e+06	1.01309e+06	0	5.47693e+06	0	8.254e-05	High		2.84554		High	High	2.74354	2.69048	High		1.69584			High		3.48417
	STITSREIQTAVR	9	9	1	A0A0G2JXE0		1461.82	7.93242e+06	4665148	0	0	1.21815e+07	0	0.006476	High	High	2.75307	2.30826	High	High	2.15242	2.30445						High		3.14829
	KESYSVYVYK	19	9	1	A0A0G2JXE0		1265.65	7.31773e+07	6.29263e+07	0	0	1.55546e+08	0	2.262e-05	High	High	2.45226	3.05623	High	High	2.03206	2.33075		High		2.52995		High		2.85891
	AMGIMNSFVNDIFER	35	12	1	A0A0G2JXE0	M2(Oxidation); M5(Oxidation)	1775.82	1.04164e+07	5.62328e+06	3.3931e+07	4.44016e+07	1.42402e+07	0	0.06375	High	High	2.44862	2.51369	High	High	3.1148	2.03002	High	High	4.28396	3.07913	High	High	4.99141	3.86965	High
	VLKQVHPDTGISSK	5	13	1	A0A0G2JXE0		1508.85	3.99089e+06	0	0	0	7.93996e+06	0	0.001552	High	High	2.36826	3.48153		High		2.56259						High		3.53685
	QVHPDTGISSKAMGIMNSFVNDIFER	4	12	1	A0A0G2JXE0	M13(Oxidation)	2909.41	0	0	0	1.68878e+07	0	0	0.1079													High		2.91798		High
	QVHPDTGISSKAMGIMNSFVNDIFER	1	12	1	A0A0G2JXE0		2893.41	0	0	0	0	0	0	0.001338																	High
	QVHPDTGISSK	4	13	1	A0A0G2JXE0		1168.61	0	0	0	0	6.34866e+08	0	0.02949						High		1.2663						High		1.46138
	IAGEASRLAHYNKR	1	8	1	A0A0G2JXE0		1585.87	0	0	0	0	3.28968e+07	0	0.02347														High		2.93816
	EIQTAVR	6	9	1	A0A0G2JXE0		816.464	0	7.31458e+06	663257	931051	0	0.001	0.07321		High		1.33503	High	High	1.51055	1.30114	High		1.29071		High		1.29955
	LLLPGELAK	1	12	1	A0A0G2JXE0		953.606	0	0	8.98366e+06	0	0	0.001	0.006057									High		2.123
	ESYSVYVYKVLK	1	9	1	A0A0G2JXE0		1477.81	3.87837e+06	0	0	0	0	0.002	0.01972	High		1.60335
	HAVSEGTKAVTK	1	12	1	A0A0G2JXE0		1227.68	0	0	0	168850	0	0.007	0.3146													High		2.29553
	ESYSVYVYK	1	9	1	A0A0G2JXE0		1137.55	0	0	2.07766e+06	0	0	0.008	0.1671									High		1.4882
P10719	ATP synthase subunit beta, mitochondrial OS=Rattus norvegicus (Rat) OX=10116 GN=Atp5f1b PE=1 SV=2 - [ATPB_RAT]	68.81	1	22	22	230	2.42751e+07	2.70574e+07	3.68619e+07	3.49204e+07	3.63164e+07	60.7999	32.51	12	27	59.6382	29.3	10	26	79.427	38.56	11	23	48.1285	37.05	10	16	49.3726	34.22	9	15	529	56.3185	5.33838
	Sequence	# PSMs	# Proteins	# Protein Groups	Protein Group Accessions	Modifications	MH+ [Da]	A2: Area	B2: Area	C2: Area	D2: Area	J2: Area	q-Value	PEP	A4	G4	XCorr A4	XCorr G4	B4	H4	XCorr B4	XCorr H4	C4	I4	XCorr C4	XCorr I4	D4	J4	XCorr D4	XCorr J4	E4
	IPSAVGYQPTLATDMGTMQER	14	1	1	P10719	M15(Oxidation)	2282.11	3.38666e+06	3.56752e+06	0	0	4.72011e+06	0	5.949e-05	High		3.47649		High	High	2.81256	3.63278		High		2.33046		High		4.02397
	FTQAGSEVSALLGR	16	1	1	P10719		1435.77	1.69594e+07	1.4985e+07	2.2778e+06	0	2.27785e+07	0	5.639e-06	High	High	3.37457	3.35023	High	High	3.44965	3.82881	High	High	3.74857	3.20549		High		3.47017
	AHGGYSVFAGVGER	11	1	1	P10719		1406.7	6.89148e+06	7.34991e+06	0	0	1.38174e+07	0	1.489e-05	High	High	3.29245	2.75361	High	High	2.7184	2.60511		High		2.24998		High		3.32382
	VALVYGQMNEPPGAR	17	1	1	P10719		1601.83	5.03077e+06	8.13033e+06	0	0	7.63004e+06	0	4.846e-07	High	High	3.28851	2.45787	High	High	3.27711	3.05044		High		2.28711		High		3.03321
	IPSAVGYQPTLATDMGTMQER	20	1	1	P10719		2266.12	8.58568e+06	5.84955e+06	0	0	1.61699e+07	0	1.443e-07	High	High	3.05292	3.46096	High	High	2.31623	3.99199		High		3.47407		High		4.11491
	TIAMDGTEGLVR	3	1	1	P10719		1262.65	3.7964e+07	2.85012e+07	0	0	0	0	8.65e-06	High		2.72953		High		2.92475
	AIAELGIYPAVDPLDSTSR	12	1	1	P10719		1988.06	1.32853e+07	8.38544e+06	0	0	2.03177e+07	0	7.596e-12	High	High	2.49823	2.74638	High	High	3.35082	2.76706		High		1.82525		High		2.653
	LVLEVAQHLGESTVR	8	1	1	P10719		1650.92	1.31228e+07	0	1.2404e+06	7.14175e+06	2.3784e+07	0	2.225e-06	High		2.42884			High		2.38807	High	High	4.94985	2.18664	High	High	2.98681	3.31217
	IMNVIGEPIDER	7	1	1	P10719	M2(Oxidation)	1401.71	2.55053e+06	3.06565e+06	0	0	2.3372e+06	0	0.0001038	High	High	2.35175	2.38084	High		2.53713							High		2.38867
	TIAMDGTEGLVR	10	1	1	P10719	M4(Oxidation)	1278.65	2.42953e+06	4.09434e+06	0	0	3.95284e+06	0	3.077e-06	High	High	2.10712	1.70365	High	High	2.89105	2.82877		High		1.69693		High		2.60681
	IMNVIGEPIDER	9	1	1	P10719		1385.72	1.7582e+07	1.16505e+07	0	0	2.96989e+07	0	0.0001188	High		1.85971		High	High	1.56452	2.46283		High		2.16102		High		2.08048
	IMDPNIVGSEHYDVAR	6	1	1	P10719		1815.89	1.97959e+06	1.75833e+06	0	0	5.60952e+06	0	2.646e-05	High		1.77751		High	High	1.9251	3.48303		High		2.24612		High		3.6723
	VALTGLTVAEYFR	22	1	1	P10719		1439.8	1.51851e+07	1.05224e+07	2.07847e+07	1.08652e+07	1.69816e+07	0	0.0002281	High	High	1.72281	1.83636	High	High	2.41521	2.16262	High	High	4.35385	1.57695	High	High	4.04208	2.64299	High
	IPVGPETLGR	5	1	1	P10719		1038.6	8.2336e+06	0	0	0	1.12529e+07	0	0.01658	High		1.69732			High		1.91326		High		1.75157		High		2.04657
	IGLFGGAGVGK	7	1	1	P10719		975.572	1.72793e+07	0	0	0	2.41405e+07	0	0.0001224	High	High	1.35168	1.59555		High		1.55751		High		1.88611		High		1.81899
	IPSAVGYQPTLATDMGTMQER	1	1	1	P10719	M15(Oxidation); M18(Oxidation)	2298.1	0	1.89046e+06	0	0	0	0	3.039e-08					High		2.55023
	VLDSGAPIKIPVGPETLGR	13	1	1	P10719		1919.1	0	3.76861e+07	9.42261e+06	3553167	9.04014e+06	0	0.05847					High	High	2.43315	2.30847	High		3.23963		High	High	4.08291	3.0963	High
	VALVYGQMNEPPGAR	4	1	1	P10719	M8(Oxidation)	1617.82	0	2.71197e+06	0	0	0	0	3.016e-05		High		1.94614	High		2.19947			High		1.12689
	QFAPIHAEAPEFIEMSVEQEILVTGIK	4	1	1	P10719		3026.58	0	0	1.67256e+07	2.28975e+07	0	0	9.496e-09									High		4.86595		High		4.22412		High
	QFAPIHAEAPEFIEMSVEQEILVTGIK	2	1	1	P10719	M15(Oxidation)	3042.57	0	0	5.96084e+06	0	0	0	2.575e-07									High		4.59087						High
	GSITSVQAIYVPADDLTDPAPATTFAHLDATTVLSR	7	1	1	P10719		3714.89	0	0	2.15552e+07	2.76978e+07	0	0	1.043e-05									High		4.5905		High		3.63539		High
	TVLIMELINNVAK	7	1	1	P10719		1457.84	0	0	1.44947e+07	2.34775e+06	5.09147e+06	0	7.537e-05									High		4.16129		High	High	3.43848	1.44395	High
	GFQQILAGDYDHLPEQAFYMVGPIEEAVAK	5	1	1	P10719	M20(Oxidation)	3352.64	0	0	3.25293e+07	3.37195e+07	8.84781e+06	0	0.000172									High		3.91239		High	High	4.07201	1.70995	High
	KGSITSVQAIYVPADDLTDPAPATTFAHLDATTVLSR	4	1	1	P10719		3843	0	0	4.66285e+07	4.33439e+07	0	0	0.1337									High		3.20209		High		2.58863		High
	FLSQPFQVAEVFTGHMGK	7	1	1	P10719		2023.02	0	0	3.14279e+07	1.96383e+07	0	0	0.000176									High	High	3.18214	1.34863	High		2.57226		High
	EGNDLYHEMIESGVINLK	2	1	1	P10719		2061	0	0	7673798	0	0	0	7.644e-05						High		1.18129	High		2.97633
	SLQDIIAILGMDELSEEDKLTVSR	1	1	1	P10719	M11(Oxidation)	2691.39	0	0	0	0	0	0	0.133													High		2.50932
	FLSQPFQVAEVFTGHMGK	4	1	1	P10719	M16(Oxidation)	2039.01	0	0	9.37751e+06	4.3056e+06	0	0.001	0.001388									High		1.64362		High		2.06458		High
	SLQDIIAILGMDELSEEDKLTVSR	1	1	1	P10719		2675.39	0	0	0	0	0	0.003	0.02908																	High
	DQEGQDVLLFIDNIFR	1	1	1	P10719		1921.99	0	0	0	0	0	0.007	0.04557										High		1.34522
P45592	Cofilin-1 OS=Rattus norvegicus (Rat) OX=10116 GN=Cfl1 PE=1 SV=3 - [COF1_RAT]	68.67	3	10	10	53	9.36633e+06	2.16256e+07	8.15119e+06	1.85623e+07	7.90306e+06	9.02339	27.11	3	4	7.03576	6.63	1	3	9.29114	18.67	2	3	15.5671	35.54	3	5	10.7739	18.67	2	4	166	18.5207	8.08936
	Sequence	# PSMs	# Proteins	# Protein Groups	Protein Group Accessions	Modifications	MH+ [Da]	A2: Area	B2: Area	C2: Area	D2: Area	J2: Area	q-Value	PEP	A4	G4	XCorr A4	XCorr G4	B4	H4	XCorr B4	XCorr H4	C4	I4	XCorr C4	XCorr I4	D4	J4	XCorr D4	XCorr J4	E4
	LGGSAVISLEGKPL	12	1	1	P45592		1340.79	7.10282e+06	0	6.31278e+06	3.31894e+06	17066518	0	1.063e-05	High		2.77677			High		2.59104	High		3.38153		High	High	3.29993	3.67715	High
	YALYDATYETK	15	2	1	P45592		1337.64	1.86485e+07	2.16256e+07	0	0	4.55948e+07	0	9.232e-10	High	High	2.54155	2.99817	High	High	2.62621	2.54194		High		3.1025		High		2.51042
	EILVGDVGQTVDDPYTTFVK	3	1	1	P45592		2196.13	2.34772e+06	0	0	0	4847323	0	1.056e-05	High		2.0207			High		3.45078						High		3.21238
	KEDLVFIFWAPESAPLK	5	2	1	P45592		1990.08	0	0	9.9896e+06	1.57481e+07	2.55574e+06	0	0.0002145									High		3.16673		High	High	2.59438	1.90378	High
	NIILEEGKEILVGDVGQTVDDPYTTFVK	3	1	1	P45592		3092.62	0	0	0	36619682	25892841	0	0.03573													High	High	4.10444	1.60023
	HELQANCYEEVKDR	5	1	1	P45592	C7(Carbamidomethyl)	1790.83	0	0	0	0	7.12056e+06	0	0.01631		High		1.81541		High		2.553		High		0.962742		High		2.15595
	MLPDKDCR	5	1	1	P45592	C7(Carbamidomethyl)	1034.48	0	0	0	0	3.11273e+07	0	0.03139		High		2.23648		High		2.05934						High		2.55397
	LTGIKHELQANCYEEVKDR	1	1	1	P45592	C12(Carbamidomethyl)	2303.17	0	0	0	0	3.99003e+06	0	0.003829														High		2.63922
	AVLFCLSEDKK	3	1	1	P45592	C5(Carbamidomethyl)	1309.7	0	0	0	0	1.45334e+07	0.001	0.03647						High		2.00604						High		2.40172
	VFNDMK	1	3	1	P45592		753.367	0	0	0	0	1.5215e+07	0.002	0.06935														High		1.25189
P12346	Serotransferrin OS=Rattus norvegicus (Rat) OX=10116 GN=Tf PE=1 SV=3 - [TRFE_RAT]	68.34	1	44	45	534	1.75396e+08	9.34894e+07	1.20584e+08	1.97547e+08	9.34008e+07	106.989	46.42	30	55	77.2355	42.12	24	41	90.1491	24.79	12	26	109.563	42.98	17	34	78.6068	21.35	10	23	698	76.3456	7.28369
	Sequence	# PSMs	# Proteins	# Protein Groups	Protein Group Accessions	Modifications	MH+ [Da]	A2: Area	B2: Area	C2: Area	D2: Area	J2: Area	q-Value	PEP	A4	G4	XCorr A4	XCorr G4	B4	H4	XCorr B4	XCorr H4	C4	I4	XCorr C4	XCorr I4	D4	J4	XCorr D4	XCorr J4	E4
	EGYNGYTGAFQCLVEK	29	1	1	P12346	C12(Carbamidomethyl)	1835.85	3.99452e+07	2.67033e+07	2.82944e+06	0	6.61925e+07	0	1.091e-08	High	High	3.77107	3.20148	High	High	2.79476	3.40974	High	High	3.53365	3.03188	High	High	2.79941	3.06541	High
	DLKQEDFQLLCPDGTK	4	1	1	P12346	C11(Carbamidomethyl)	1906.95	2.23963e+07	0	0	0	4.79225e+07	0	9.607e-06	High		3.6101			High		3.37827						High		4.53186
	ADRDQYELLCLDNTR	31	1	1	P12346	C10(Carbamidomethyl)	1881.9	7.61634e+07	6.89875e+06	0	1.74665e+06	1.05036e+08	0	1.329e-06	High	High	3.53443	3.47949	High	High	3.81043	4.65978	High	High	2.64562	3.50506	High	High	3.2941	3.98679	High
	DQYELLCLDNTR	14	1	1	P12346	C7(Carbamidomethyl)	1539.73	2.26759e+07	1.01804e+07	0	0	2.50862e+07	0	1.99e-05	High	High	3.41434	2.30323	High	High	3.74073	2.38775		High		3.81511		High		3.03301
	QEDFQLLCPDGTK	12	1	1	P12346	C8(Carbamidomethyl)	1550.73	7.04288e+06	4.61191e+06	0	0	7.34564e+06	0	0.0002421	High	High	3.20393	2.53567	High	High	2.28046	2.85228		High		1.90438		High		3.29882
	GTDFQLNQLQGK	22	1	1	P12346		1348.69	1.48176e+08	6.99474e+07	586298	721695	1.33213e+08	0	3.745e-05	High	High	3.15897	3.04603	High	High	2.03248	1.82537	High	High	2.66592	2.60113	High	High	3.05314	2.89617	High
	EGVCPEGSIDSAPVK	22	1	1	P12346	C4(Carbamidomethyl)	1544.74	2.1672e+08	1.20836e+08	0	386955	3.35955e+08	0	1.946e-06	High	High	3.07574	3.1331	High	High	3.23441	3.35443		High		2.85444	High	High	2.44358	3.42309
	GDKDCTGNFCLFR	15	1	1	P12346	C5(Carbamidomethyl); C10(Carbamidomethyl)	1589.7	3.95691e+06	3.0925e+06	0	0	2.84807e+07	0	5.94e-06	High	High	3.01643	1.74347	High	High	1.99812	2.9949		High		3.40577		High		3.15855
	KPVDQYEDCYLAR	34	1	1	P12346	C9(Carbamidomethyl)	1656.79	1.61291e+08	8.96844e+07	0	1.28644e+06	1.74943e+08	0	7.763e-05	High	High	3.00708	3.27519	High	High	3.37903	3.33114		High		3.04296	High	High	3.3487	3.60262	High
	WCALSHQER	12	1	1	P12346	C2(Carbamidomethyl)	1186.55	69383173	4.03978e+07	0	0	153932537	0	5.508e-05	High	High	2.98128	1.7435	High	High	2.67579	2.45466		High		1.6843		High		2.39901
	DGGGDVAFVK	7	1	1	P12346		964.482	2.00692e+07	1.17912e+07	0	0	4.7357e+07	0	2.472e-05	High	High	2.79136	2.86994	High	High	2.57542	2.85302		High		3.03629		High		3.41464
	WCAVSEHENTK	10	1	1	P12346	C2(Carbamidomethyl)	1360.61	6.17385e+07	3.79229e+07	0	0	1.59771e+08	0	0.000691	High		2.78014		High	High	1.9904	2.60481						High		3.29828
	FDEFFSQGCAPGYK	6	1	1	P12346	C9(Carbamidomethyl)	1652.72	4.32246e+07	0	0	0	0	0	0.0006408	High	High	2.64125	3.45938						High		3.18155
	KPVTEFATCHLAQAPNHVVVSR	26	1	1	P12346	C9(Carbamidomethyl)	2461.31	7.71996e+07	45128490	7.67549e+06	0	1.1815e+08	0	2.006e-08	High	High	2.48256	1.82094	High	High	3.33722	5.22951	High	High	4.354	2.42565	High	High	3.92145	4.73349	High
	FDEFFSQGCAPGYKK	6	1	1	P12346	C9(Carbamidomethyl)	1780.82	3271681	2.63656e+06	0	0	9.0648e+06	0	0.0001183	High		2.42135		High	High	2.06853	3.28614						High		3.68844
	ASDSSINWNNLK	13	1	1	P12346		1348.66	5.92787e+07	2.09678e+07	0	151374	9.76975e+07	0	0.02486	High	High	2.40303	2.28273	High	High	1.78638	1.90058		High		2.58593	High	High	2.04928	2.60196
	IPSHAVVAR	11	1	1	P12346		949.562	5.03432e+07	2.46312e+07	0	0	1.61117e+08	0	0.008107	High	High	2.37567	2.72227	High	High	1.71821	1.81958		High		1.31105		High		2.55334
	LLEACTFHK	4	1	1	P12346	C5(Carbamidomethyl)	1118.58	3.35134e+07	0	0	0	9.47565e+07	0	0.000877	High	High	2.26691	1.29542										High		1.64083
	HTTIFEVLPQK	10	1	1	P12346		1312.74	3.52842e+07	1.83586e+07	0	0	9.68985e+07	0	1.126e-06	High		2.04392		High	High	1.29858	2.1381		High		2.54796		High		2.09403
	NGDGKEDLIWEILK	17	1	1	P12346		1629.87	1.39751e+07	0	4.61283e+07	3.91283e+07	2.86179e+07	0	1.8e-13	High		2.01235			High		2.99773	High	High	2.89989	4.35453	High	High	2.95432	2.41224	High
	LYLGHSYVTAIR	26	1	1	P12346		1392.78	7.66893e+07	2.64393e+07	6.212e+06	9.19557e+06	1.17583e+08	0	4.712e-05	High	High	2.00533	1.99488	High	High	2.65342	3.61601	High	High	2.6695	2.47202	High	High	2.74966	2.7813
	DFQLFGSPLGK	12	1	1	P12346		1208.64	2.48188e+07	1.24715e+07	0	0	2.16372e+07	0	0.002835	High	High	1.87573	2.49355	High	High	1.84343	1.27084		High		2.18115		High		1.99081
	GYYAVAVVK	13	1	1	P12346		969.551	1.12818e+08	5.25912e+07	816756	0	8.41344e+07	0	0.0004599	High	High	1.81141	2.01607	High	High	1.80233	2.23004	High	High	1.82712	1.68425		High		2.06612
	TSYQDCIK	11	1	1	P12346	C6(Carbamidomethyl)	1014.46	5.80943e+07	4.34606e+07	0	0	9.62439e+07	0	0.04353	High	High	1.78407	2.86129	High	High	1.24419	2.07482		High		1.74299		High		1.94541
	LPEGTTYEEYLGAEYLQAVGNIR	41	1	1	P12346		2586.28	3.93405e+07	3.94973e+07	2.3902e+08	2.2352e+08	7.62642e+07	0	5.02e-06	High	High	1.64793	2.38898	High	High	3.06492	2.01839	High	High	5.44357	3.90753	High	High	5.04047	2.40827	High
	TAGWNIPMGLLFSR	28	1	1	P12346		1562.82	3.97177e+07	1.24891e+07	7.66028e+07	26282531	6.73445e+07	0	3.065e-07	High	High	1.58892	2.57842	High	High	2.1753	2.15118	High	High	4.19468	3.32465	High	High	3.39351	3.30071	High
	LLEACTFHKS	4	1	1	P12346	C5(Carbamidomethyl)	1205.61	5.30268e+06	0	0	0	1.06995e+07	0	0.006455	High		1.39578			High		2.86838						High		2.10128
	DSAFGLLR	8	1	1	P12346		878.48	4.53122e+06	0	0	0	2.02456e+07	0	0.03725	High	High	1.39318	1.80263		High		1.26821		High		1.26311		High		1.36361
	VSTVLTAQK	5	1	1	P12346		946.565	5.18927e+07	0	0	0	0	0	0.02601	High	High	1.12133	1.8081		High		1.94999		High		0.720816
	SKDFQLFGSPLGK	14	1	1	P12346		1423.77	0	2.23515e+07	0	0	0	0	0.001371		High		3.71363	High		2.29115			High		3.45743
	SAGWIIPIGLLFCNLPEPR	10	1	1	P12346	C13(Carbamidomethyl)	2153.16	0	4.25044e+06	0	301012080	2.53421e+07	0	2.122e-05		High		4.04981	High		2.25079		High		4.02884		High	High	4.90277	0.966389	High
	LPEGTTYEEYLGAEYLQAVGNIRK	7	1	1	P12346		2714.39	0	0	2.91528e+07	3.77432e+07	7.83666e+06	0	0.005366									High	High	5.14009	1.69282	High	High	5.24503	2.59584	High
	DLKQEDFQLLCPDGTKKPVTEFATCHLAQAPNHVVVSR	5	1	1	P12346	C11(Carbamidomethyl); C25(Carbamidomethyl)	4349.19	0	0	3.91679e+07	1.94278e+07	0	0	0.0001795									High		4.80205		High		3.33805
	TAGWNIPMGLLFSR	20	1	1	P12346	M8(Oxidation)	1578.82	0	0	13132281	1.24536e+07	1.16171e+07	0	0.07815		High		2.36279		High		1.9389	High	High	3.26201	2.87097	High	High	3.29103	2.37347	High
	CLTKLPEGTTYEEYLGAEYLQAVGNIR	1	1	1	P12346	C1(Carbamidomethyl)	3088.54	0	0	0	1.29416e+07	0	0	0.1552													High		4.01447
	IVNGEADAMSLDGGHAYIAGQCGLVPVMAENYDISSCTNPQSDVFPK	2	1	1	P12346	C22(Carbamidomethyl); C37(Carbamidomethyl)	4998.29	0	0	0	6.811e+07	0	0	0.1081													High		3.78141
	DCTGNFCLFR	4	1	1	P12346	C2(Carbamidomethyl); C7(Carbamidomethyl)	1289.56	0	0	0	0	6.98713e+06	0	0.001981						High		2.70941						High		2.27678
	KGTDFQLNQLQGK	5	1	1	P12346		1476.8	0	0	0	0	0	0	0.01906		High		2.6731		High		2.35516		High		2.1397
	HQTVLENTNGK	5	1	1	P12346		1240.64	0	0	0	0	4.41405e+07	0	0.0008064		High		2.47335										High		3.24388
	EGVCPEGSIDSAPVKWCALSHQER	1	1	1	P12346	C4(Carbamidomethyl); C17(Carbamidomethyl)	2712.28	0	0	0	0	0	0	0.0107						High		2.72797
	INHCKFDEFFSQGCAPGYK	2	1	1	P12346	C4(Carbamidomethyl); C14(Carbamidomethyl)	2305.05	0	0	0	0	4.40149e+06	0	0.001661						High		2.70643						High		1.49616
	KTSYQDCIK	1	1	1	P12346	C7(Carbamidomethyl)	1142.56	0	0	0	0	0	0	0.008914						High		2.52751
	VAQEHFGK	1	2	2	P12346;A0A0G2K896		915.474	0	0	0	0	5.03274e+06	0	0.006309														High		2.00019
	GDVAFVK	1	1	1	P12346		735.41	1.99579e+07	0	0	0	0	0.001	0.006036	High		1.927
	TVLPADGPR	1	1	1	P12346		925.519	0	0	0	0	0	0.003	0.03605
	AVASFFSGSCVPCADPVAFPQLCQLCPGCGCSPTQPFFGYVGAFK	1	1	1	P12346	C10(Carbamidomethyl); C13(Carbamidomethyl); C23(Carbamidomethyl); C26(Carbamidomethyl); C29(Carbamidomethyl); C31(Carbamidomethyl)	4946.23	0	0	0	0	0	0.004	0.2441													High		3.25818
Q6P9T8	Tubulin beta-4B chain OS=Rattus norvegicus (Rat) OX=10116 GN=Tubb4b PE=1 SV=1 - [TBB4B_RAT]	67.64	2	1	25	344	4.07062e+07	2.77254e+07	75507417	6.03993e+07	6.48576e+07	35.9269	52.58	17	27	41.2567	32.36	13	26	55.2047	25.62	6	15	52.4698	24.72	7	16	52.0084	24.49	6	15	445	49.769	4.89404
	Sequence	# PSMs	# Proteins	# Protein Groups	Protein Group Accessions	Modifications	MH+ [Da]	A2: Area	B2: Area	C2: Area	D2: Area	J2: Area	q-Value	PEP	A4	G4	XCorr A4	XCorr G4	B4	H4	XCorr B4	XCorr H4	C4	I4	XCorr C4	XCorr I4	D4	J4	XCorr D4	XCorr J4	E4
	GHYTEGAELVDSVLDVVR	24	6	5	P85108;Q4QRB4;Q6P9T8;P69897;Q4QQV0		1958.99	5.00573e+06	1.2315e+06	1.02979e+08	9.83366e+07	1.86442e+07	0	0.00273	High	High	3.39223	2.91826	High	High	1.55077	3.76966	High	High	4.33602	2.16611	High	High	5.19199	4.40367	High
	EVDEQMLNVQNK	16	4	3	P85108;Q6P9T8;P69897		1446.71	1.71316e+07	2.05208e+07	0	0	4.13582e+07	0	6.474e-15	High	High	3.00576	3.27329	High	High	3.46246	3.06445		High		2.86994		High		3.35021
	INVYYNEATGGK	13	1	1	Q6P9T8		1328.66	1.91533e+06	1.67094e+06	0	0	1.02099e+07	0	0.0002314	High	High	2.68922	2.95547	High	High	2.57081	2.78823		High		3.0224		High		3.24217
	LAVNMVPFPR	9	8	6	P85108;Q4QRB4;B4F7C2;Q6P9T8;P69897;Q4QQV0	M5(Oxidation)	1159.64	0	2944706	0	0	0	0	2.487e-05	High		2.65052		High	High	2.20677	2.13293		High		2.09171		High		2.51641
	NSSYFVEWIPNNVK	39	7	6	P85108;Q4QRB4;B4F7C2;Q6P9T8;P69897;Q4QQV0		1696.84	1.58335e+07	6.61567e+06	8.71824e+06	4763157	4.43517e+07	0	7.941e-05	High	High	2.5946	3.71638	High	High	2.32343	3.09255	High	High	3.60097	3.21754	High	High	3.56458	3.68036	High
	NMMAACDPR	12	7	6	P85108;Q4QRB4;B4F7C2;Q6P9T8;P69897;Q4QQV0	C6(Carbamidomethyl)	1065.44	9.26589e+06	6.52514e+06	0	0	3.89079e+07	0	0.002705	High	High	2.55402	2.31914	High	High	1.8163	2.75606		High		2.06165		High		2.73498
	EIVHLQAGQCGNQIGAK	18	6	5	P85108;Q4QRB4;P69897;B4F7C2;Q6P9T8	C10(Carbamidomethyl)	1822.94	3.49186e+06	3.88516e+06	0	0	4.06503e+07	0	4.377e-07	High	High	2.22173	3.52071	High	High	2.74397	4.54928		High		2.43804		High		3.73243
	IMNTFSVVPSPK	7	4	4	Q4QRB4;B4F7C2;Q6P9T8;P69897	M2(Oxidation)	1335.71	8.6047e+06	3246029	0	0	0	0	7.946e-05	High		1.99621		High	High	1.98863	1.86196						High		3.51118
	MREIVHLQAGQCGNQIGAK	4	6	5	P85108;Q4QRB4;P69897;B4F7C2;Q6P9T8	C12(Carbamidomethyl)	2110.08	3.51736e+06	3.36664e+06	0	0	7.53569e+06	0	0.01102	High		1.91724		High	High	1.66382	2.41247						High		2.43906
	NMMAACDPR	14	7	6	P85108;Q4QRB4;B4F7C2;Q6P9T8;P69897;Q4QQV0	M2(Oxidation); C6(Carbamidomethyl)	1081.43	2.22996e+06	1.50732e+06	0	0	6.96948e+06	0	0.002999	High		1.84952		High	High	1.9004	2.71234						High		2.45717
	SGPFGQIFRPDNFVFGQSGAGNNWAK	26	5	4	P85108;B4F7C2;Q6P9T8;P69897		2798.36	3.78349e+07	0	6.53255e+07	5.46755e+07	8.17918e+07	0	2.053e-05	High		1.81279			High		2.32592	High	High	5.20218	2.74761	High	High	5.96934	2.61833	High
	LAVNMVPFPR	15	8	6	P85108;Q4QRB4;B4F7C2;Q6P9T8;P69897;Q4QQV0		1143.65	3.21158e+07	2.58895e+07	0	0	5.08694e+07	0	0.007006	High	High	1.79773	2.43957	High	High	1.66845	1.60596		High		2.02055		High		2.402
	FWEVISDEHGIDPTGTYHGDSDLQLER	6	2	2	B4F7C2;Q6P9T8		3116.46	2.04114e+06	0	0	9.27513e+06	7.56657e+06	0	0.006254	High		1.71106			High		3.04732					High	High	2.12221	3.3316	High
	KLAVNMVPFPR	4	8	6	P85108;Q4QRB4;B4F7C2;Q6P9T8;P69897;Q4QQV0		1271.74	5.4746e+06	0	0	0	1.77101e+07	0	0.01403	High		1.70454			High		1.79852						High		2.58985
	TAVCDIPPR	17	5	4	P85108;B4F7C2;Q6P9T8;P69897	C4(Carbamidomethyl)	1028.53	1.15572e+06	1.25997e+06	0	0	4.70277e+06	0	0.006754	High	High	1.66269	2.05757	High	High	2.11182	2.32208		High		1.58942		High		2.49987
	FPGQLNADLR	17	8	6	P85108;Q4QRB4;B4F7C2;Q6P9T8;P69897;Q4QQV0		1130.61	5.21679e+07	3.6766e+07	0	0	3.47893e+07	0	0.0007104	High	High	1.50725	1.65058	High	High	1.93728	1.86626		High		1.85354		High		1.99842
	EAESCDCLQGFQLTHSLGGGTGSGMGTLLISK	6	3	3	B4F7C2;Q6P9T8;P69897	C5(Carbamidomethyl); C7(Carbamidomethyl)	3311.54	6.35642e+06	0	5.69339e+06	0	2.41438e+07	0	8.182e-08	High	High	1.49932	2.6752		High		1.23855	High		4.71306			High		2.19238
	LHFFMPGFAPLTSR	6	5	4	P85108;B4F7C2;Q6P9T8;P69897	M5(Oxidation)	1636.85	3.26238e+06	0	1.44562e+07	0	6.52227e+06	0	0.007125	High		1.37188			High		2.62515	High		2.54581			High		3.02482
	IMNTFSVVPSPK	11	4	4	Q4QRB4;B4F7C2;Q6P9T8;P69897		1319.72	2.13706e+07	0	0	0	4.57866e+07	0	0.0002212	High	High	1.27044	2.18327	High	High	2.10407	2.76122		High		2.01075		High		2.98103
	YLTVAAVFR	7	3	3	B4F7C2;Q6P9T8;P69897		1039.61	2.65558e+07	1.05807e+07	0	0	5.36933e+07	0	0.001368	High		1.19526		High	High	1.27839	1.86606						High		2.09076
	ISEQFTAMFR	13	6	5	P85108;Q4QRB4;B4F7C2;Q6P9T8;P69897	M8(Oxidation)	1245.6	0	8.3238e+06	3.45551e+06	978931	1.19191e+07	0	0.0007746		High		2.182	High	High	2.52757	2.87676	High	High	3.42472	2.50728	High	High	2.9251	2.53571	High
	LHFFMPGFAPLTSR	13	5	4	P85108;B4F7C2;Q6P9T8;P69897		1620.84	0	0	5.82175e+07	28185738	2.71249e+07	0	5.44e-07						High		2.17232	High	High	3.34524	1.87976	High	High	3.29999	2.33547	High
	GHYTEGAELVDSVLDVVRK	3	6	5	P85108;Q4QRB4;Q6P9T8;P69897;Q4QQV0		2087.09	0	0	0	4.08741e+06	1.11981e+07	0	0.1751													High	High	3.45566	1.04604
	ISEQFTAMFR	15	6	5	P85108;Q4QRB4;B4F7C2;Q6P9T8;P69897		1229.6	0	0	0	5.03671e+06	0	0	0.03453		High		2.70772						High		2.60115	High		3.3383
	EVDEQMLNVQNK	10	4	3	P85108;Q6P9T8;P69897	M6(Oxidation)	1462.69	0	0	0	0	1.19014e+07	0	0.001315		High		2.83607		High		3.11255		High		2.71991		High		3.05109
	AVLVDLEPGTMDSVR	2	2	2	B4F7C2;Q6P9T8		1601.84	0	0	0	0	0	0	0.0001057						High		1.75142
	MSATFIGNSTAIQELFK	2	3	2	P85108;Q6P9T8		1857.96	0	0	0	0	0	0	7.339e-05		High		1.20965
	ALTVPELTQQMFDAK	5	4	4	Q4QRB4;B4F7C2;Q6P9T8;Q4QQV0		1691.89	0	0	0	0	7.9728e+06	0	0.0205		High		2.03049		High		1.61379		High		1.07773		High		2.20537
	IREEYPDR	5	6	4	P85108;Q6P9T8;P69897;Q4QQV0		1077.54	0	0	0	0	0	0.001	0.02422		High		2.40834		High		2.76254
	FPGQLNADLRK	1	8	6	P85108;Q4QRB4;B4F7C2;Q6P9T8;P69897;Q4QQV0		1258.7	0	0	0	0	0	0.001	0.02743						High		2.35442
	EAESCDCLQGFQLTHSLGGGTGSGMGTLLISK	1	3	3	B4F7C2;Q6P9T8;P69897	C5(Carbamidomethyl); C7(Carbamidomethyl); M25(Oxidation)	3327.57	0	0	0	0	0	0.001	0.0283						High		1.76859
	RISEQFTAMFR	1	6	5	P85108;Q4QRB4;B4F7C2;Q6P9T8;P69897		1385.71	0	0	0	0	3.26985e+06	0.003	0.08133														High		2.09117
	NMMAACDPR	1	7	6	P85108;Q4QRB4;B4F7C2;Q6P9T8;P69897;Q4QQV0	M2(Oxidation); M3(Oxidation); C6(Carbamidomethyl)	1097.43	0	0	0	0	0	0.004	0.1202		High		1.91526
	MREIVHLQAGQCGNQIGAK	1	6	5	P85108;Q4QRB4;P69897;B4F7C2;Q6P9T8	M1(Oxidation); C12(Carbamidomethyl)	2126.08	0	0	0	0	0	0.005	0.09845						High		1.90224
D4A4D5	Similar to 60S acidic ribosomal protein P2 OS=Rattus norvegicus (Rat) OX=10116 GN=LOC498555 PE=3 SV=1 - [D4A4D5_RAT]	66.96	3	4	4	25	1.18131e+07	6.45587e+06	0	0	0	6.90741	55.65	3	5	7.32497	26.96	2	3													115	11.6989	4.53857
	Sequence	# PSMs	# Proteins	# Protein Groups	Protein Group Accessions	Modifications	MH+ [Da]	A2: Area	B2: Area	C2: Area	D2: Area	J2: Area	q-Value	PEP	A4	G4	XCorr A4	XCorr G4	B4	H4	XCorr B4	XCorr H4	C4	I4	XCorr C4	XCorr I4	D4	J4	XCorr D4	XCorr J4	E4
	NIEDVIAQGVGK	12	3	1	D4A4D5		1242.68	2.4123e+07	1.13782e+07	0	0	3.38956e+07	0	1.038e-13	High	High	2.81906	2.73329	High	High	3.65698	2.81626		High		3.00766		High		2.88486
	LASVPAGGAVAVSAAPGSAAPAAGSAPAAAEEK	3	3	1	D4A4D5		2774.47	5.55824e+06	0	0	0	7.14311e+06	0	5.695e-05	High		2.08708											High		3.33613
	YVASYLLAALGGNSNPSAK	7	3	1	D4A4D5		1896.02	5.75804e+06	1.53349e+06	0	0	7.77166e+06	0	0.0004274	High		1.38898		High	High	1.69799	2.57307		High		0.953039		High		1.58326
	ILDSVGIEADDER	3	2	1	D4A4D5		1431.71	0	0	0	0	6.40131e+06	0	9.265e-05		High		3.5123		High		3.70789						High		3.99093
P20059	Hemopexin OS=Rattus norvegicus (Rat) OX=10116 GN=Hpx PE=1 SV=3 - [HEMO_RAT]	66.09	1	31	31	352	6.22737e+07	3.26155e+07	5.5621e+07	6.88794e+07	2.92307e+07	63.1447	34.13	15	31	32.7123	38.91	14	19	67.1712	29.57	10	22	74.3309	38.48	10	22	37.0661	22.61	6	11	460	51.3183	7.6499
	Sequence	# PSMs	# Proteins	# Protein Groups	Protein Group Accessions	Modifications	MH+ [Da]	A2: Area	B2: Area	C2: Area	D2: Area	J2: Area	q-Value	PEP	A4	G4	XCorr A4	XCorr G4	B4	H4	XCorr B4	XCorr H4	C4	I4	XCorr C4	XCorr I4	D4	J4	XCorr D4	XCorr J4	E4
	GECQSEGVLFFQGNR	21	1	1	P20059	C3(Carbamidomethyl)	1727.8	1.57291e+07	1.07621e+07	0	0	3.54e+07	0	1.143e-07	High	High	3.24088	3.72852	High	High	3.3716	4.48509		High		3.7895		High		3.85412
	CNADPGLSALLSDHR	18	1	1	P20059	C1(Carbamidomethyl)	1625.78	1.15502e+07	5.23454e+06	0	2.67172e+06	7.0075e+07	0	0.03229	High	High	3.20368	2.21833	High	High	2.84113	3.85114		High		2.95409	High	High	3.92858	3.74729
	FNPVTGEVPPR	43	1	1	P20059		1212.65	2.04237e+07	1.15155e+07	0	0	1.59075e+07	0	0.003343	High	High	2.91474	3.08969	High	High	2.59233	2.85961		High		2.44809		High		2.53063
	SGAQATWAELSWPHEK	32	1	1	P20059		1797.88	2.45926e+07	1.00584e+07	8.68381e+06	1.1273e+07	8.37339e+07	0	0.001268	High	High	2.89287	3.4385	High	High	3.08859	3.25076	High		2.95027		High	High	2.79221	3.4499	High
	GECQSEGVLFFQGNRK	11	1	1	P20059	C3(Carbamidomethyl)	1855.9	4.65797e+06	0	0	0	1.8267e+07	0	0.0003143	High	High	2.79831	2.14656		High		3.52773		High		2.97245		High		3.2756
	GATYAFSGSHYWR	16	1	1	P20059		1502.7	6.94539e+07	36254541	0	0	8.24091e+07	0	8.961e-08	High	High	2.69002	2.43783	High	High	1.87671	2.52655		High		3.2085		High		2.87287
	ELGSPPGISLDTIDAAFSCPGSSK	40	1	1	P20059	C19(Carbamidomethyl)	2406.16	2.88442e+07	1.35807e+07	5.52923e+07	3.03142e+07	75554797	0	3.574e-06	High	High	2.66687	3.77153	High	High	2.80097	4.40139	High	High	4.79377	2.35718	High	High	4.67601	4.11406	High
	YYCFQGNK	6	1	1	P20059	C3(Carbamidomethyl)	1079.47	6.87423e+07	2.86693e+07	0	0	0	0	0.00273	High	High	2.3569	1.3258	High	High	1.696	2.0313		High		1.66415
	DYFISCPGR	17	1	1	P20059	C6(Carbamidomethyl)	1114.51	48624938	3.29226e+07	0	0	7.68441e+07	0	0.0301	High	High	1.78523	2.91373	High	High	2.51034	2.29697		High		2.1429		High		2.60757
	WFWDFATR	16	1	1	P20059		1128.53	2.44263e+07	0	4.09436e+07	7.98394e+07	5.88942e+07	0	0.08305	High		1.71788			High		1.88459	High	High	2.55623	1.80147	High	High	2.94786	1.6849	High
	NPVTSVDAAFR	12	1	1	P20059		1176.61	1.87954e+07	6.53364e+06	0	0	1.44992e+07	0	5.35e-06	High	High	1.62103	2.73917	High	High	1.56807	2.82776		High		2.49989		High		2.33786
	GPDSVFLIK	9	1	1	P20059		975.56	4.18745e+07	2.08189e+07	0	0	4.45557e+07	0	2.78e-05	High	High	1.46935	2.38943	High	High	1.57027	1.98486		High		1.55251		High		2.14094
	VDGALCLEK	6	1	1	P20059	C6(Carbamidomethyl)	1004.51	0	2.69337e+07	0	0	8.47261e+07	0	0.0004293					High	High	2.06021	2.02098						High		2.15341
	LFQEEFPGIPYPPDAAVECHR	48	1	1	P20059	C19(Carbamidomethyl)	2472.18	0	1.95369e+07	6.26809e+07	2.36671e+07	7.89155e+07	0	0.02557		High		3.44063	High	High	1.75933	3.45931	High	High	3.92072	2.98703	High	High	3.94708	3.40085	High
	LYVTSGR	3	1	1	P20059		795.443	0	1.22199e+07	0	0	0	0	0.003366					High	High	1.39749	1.74958
	SLGPYSCSSNGPNLFFIHGPNLYCYSSIDKLNAAK	4	1	1	P20059	C7(Carbamidomethyl); C24(Carbamidomethyl)	3891.86	0	0	3.58548e+07	5.07971e+07	0	0	3.678e-07									High		3.95098		High		2.24407		High
	SLGPYSCSSNGPNLFFIHGPNLYCYSSIDK	7	1	1	P20059	C7(Carbamidomethyl); C24(Carbamidomethyl)	3394.57	0	0	4.88899e+07	48652182	0	0	0.09142						High		1.14522	High		3.4414		High		4.66767		High
	SGAQATWAELSWPHEKVDGALCLEK	2	1	1	P20059	C22(Carbamidomethyl)	2783.35	0	0	2.93601e+06	0	0	0	0.00017									High		2.97254
	LFQEEFPGIPYPPDAAVECHRGECQSEGVLFFQGNR	2	1	1	P20059	C19(Carbamidomethyl); C24(Carbamidomethyl)	4180.93	0	0	0	0	0	0	0.1624									High		2.54929		High		2.88619
	DGWHSWPIAHHWPQGPSAVDAAFSWDEK	5	1	1	P20059		3214.48	0	0	0	7.60017e+07	0	0	0.02491						High		2.30117					High		4.03737
	VYLIQGTQVYVFLTK	1	1	1	P20059		1772.01	0	0	0	8.65744e+06	0	0	0.07368													High		3.61987
	WKNPVTSVDAAFR	9	1	1	P20059		1490.79	0	0	0	0	4.92466e+07	0	1.354e-05						High		3.63128		High		2.4718		High		2.37668
	GPDSVFLIKEDK	6	1	1	P20059		1347.73	0	0	0	0	0	0	0.0002991		High		3.03839		High		3.56029		High		2.82164
	RLEKELGSPPGISLDTIDAAFSCPGSSK	2	1	1	P20059	C23(Carbamidomethyl)	2932.51	0	0	0	0	839305	0	0.009329						High		1.72311						High		2.23873
	GGNNLVSGYPK	8	1	1	P20059		1105.58	3.26214e+07	1.47815e+07	0	0	7.88272e+07	0.001	0.03612	High	High	1.99368	2.23953	High	High	1.67607	2.06466		High		1.78635		High		1.97493
	YPLDAR	1	1	1	P20059		734.39	3.30633e+07	0	0	0	0	0.001	0.006801	High		1.67864
	KWFWDFATR	3	1	1	P20059		1256.64	3.09909e+06	0	0	0	3.83031e+06	0.001	0.005418	High		1.50674			High		0.913402						High		1.80514
	RLWWLDLK	1	1	1	P20059		1129.65	0	0	4.81338e+06	0	0	0.001	0.004166									High		1.79569
	VNSILGCSQ	1	1	1	P20059	C7(Carbamidomethyl)	977.479	0	0	0	0	0	0.001	0.02351
	GEFVWR	1	1	1	P20059		793.407	0	0	0	0	0	0.006	0.1004						High		0.910147
	LWWLDLK	1	1	1	P20059		973.554	0	0	1.2865e+07	0	0	0.008	0.1744									High		1.91168
P85108	Tubulin beta-2A chain OS=Rattus norvegicus (Rat) OX=10116 GN=Tubb2a PE=1 SV=1 - [TBB2A_RAT]	66.07	3	4	25	346	4.7721e+07	2.84167e+07	1.00277e+08	6.9568e+07	7.78049e+07	36.4159	37.3	14	26	39.5735	33.93	12	26	69.53	27.42	7	19	59.4566	33.71	9	19	51.4635	27.87	7	15	445	49.875	4.89404
	Sequence	# PSMs	# Proteins	# Protein Groups	Protein Group Accessions	Modifications	MH+ [Da]	A2: Area	B2: Area	C2: Area	D2: Area	J2: Area	q-Value	PEP	A4	G4	XCorr A4	XCorr G4	B4	H4	XCorr B4	XCorr H4	C4	I4	XCorr C4	XCorr I4	D4	J4	XCorr D4	XCorr J4	E4
	GHYTEGAELVDSVLDVVR	24	6	5	P85108;Q4QRB4;Q6P9T8;P69897;Q4QQV0		1958.99	5.00573e+06	1.2315e+06	1.02979e+08	9.83366e+07	1.86442e+07	0	0.00273	High	High	3.39223	2.91826	High	High	1.55077	3.76966	High	High	4.33602	2.16611	High	High	5.19199	4.40367	High
	EVDEQMLNVQNK	16	4	3	P85108;Q6P9T8;P69897		1446.71	1.71316e+07	2.05208e+07	0	0	4.13582e+07	0	6.474e-15	High	High	3.00576	3.27329	High	High	3.46246	3.06445		High		2.86994		High		3.35021
	AILVDLEPGTMDSVR	15	4	3	P85108;Q4QRB4;P69897	M11(Oxidation)	1631.85	1.31271e+07	7.92841e+06	0	0	3.08813e+07	0	6.952e-05	High	High	2.8971	3.22537	High	High	2.48309	2.40848		High		1.99613		High		3.59787
	LAVNMVPFPR	9	8	6	P85108;Q4QRB4;B4F7C2;Q6P9T8;P69897;Q4QQV0	M5(Oxidation)	1159.64	0	2944706	0	0	0	0	2.487e-05	High		2.65052		High	High	2.20677	2.13293		High		2.09171		High		2.51641
	NSSYFVEWIPNNVK	39	7	6	P85108;Q4QRB4;B4F7C2;Q6P9T8;P69897;Q4QQV0		1696.84	1.58335e+07	6.61567e+06	8.71824e+06	4763157	4.43517e+07	0	7.941e-05	High	High	2.5946	3.71638	High	High	2.32343	3.09255	High	High	3.60097	3.21754	High	High	3.56458	3.68036	High
	NMMAACDPR	12	7	6	P85108;Q4QRB4;B4F7C2;Q6P9T8;P69897;Q4QQV0	C6(Carbamidomethyl)	1065.44	9.26589e+06	6.52514e+06	0	0	3.89079e+07	0	0.002705	High	High	2.55402	2.31914	High	High	1.8163	2.75606		High		2.06165		High		2.73498
	AILVDLEPGTMDSVR	19	4	3	P85108;Q4QRB4;P69897		1615.84	5.31603e+07	2.25947e+07	5.61814e+06	2.23263e+06	8.77483e+07	0	0.09692	High	High	2.27731	3.2667	High	High	2.87573	2.54618	High	High	3.51325	2.54774	High	High	3.7956	2.7618	High
	EIVHIQAGQCGNQIGAK	18	6	5	P85108;Q4QRB4;P69897;B4F7C2;Q6P9T8	C10(Carbamidomethyl)	1822.94	3.49186e+06	3.88516e+06	0	0	4.06503e+07	0	4.377e-07	High	High	2.22173	3.52071	High	High	2.74397	4.54928		High		2.43804		High		3.73243
	MREIVHIQAGQCGNQIGAK	4	6	5	P85108;Q4QRB4;P69897;B4F7C2;Q6P9T8	C12(Carbamidomethyl)	2110.08	3.51736e+06	3.36664e+06	0	0	7.53569e+06	0	0.01102	High		1.91724		High	High	1.66382	2.41247						High		2.43906
	NMMAACDPR	14	7	6	P85108;Q4QRB4;B4F7C2;Q6P9T8;P69897;Q4QQV0	M2(Oxidation); C6(Carbamidomethyl)	1081.43	2.22996e+06	1.50732e+06	0	0	6.96948e+06	0	0.002999	High		1.84952		High	High	1.9004	2.71234						High		2.45717
	SGPFGQIFRPDNFVFGQSGAGNNWAK	26	5	4	P85108;B4F7C2;Q6P9T8;P69897		2798.36	3.78349e+07	0	6.53255e+07	5.46755e+07	8.17918e+07	0	2.053e-05	High		1.81279			High		2.32592	High	High	5.20218	2.74761	High	High	5.96934	2.61833	High
	LAVNMVPFPR	15	8	6	P85108;Q4QRB4;B4F7C2;Q6P9T8;P69897;Q4QQV0		1143.65	3.21158e+07	2.58895e+07	0	0	5.08694e+07	0	0.007006	High	High	1.79773	2.43957	High	High	1.66845	1.60596		High		2.02055		High		2.402
	KLAVNMVPFPR	4	8	6	P85108;Q4QRB4;B4F7C2;Q6P9T8;P69897;Q4QQV0		1271.74	5.4746e+06	0	0	0	1.77101e+07	0	0.01403	High		1.70454			High		1.79852						High		2.58985
	TAVCDIPPR	17	5	4	P85108;B4F7C2;Q6P9T8;P69897	C4(Carbamidomethyl)	1028.53	1.15572e+06	1.25997e+06	0	0	4.70277e+06	0	0.006754	High	High	1.66269	2.05757	High	High	2.11182	2.32208		High		1.58942		High		2.49987
	FPGQLNADLR	17	8	6	P85108;Q4QRB4;B4F7C2;Q6P9T8;P69897;Q4QQV0		1130.61	5.21679e+07	3.6766e+07	0	0	3.47893e+07	0	0.0007104	High	High	1.50725	1.65058	High	High	1.93728	1.86626		High		1.85354		High		1.99842
	LHFFMPGFAPLTSR	6	5	4	P85108;B4F7C2;Q6P9T8;P69897	M5(Oxidation)	1636.85	3.26238e+06	0	1.44562e+07	0	6.52227e+06	0	0.007125	High		1.37188			High		2.62515	High		2.54581			High		3.02482
	YLTVAAIFR	2	2	1	P85108		1053.62	1.93198e+06	0	0	0	0	0	0.01275	High		0.911738			High		1.95721
	ISEQFTAMFR	13	6	5	P85108;Q4QRB4;B4F7C2;Q6P9T8;P69897	M8(Oxidation)	1245.6	0	8.3238e+06	3.45551e+06	978931	1.19191e+07	0	0.0007746		High		2.182	High	High	2.52757	2.87676	High	High	3.42472	2.50728	High	High	2.9251	2.53571	High
	LTTPTYGDLNHLVSATMSGVTTCLR	6	4	3	P85108;B4F7C2;P69897	C23(Carbamidomethyl)	2708.35	0	703983	1.32527e+08	0	4.41939e+06	0	6.917e-07					High	High	1.32416	0.820373	High		4.65843			High		1.67196
	LTTPTYGDLNHLVSATMSGVTTCLR	3	4	3	P85108;B4F7C2;P69897	M17(Oxidation); C23(Carbamidomethyl)	2724.35	0	0	9.82374e+06	4.40631e+06	0	0	2.833e-06									High		3.66268		High		3.1912
	LHFFMPGFAPLTSR	13	5	4	P85108;B4F7C2;Q6P9T8;P69897		1620.84	0	0	5.82175e+07	28185738	2.71249e+07	0	5.44e-07						High		2.17232	High	High	3.34524	1.87976	High	High	3.29999	2.33547	High
	GHYTEGAELVDSVLDVVRK	3	6	5	P85108;Q4QRB4;Q6P9T8;P69897;Q4QQV0		2087.09	0	0	0	4.08741e+06	1.11981e+07	0	0.1751													High	High	3.45566	1.04604
	ISEQFTAMFR	15	6	5	P85108;Q4QRB4;B4F7C2;Q6P9T8;P69897		1229.6	0	0	0	5.03671e+06	0	0	0.03453		High		2.70772						High		2.60115	High		3.3383
	FWEVISDEHGIDPTGSYHGDSDLQLER	4	2	1	P85108		3102.44	0	0	0	5.56919e+07	2.88926e+06	0	0.004695													High	High	2.25554	2.57566	High
	EVDEQMLNVQNK	10	4	3	P85108;Q6P9T8;P69897	M6(Oxidation)	1462.69	0	0	0	0	1.19014e+07	0	0.001315		High		2.83607		High		3.11255		High		2.71991		High		3.05109
	MSATFIGNSTAIQELFK	2	3	2	P85108;Q6P9T8		1857.96	0	0	0	0	0	0	7.339e-05		High		1.20965
	INVYYNEAAGNK	7	1	1	P85108		1355.67	0	0	0	0	7.1899e+06	0	0.000192		High		2.88376		High		2.90404		High		2.08674		High		3.81763
	IMNTFSVMPSPK	3	3	2	P85108;Q4QQV0		1351.69	0	0	0	0	5.27754e+06	0	0.003186		High		2.31211		High		1.90865						High		2.72402
	IREEYPDR	5	6	4	P85108;Q6P9T8;P69897;Q4QQV0		1077.54	0	0	0	0	0	0.001	0.02422		High		2.40834		High		2.76254
	FPGQLNADLRK	1	8	6	P85108;Q4QRB4;B4F7C2;Q6P9T8;P69897;Q4QQV0		1258.7	0	0	0	0	0	0.001	0.02743						High		2.35442
	ALTVPELTQQMFDSK	1	2	1	P85108		1707.88	0	0	0	0	0	0.002	0.05021						High		1.2295
	RISEQFTAMFR	1	6	5	P85108;Q4QRB4;B4F7C2;Q6P9T8;P69897		1385.71	0	0	0	0	3.26985e+06	0.003	0.08133														High		2.09117
	NMMAACDPR	1	7	6	P85108;Q4QRB4;B4F7C2;Q6P9T8;P69897;Q4QQV0	M2(Oxidation); M3(Oxidation); C6(Carbamidomethyl)	1097.43	0	0	0	0	0	0.004	0.1202		High		1.91526
	MREIVHIQAGQCGNQIGAK	1	6	5	P85108;Q4QRB4;P69897;B4F7C2;Q6P9T8	M1(Oxidation); C12(Carbamidomethyl)	2126.08	0	0	0	0	0	0.005	0.09845						High		1.90224
P20760	Ig gamma-2A chain C region OS=Rattus norvegicus (Rat) OX=10116 GN=Igg-2a PE=1 SV=1 - [IGG2A_RAT]	65.84	1	15	18	572	1.92512e+08	1.38686e+08	6.77852e+07	2.76625e+07	3.50362e+07	119.52	52.17	14	64	79.6286	52.17	13	47	51.9706	40.06	8	17	32.4935	33.54	7	13	34.9086	40.06	8	14	322	35.1634	7.6792
	Sequence	# PSMs	# Proteins	# Protein Groups	Protein Group Accessions	Modifications	MH+ [Da]	A2: Area	B2: Area	C2: Area	D2: Area	J2: Area	q-Value	PEP	A4	G4	XCorr A4	XCorr G4	B4	H4	XCorr B4	XCorr H4	C4	I4	XCorr C4	XCorr I4	D4	J4	XCorr D4	XCorr J4	E4
	CKVNSGAFPAPIEK	10	1	1	P20760	C1(Carbamidomethyl)	1517.79	1.56253e+07	9.46846e+06	0	0	3.89539e+07	0	2.117e-07	High	High	4.13362	4.01472	High	High	2.25676	3.65495		High		3.01576		High		3.92348
	ECNPCGCTGSEVSSVFIFPPK	210	1	1	P20760	C2(Carbamidomethyl); C5(Carbamidomethyl); C7(Carbamidomethyl)	2372.07	9.38416e+06	1.80461e+07	0	0	3.541e+07	0	2.501e-07	High	High	3.47382	4.33178	High	High	4.06462	4.98233	High	High	2.03302	4.32186		High		4.07764	High
	FSWFIDDVEVHTAQTHAPEK	24	1	1	P20760		2357.15	8.67015e+06	2309962	1.21596e+08	5.18069e+07	4.2304e+08	0	6.128e-07	High	High	3.33215	3.42325	High	High	2.89714	4.81374	High	High	2.38174	2.39094	High	High	2.29212	5.06824	High
	NTPPTMDTDGSYFLYSK	28	2	2	P20760;P20759		1936.89	9.03907e+07	3.125e+07	0	0	2.73228e+08	0	9.832e-06	High	High	3.04915	2.60429	High	High	2.37419	2.05222		High		3.04389		High		2.86694
	SNSMVTLGCLVK	23	2	2	P20760;P20759	M4(Oxidation); C9(Carbamidomethyl)	1324.68	3.53826e+07	40148325	0	0	6.22275e+07	0	1.401e-05	High	High	2.93751	3.04189	High	High	2.23016	3.42085		High		2.87045		High		2.75064
	VTCVVVDISQNDPEVR	51	1	1	P20760	C3(Carbamidomethyl)	1829.91	4.99278e+07	1.6257e+07	4.84242e+07	1.64975e+07	1.14988e+08	0	3.803e-10	High	High	2.87159	3.16922	High	High	2.97235	4.46586	High	High	5.1979	3.71831	High	High	4.7374	3.96921	High
	MNGQPQENYK	11	1	1	P20760		1208.55	5.11578e+07	8.68961e+06	0	0	2.27744e+08	0	0.0001632	High	High	2.71587	2.05379	High	High	1.81086	2.38757		High		2.142		High		2.18546
	SNSMVTLGCLVK	16	2	2	P20760;P20759	C9(Carbamidomethyl)	1308.68	9.55403e+07	8.48513e+07	1.08906e+06	842284	2.57049e+08	0	4.284e-06	High	High	2.68314	3.25701	High	High	2.77524	2.34416	High	High	2.68527	3.12046	High	High	2.81206	2.54915	High
	TKDVLTITLTPK	18	1	1	P20760		1329.81	88052167	0	0	0	2.18872e+08	0	1.337e-07	High	High	2.59839	2.69359		High		3.01492		High		3.1022		High		2.42365
	GPQVYTMAPPKEEMTQSQVSITCMVK	19	1	1	P20760	C23(Carbamidomethyl)	2940.4	3.85892e+07	2.65672e+07	1.24241e+07	2.78425e+06	2.1719e+08	0	2.731e-08	High	High	2.52652	2.94379	High	High	1.46158	2.66403	High	High	5.15874	2.50887	High	High	2.96588	2.88317	High
	GPQVYTMAPPKEEMTQSQVSITCMVK	8	1	1	P20760	M7(Oxidation); C23(Carbamidomethyl)	2956.43	9.8285e+06	0	0	0	4.40994e+07	0	0.0008374	High		2.32916			High		2.37147		High		1.88212		High		2.9945
	SVSELPIVHR	28	1	1	P20760		1136.65	1.3242e+08	8.10633e+07	0	0	4.10285e+08	0	8.041e-10	High	High	2.31869	2.51769	High	High	2.71018	2.62385		High		2.26129		High		2.21102
	VNSGAFPAPIEK	27	1	1	P20760		1229.66	3.49577e+08	2.50143e+08	1.30894e+06	731002	5.38942e+08	0	1.521e-10	High	High	2.31005	2.74746	High	High	2.40538	2.72312	High	High	3.0857	3.50438	High	High	2.48073	3.19232	High
	MNGQPQENYK	12	1	1	P20760	M1(Oxidation)	1224.54	9.39303e+06	0	0	0	5.02163e+07	0	0.0002711	High	High	2.1736	2.15558		High		3.12276		High		1.6557		High		2.80338
	GPQVYTMAPPK	7	1	1	P20760		1188.62	8.5174e+06	5.67195e+06	0	0	1.96878e+07	0	0.004619	High	High	2.15863	1.9299	High	High	1.51043	2.20952						High		2.30628
	DVLTITLTPK	12	2	2	P20760;P20759		1100.66	7.0654e+07	21653497	9.81791e+06	3.25893e+06	1.06101e+08	0	0.0002269	High		1.94818		High	High	0.798953	1.49626	High		3.07255		High	High	1.92995	2.20964	High
	SISKPEGTPR	12	1	1	P20760		1071.59	9.30989e+07	0	0	0	5.15261e+08	0	0.001013	High	High	1.72515	1.25827		High		1.90449		High		1.32837		High		1.74253
	NTPPTMDTDGSYFLYSK	26	2	2	P20760;P20759	M6(Oxidation)	1952.88	3.82762e+07	4.06235e+07	0	0	1.05258e+08	0	4.149e-06	High	High	1.44206	2.45649	High	High	2.22582	3.09174		High		1.78983		High		2.76566
	GFYPPDIYTEWK	22	1	1	P20760		1515.73	0	2.05559e+07	3.33357e+07	1.46831e+07	56105934	0	0.002807		High		2.36013	High	High	1.56355	2.14539	High	High	2.08085	1.70494	High	High	2.03152	1.95443	High
	GPQVYTMAPPKEEMTQSQVSITCMVK	4	1	1	P20760	M14(Oxidation); C23(Carbamidomethyl); M24(Oxidation)	2972.42	0	0	0	0	1.15364e+07	0	0.01126						High		2.22257						High		2.72774
	KETWQQGNTFTCSVLHEGLHNHHTEK	1	1	1	P20760	C12(Carbamidomethyl)	3118.5	0	0	0	0	0	0	0.00449						High		2.35139
	SVSELPIVHRDWLNGK	2	1	1	P20760		1850.01	0	0	0	0	4.72011e+06	0.001	0.03785						High		2.44115						High		2.27791
	ETWQQGNTFTCSVLHEGLHNHHTEK	1	1	1	P20760	C11(Carbamidomethyl)	2990.39	0	0	0	0	1.50642e+08	0.006	0.1116														High		1.61434
D3ZAF5	Periostin OS=Rattus norvegicus (Rat) OX=10116 GN=Postn PE=1 SV=1 - [D3ZAF5_RAT]	65.31	1	53	53	1013	2.44462e+08	1.67152e+08	4.36524e+08	2.34004e+08	1.28346e+08	170.85	54.2	30	77	136.503	44.69	24	61	221.48	42.72	25	74	148.781	33.83	17	45	118.345	36.79	17	36	810	89.9992	7.53271
	Sequence	# PSMs	# Proteins	# Protein Groups	Protein Group Accessions	Modifications	MH+ [Da]	A2: Area	B2: Area	C2: Area	D2: Area	J2: Area	q-Value	PEP	A4	G4	XCorr A4	XCorr G4	B4	H4	XCorr B4	XCorr H4	C4	I4	XCorr C4	XCorr I4	D4	J4	XCorr D4	XCorr J4	E4
	VLTQIGTSIQDFIEAEDELSSFR	16	1	1	D3ZAF5		2598.3	1.10359e+07	9.16079e+07	0	3.65072e+08	6.86119e+07	0	0.0009149	High	High	4.65745	3.12364	High	High	1.50388	1.90987	High	High	6.47176	1.77159	High	High	6.48419	2.57027	High
	DGHFTLFAPTNEAFEK	78	1	1	D3ZAF5		1823.88	1.15322e+08	6.92429e+07	0	0	2.30273e+08	0	5.992e-09	High	High	4.56797	4.20519	High	High	2.6482	4.03257		High		4.05719		High		4.30316	High
	DQGPNVCALQQILGTK	58	1	1	D3ZAF5	C7(Carbamidomethyl)	1741.9	1.83779e+08	8.19067e+07	2.24339e+07	5.41049e+06	2.31755e+08	0	6.463e-21	High	High	4.48331	4.6356	High	High	3.95606	3.9631	High	High	4.16436	5.19957	High	High	4.11368	3.6211	High
	NALQNIILYHLTPGVYIGK	24	1	1	D3ZAF5		2127.23	1.27455e+07	2.73991e+07	1.90632e+08	1.18615e+08	2.33872e+07	0	3.555e-07	High		3.75856		High	High	1.85753	3.28391	High	High	3.39019	2.22754	High	High	3.70733	3.22918	High
	ESDIMTTNGVIHVVDK	27	1	1	D3ZAF5		1757.9	4.46229e+07	3.33335e+07	0	0	1.02858e+08	0	5.333e-06	High	High	3.46414	4.53459	High	High	2.91464	4.64441		High		4.10908		High		4.09179
	LLYPADIPVGNDQLLELLNK	22	1	1	D3ZAF5		2238.25	1.25917e+08	2.70829e+07	7.32093e+08	2.00412e+08	6.77412e+07	0	2.53e-07	High	High	3.4345	2.43826	High	High	4.58615	3.61262	High		4.76614		High	High	4.52485	2.16817	High
	DLLTQPGDWTLFAPTNDAFK	19	1	1	D3ZAF5		2250.13	2.39097e+07	0	1.02661e+08	1.62521e+07	1.64542e+07	0	7.313e-07	High	High	3.4213	4.3406		High		2.97331	High	High	4.48403	2.9024	High	High	3.82205	1.00726	High
	NGVIHLIDEVLIPDSAK	38	1	1	D3ZAF5		1833.03	3.09958e+07	4.52006e+06	2.35149e+08	1.13829e+08	6.83263e+07	0	2.228e-06	High	High	3.37972	3.61365	High	High	2.51481	3.21877	High	High	4.09931	4.48945	High	High	4.23831	3.12163	High
	TAICIENSCMVR	40	1	1	D3ZAF5	C4(Carbamidomethyl); C9(Carbamidomethyl)	1453.66	1.67622e+08	1.14175e+08	5.92566e+06	746601	1.58796e+08	0	0.0002803	High	High	3.36589	3.32434	High	High	2.57961	2.90107	High	High	3.73276	2.23615	High	High	2.66493	2.89441	High
	VIHGNQIATNGVVHVIDR	36	1	1	D3ZAF5		1942.09	2.77122e+08	1.22424e+07	8.15181e+06	0	4.58696e+08	0	1.287e-07	High	High	3.26377	3.92397	High	High	3.22218	5.12274	High	High	4.60943	3.93796		High		3.53266
	TTVLYECCPGYMR	24	1	1	D3ZAF5	C7(Carbamidomethyl); C8(Carbamidomethyl); M12(Oxidation)	1665.73	4.01027e+07	4.73753e+07	0	0	5.64776e+07	0	4.639e-14	High	High	3.24385	3.24993	High	High	3.55348	2.90447		High		2.9292		High		2.97916
	EGETVTEVIHGEPVIK	19	1	1	D3ZAF5		1736.93	1.66342e+07	6.58991e+06	0	0	4.20312e+07	0	0.0001922	High	High	3.08903	3.73474	High	High	2.8852	3.54581		High		3.51277		High		3.77581
	TTVLYECCPGYMR	35	1	1	D3ZAF5	C7(Carbamidomethyl); C8(Carbamidomethyl)	1649.73	2.28159e+08	1.99792e+08	720016	0	2.52088e+08	0	0.0004878	High	High	3.07044	3.65973	High	High	3.64789	3.08964	High	High	3.01128	3.15785		High		3.36273
	AAAITSDLLESLGR	43	1	1	D3ZAF5		1416.78	1.85795e+08	9.1362e+07	4.59679e+07	1.3935e+07	3.01917e+08	0	7.916e-05	High	High	2.96977	3.79831	High	High	2.76793	3.96452	High	High	4.32748	3.34148	High	High	4.36127	2.92484	High
	VGLSDLYNGQILETIGGK	53	1	1	D3ZAF5		1877.01	119371811	1.48461e+07	1.1132e+08	3.4332e+07	7.11835e+07	0	3.181e-06	High	High	2.86708	4.69229	High	High	5.19567	3.37122	High	High	5.13481	3.26769	High	High	4.97903	3.24512	High
	GSYTYFAPSNEAWDNLDSDIR	44	1	1	D3ZAF5		2421.07	7.44576e+07	5.13131e+07	9.26967e+07	27743997	9.62721e+07	0	0.009332	High	High	2.8397	2.92618	High	High	2.28512	2.52729	High	High	4.10335	4.18024	High	High	4.84325	3.25711
	TAICIENSCMVR	33	1	1	D3ZAF5	C4(Carbamidomethyl); C9(Carbamidomethyl); M10(Oxidation)	1469.67	2.54951e+07	2.6666e+07	0	0	3.68403e+07	0	1.196e-05	High	High	2.80593	3.62906	High	High	3.3423	3.53774		High		3.1951		High		3.50234
	ESDIMTTNGVIHVVDK	19	1	1	D3ZAF5	M5(Oxidation)	1773.89	11476879	9.77264e+06	0	0	3.21251e+07	0	0.0007284	High	High	2.79655	3.22279	High	High	2.22003	2.83813		High		2.2788		High		2.82746
	VKVGLSDLYNGQILETIGGK	14	1	1	D3ZAF5		2104.17	2.73616e+06	0	3.66138e+07	1.03025e+07	1.54251e+07	0	9.564e-07	High		2.72984			High		3.3956	High		4.10722		High	High	3.21247	2.56825
	KTTVLYECCPGYMR	12	1	1	D3ZAF5	C8(Carbamidomethyl); C9(Carbamidomethyl); M13(Oxidation)	1793.82	3.53815e+06	3.12085e+06	0	0	0	0	0.0006959	High	High	2.68903	3.81356	High	High	2.16614	3.64956		High		2.8336
	IHIEGEPDFR	11	1	1	D3ZAF5		1212.61	4.91021e+07	0	0	0	1.61748e+08	0	1.888e-05	High	High	2.64984	2.54061		High		2.64771		High		2.94157		High		2.38723
	LREEIEGK	8	1	1	D3ZAF5		973.539	9.77286e+07	5.19776e+07	0	0	2.99926e+08	0	0.003882	High	High	2.57213	1.78222	High	High	1.99135	2.26458		High		2.0415		High		2.56353
	GCPAVMPIDHVYGTLGIVGATTTQHYSDVSK	24	1	1	D3ZAF5	C2(Carbamidomethyl); M6(Oxidation)	3290.6	2.02604e+07	0	4.87188e+07	0	6.78785e+07	0	0.000295	High	High	2.51693	4.1204					High	High	2.06093	2.32859		High		1.78929
	IIDGVPVEITEKETR	6	1	1	D3ZAF5		1698.95	3.20053e+06	0	0	0	1.17155e+07	0	0.0007908	High		2.45932			High		2.64672		High		2.08337		High		3.14971
	GCPAVMPIDHVYGTLGIVGATTTQHYSDVSK	48	1	1	D3ZAF5	C2(Carbamidomethyl)	3274.59	9.67955e+07	3.77929e+07	1.91557e+08	4.05163e+07	2.41908e+08	0	1.23e-08	High	High	2.45369	3.44346	High	High	2.60641	3.17802	High	High	5.62131	4.24267	High	High	1.88261	2.60461	High
	ISTGGGETEETLQK	13	1	1	D3ZAF5		1449.72	4.35478e+07	3.15613e+07	0	0	1.11605e+08	0	4.81e-08	High	High	2.41766	2.49596	High	High	2.95415	2.96758		High		2.25298		High		2.92777
	NWYQGAICGK	26	1	1	D3ZAF5	C8(Carbamidomethyl)	1196.57	2.28106e+08	1.87489e+08	0	0	2.45304e+08	0	9.753e-09	High	High	2.39328	2.67555	High	High	2.65819	2.73597	High	High	2.66843	3.17575		High		2.46979	High
	KTTVLYECCPGYMR	18	1	1	D3ZAF5	C8(Carbamidomethyl); C9(Carbamidomethyl)	1777.83	2.30673e+07	4.83692e+07	0	0	5.9825e+07	0	3.67e-05	High	High	2.28837	2.49925	High	High	2.25996	3.2497		High		2.51603		High		2.98172
	NGAIHIFR	4	1	1	D3ZAF5		927.524	1.301e+08	0	0	0	1.73474e+08	0	1.927e-05	High		2.21578			High		2.14445						High		2.23855
	HGMVIPSMYNNLGLFINHYPNGVVTVNCAR	22	1	1	D3ZAF5	M3(Oxidation); C28(Carbamidomethyl)	3403.66	22912744	0	6.5551e+07	3.36432e+07	2.00006e+07	0	3.348e-06	High		1.75343			High		1.88979	High		4.73063		High	High	3.7898	2.11012	High
	IMGDKVASEALMK	5	1	1	D3ZAF5		1392.74	1.40431e+07	0	0	0	1.60195e+07	0	0.003929	High	High	1.71574	2.98651		High		2.13015						High		2.16259
	LILQNHILK	12	1	1	D3ZAF5		1091.7	1.07333e+08	5.66821e+07	0	0	1.70537e+08	0	0.0002154	High	High	1.51181	2.23385	High	High	1.46596	1.58733		High		1.33162		High		2.34483
	HGMVIPSMYNNLGLFINHYPNGVVTVNCAR	18	1	1	D3ZAF5	C28(Carbamidomethyl)	3387.67	5.28639e+07	7.72335e+06	1.06778e+07	7.50032e+07	3.21409e+07	0	0.008594	High		1.42999		High	High	2.82605	2.15042	High	High	4.42208	1.47563	High	High	4.9131	2.49842	High
	IIDGVPVEITEK	3	1	1	D3ZAF5		1312.75	5.73918e+07	0	0	0	1.0554e+08	0	0.01303	High		1.2632			High		1.70555						High		1.5324
	GLENNVNVELLNALHSHMVNK	15	1	1	D3ZAF5		2345.23	2.20347e+06	0	9.57078e+07	2.6364e+07	7.11668e+06	0	8.619e-06	High		1.18029			High		3.51742	High		2.57631		High	High	2.41874	2.99619	High
	EILIGDKNALQNIILYHLTPGVYIGK	13	1	1	D3ZAF5		2895.65	0	1.15544e+07	8.65811e+07	1.36528e+08	45674806	0	0.02156					High	High	1.99886	1.5732	High		4.25047		High	High	5.37282	2.14319	High
	SKESDIMTTNGVIHVVDK	8	1	1	D3ZAF5		1973.02	0	6.91303e+06	0	0	1.16061e+07	0	3.024e-07					High	High	1.87714	4.04525		High		2.87958		High		4.04728
	GFEPGVTNILK	6	1	1	D3ZAF5		1174.66	0	1.04504e+08	2.43763e+06	0	2.28644e+08	0	0.02462					High	High	1.00071	1.12001	High	High	1.71557	1.49796		High		1.9939
	GRDQGPNVCALQQILGTK	28	1	1	D3ZAF5	C9(Carbamidomethyl)	1955.04	0	0	2.25911e+07	6.58084e+06	1.50529e+08	0	4.733e-17		High		3.89039		High		1.97419	High	High	3.41646	5.01083	High	High	2.59108	2.5863	High
	RGLENNVNVELLNALHSHMVNKR	2	1	1	D3ZAF5		2657.44	0	0	2.15927e+06	0	0	0	0.00482						High		3.1394	High		3.40272
	GLENNVNVELLNALHSHMVNKR	5	1	1	D3ZAF5		2501.35	0	0	9.40295e+07	0	3.29502e+06	0	5.573e-06						High		4.28281	High		2.93546			High		3.10085
	GSYTYFAPSNEAWDNLDSDIRR	7	1	1	D3ZAF5		2577.18	0	0	3.4233e+08	1.09027e+08	9.24152e+07	0	0.1964									High		2.11511		High	High	2.48817	2.67762	High
	GLENNVNVELLNALHSHMVNKR	2	1	1	D3ZAF5	M18(Oxidation)	2517.33	0	0	2.72421e+07	0	0	0	0.003466						High		3.02705	High		1.86488
	DGHFTLFAPTNEAFEKLPR	7	1	1	D3ZAF5		2190.13	0	0	1.02978e+07	0	3.98551e+06	0	8.403e-05						High		3.78955	High		1.8161			High		3.39139
	HGMVIPSMYNNLGLFINHYPNGVVTVNCAR	2	1	1	D3ZAF5	M3(Oxidation); M8(Oxidation); C28(Carbamidomethyl)	3419.66	0	0	0	1.05468e+07	0	0	0.07555													High		4.26445		High
	SKESDIMTTNGVIHVVDK	5	1	1	D3ZAF5	M7(Oxidation)	1989.02	0	0	0	0	3.58605e+06	0	3.644e-07		High		2.56939		High		4.47752		High		2.55093		High		3.22806
	EGETVTEVIHGEPVIKK	5	1	1	D3ZAF5		1865.03	0	0	0	0	6.3511e+06	0	5.161e-05						High		3.12925		High		3.14996		High		3.84224
	GFEPGVTNILKTTQGSK	2	1	1	D3ZAF5		1776.97	0	0	0	0	0	0	0.0176						High		2.15618
	QVIELAGK	5	1	1	D3ZAF5		857.518	0	0	0	0	1.95411e+08	0	0.006485		High		1.49893		High		1.46779		High		1.79185		High		1.58831
	VASEALMK	4	1	1	D3ZAF5	M7(Oxidation)	864.456	0	0	0	0	1.70311e+07	0	0.02002		High		1.49514										High		1.63186
	LIKEGETVTEVIHGEPVIK	2	1	1	D3ZAF5		2091.19	0	0	0	0	0	0	2.112e-05						High		3.99996
	YFSSCKNWYQGAICGK	1	1	1	D3ZAF5	C5(Carbamidomethyl); C14(Carbamidomethyl)	1968.9	0	0	0	0	0	0	6.576e-05						High		3.96144
	DQGPNVCALQQILGTKK	2	1	1	D3ZAF5	C7(Carbamidomethyl)	1870	0	0	0	0	0	0	0.0186						High		2.95077
	YIQIKFVR	2	1	1	D3ZAF5		1066.65	5.15689e+06	0	0	0	940053	0.001	0.05305	High		1.8708											High		1.89418
	RGLENNVNVELLNALHSHMVNK	2	1	1	D3ZAF5		2501.31	0	0	8.21863e+06	0	3.78545e+06	0.001	0.001418									High		2.63207			High		2.3187
	IMGDKVASEALMK	6	1	1	D3ZAF5	M12(Oxidation)	1408.73	0	0	0	0	4.2128e+06	0.001	0.004224		High		2.40433		High		2.16995						High		2.11507
	EIIQPAEKSLHEK	1	1	1	D3ZAF5		1521.84	0	0	0	0	0	0.001	0.01804
	FSIFLSLLEAADLK	1	1	1	D3ZAF5		1566.89	0	0	0	0	0	0.001	0.003144
	GLENNVNVELLNALHSHMVNK	1	1	1	D3ZAF5	M18(Oxidation)	2361.23	0	0	0	0	0	0.003	0.05409						High		2.14608
	GRDQGPNVCALQQILGTKK	1	1	1	D3ZAF5	C9(Carbamidomethyl)	2083.13	0	0	0	0	0	0.003	0.06						High		1.94676
	NWYQGAICGKK	2	1	1	D3ZAF5	C8(Carbamidomethyl)	1324.65	0	0	0	0	0	0.004	0.03123		High		1.8704						High		1.5302
	EIIQPAEK	1	1	1	D3ZAF5		927.522	0	0	0	0	1.57659e+08	0.006	0.09888														High		1.50395
	LIKEGETVTEVIHGEPVIKK	1	1	1	D3ZAF5		2219.29	0	0	0	0	0	0.008	0.1177						High		2.56708
	VASEALMK	1	1	1	D3ZAF5		848.462	0	0	0	0	0	0.008	0.06109										High		1.04669
	EERIITGPEIK	1	1	1	D3ZAF5		1284.73	0	0	0	0	0	0.009	0.13						High		2.307
M0R5J4	Uncharacterized protein OS=Rattus norvegicus (Rat) OX=10116 GN=ENSRNOG00000028543 PE=3 SV=1 - [M0R5J4_RAT]	65.21	6	21	21	102	4.79296e+06	8.93928e+06	1.26079e+07	1.16149e+07	5.91199e+06	12.416	14.98	4	5	13.7596	17.74	5	7	32.4708	28.8	7	11	14.8238	21.2	4	4	11.2438	21.2	4	4	434	47.0452	6.3667
	Sequence	# PSMs	# Proteins	# Protein Groups	Protein Group Accessions	Modifications	MH+ [Da]	A2: Area	B2: Area	C2: Area	D2: Area	J2: Area	q-Value	PEP	A4	G4	XCorr A4	XCorr G4	B4	H4	XCorr B4	XCorr H4	C4	I4	XCorr C4	XCorr I4	D4	J4	XCorr D4	XCorr J4	E4
	IDQLMIEMDGTENK	4	2	1	M0R5J4		1636.78	1.22369e+06	0	0	0	5.35275e+06	0	2.352e-05	High		3.289			High		2.88839						High		4.19483
	VNQIGSVTESLQACK	10	3	1	M0R5J4	C14(Carbamidomethyl)	1633.84	3.43349e+06	2.85233e+06	0	0	1.2934e+07	0	3.191e-06	High	High	2.57111	3.09087	High	High	3.15168	3.49125		High		2.85939		High		4.18286
	DATNVGDEGGFAPNILENK	13	2	1	M0R5J4		1960.95	8.10631e+06	1.26203e+07	0	0	3.9502e+07	0	1.699e-05	High	High	2.48919	2.45485	High	High	2.38354	3.22953		High		3.44517		High		3.52001
	LAMQEFMILPVGASSFR	13	2	1	M0R5J4		1896.99	2.83907e+06	4.96646e+06	5.98689e+06	2.99348e+06	1.97046e+07	0	0.0001304	High		2.1256		High	High	1.91657	1.52898	High		2.47095		High	High	2.29454	3.24133	High
	YITPDQLADLYK	12	2	1	M0R5J4		1439.76	0	7.19751e+06	0	0	4.16689e+07	0	0.0215		High		1.82863	High	High	2.43928	2.01195		High		1.71353		High		2.45488
	IDQLMIEMDGTENK	2	2	1	M0R5J4	M8(Oxidation)	1652.77	0	7.00002e+06	0	0	0	0	0.009201		High		2.2569	High		1.82497
	AGYTDQVVIGMDVAASEFYR	7	2	1	M0R5J4		2192.04	0	0	8.58274e+06	4.69161e+06	1147199	0	0.0001076									High		4.41246		High	High	4.22519	2.20686	High
	SFIKDYPVVSIEDPFDQDDWDAWQK	4	2	1	M0R5J4		3043.43	0	0	1.40032e+07	2.17645e+07	0	0	0.007039									High		3.76123		High		4.76054		High
	DYPVVSIEDPFDQDDWDAWQK	4	2	1	M0R5J4		2568.13	0	0	8.7105e+06	0	8.6091e+06	0	1.051e-06						High		1.37733	High		3.23901			High		1.97753
	GNPTVEVDLYTAK	6	2	1	M0R5J4		1406.72	0	0	1.79432e+06	0	34549164	0	0.0002764						High		2.25229	High		2.92998			High		2.69624
	HIADLAGNPEVILPVPAFNVINGGSHAGNK	7	2	1	M0R5J4		3021.6	0	0	15110065	8.3886e+06	2.93175e+07	0	0.08242						High		2.98944	High		2.75584		High	High	3.54355	3.15452	High
	FTATAGIQVVGDDLTVTNPK	3	2	1	M0R5J4		2047.1	0	0	4.00713e+06	0	1.09166e+07	0	1.958e-05									High		1.5018			High		3.56473
	SCNCLLLK	2	3	1	M0R5J4	C2(Carbamidomethyl); C4(Carbamidomethyl)	1007.51	0	0	0	0	5.81273e+06	0	0.01942														High		2.18084
	AAVPSGASTGIYEALELR	3	4	1	M0R5J4		1804.97	0	0	0	0	1.60596e+07	0	0.002856						High		2.88216						High		2.58625
	KLNVVEQEKIDQLMIEMDGTENK	1	2	1	M0R5J4		2704.38	0	0	0	0	1.19911e+07	0	0.0004513														High		3.77184
	LAMQEFMILPVGASSFR	2	2	1	M0R5J4	M7(Oxidation)	1912.99	0	0	0	0	4.59708e+06	0	0.0002645														High		3.56556
	LAQSNGWGVMVSHR	1	4	1	M0R5J4		1541.78	0	0	0	0	5.29242e+06	0	0.005915														High		2.84653
	SGETEDTFIADLVVGLCTGQIK	1	4	1	M0R5J4	C17(Carbamidomethyl)	2353.19	0	0	0	0	1.83995e+06	0	0.02189														High		2.57696
	YGKDATNVGDEGGFAPNILENK	1	2	1	M0R5J4		2309.13	0	0	0	0	4.89496e+06	0	0.02105														High		2.41922
	LAMQEFMILPVGASSFR	1	2	1	M0R5J4	M3(Oxidation); M7(Oxidation)	1928.98	0	0	0	0	1535616	0	0.001995														High		2.12289
	LNVVEQEKIDQLMIEMDGTENK	1	2	1	M0R5J4		2576.3	0	0	0	0	4.61051e+06	0	0.01583														High		1.76441
	IEEELGSK	1	2	1	M0R5J4		904.469	0	0	0	0	0	0.001	0.01928						High		1.89202
	AGKYDLDFK	2	2	1	M0R5J4		1056.55	0	0	0	0	5.15013e+06	0.001	0.02274						High		1.4384						High		1.35026
	EALELLK	1	2	1	M0R5J4		815.496	0	0	0	0	0	0.005	0.05808
A0A0G2K3Z9	Thioredoxin domain-containing protein OS=Rattus norvegicus (Rat) OX=10116 GN=ENSRNOG00000017695 PE=4 SV=1 - [A0A0G2K3Z9_RAT]	64.82	2	9	11	58	1.78599e+07	2.04399e+07	0	0	1.64907e+06	14.7892	24.12	5	8	9.02101	24.12	5	6						0			4.36498	17.09	2	2	199	22.1504	8.39697
	Sequence	# PSMs	# Proteins	# Protein Groups	Protein Group Accessions	Modifications	MH+ [Da]	A2: Area	B2: Area	C2: Area	D2: Area	J2: Area	q-Value	PEP	A4	G4	XCorr A4	XCorr G4	B4	H4	XCorr B4	XCorr H4	C4	I4	XCorr C4	XCorr I4	D4	J4	XCorr D4	XCorr J4	E4
	ADEGISFR	7	2	1	A0A0G2K3Z9		894.438	1.46149e+07	1.03349e+07	0	0	2.77352e+07	0	0.003336	High	High	2.39133	2.31356	High	High	1.74948	2.2525		High		1.50502		High		2.6639
	QITINDLPVGR	15	3	2	A0A0G2K3Z9;Q9Z0V5		1225.7	2.2998e+07	2.69654e+07	0	0	4.75899e+07	0	5.709e-05	High	High	2.37614	1.66665	High	High	2.42732	2.10415		High		2.16428		High		2.31647
	ATAVMPDGQFK	4	2	1	A0A0G2K3Z9		1164.58	5.30678e+06	7.71868e+06	0	0	1.85424e+07	0	0.001594	High		2.30595		High		1.93244			High		1.41245		High		2.12654
	LVQAFQFTDK	13	2	1	A0A0G2K3Z9		1196.64	1.59669e+07	1.88182e+07	0	0	4.33694e+07	0	4.062e-13	High	High	2.13848	2.01678	High	High	2.91177	1.4626		High		2.25957		High		2.67204	High
	GLFIIDDK	8	3	2	A0A0G2K3Z9;Q9Z0V5		920.52	1.39232e+07	1.55361e+07	0	0	2.04678e+07	0	0.01242	High		1.8653		High	High	1.45161	1.80043		High		1.38245		High		1.88036
	LNCQVIGASVDSHFCHLAWINTPK	1	2	1	A0A0G2K3Z9	C3(Carbamidomethyl); C15(Carbamidomethyl)	2767.36	0	0	0	0	0	0	0.0087																	High
	QGGLGPMNIPLVSDPK	3	2	1	A0A0G2K3Z9		1622.88	0	0	0	0	5.89529e+06	0	0.0004323														High		3.1845
	HGEVCPAGWKPGSDTIKPDVNK	3	2	1	A0A0G2K3Z9	C5(Carbamidomethyl)	2392.19	0	0	0	0	1.32615e+07	0	6.346e-05						High		2.88352		High		1.71173		High		3.98792
	TIAQDYGVLK	2	2	1	A0A0G2K3Z9		1107.62	0	0	0	0	4.45066e+07	0	0.01542						High		1.68606						High		1.74308
	DISLSDYK	1	2	1	A0A0G2K3Z9		940.47	0	0	0	0	0	0.003	0.04331
	KQGGLGPMNIPLVSDPK	1	2	1	A0A0G2K3Z9		1750.98	0	0	0	0	2.92732e+06	0.003	0.08008														High		2.38795
P02793	Ferritin light chain 1 OS=Rattus norvegicus (Rat) OX=10116 GN=Ftl1 PE=1 SV=3 - [FRIL1_RAT]	64.48	8	11	11	110	1.60348e+07	8.6919e+06	1.27933e+07	1.17488e+07	1.06393e+07	35.0555	53.01	7	15	14.4775	37.16	4	6	11.0573	31.69	4	6	7.753	19.13	3	5	8.74974	19.13	2	4	183	20.7357	6.43018
	Sequence	# PSMs	# Proteins	# Protein Groups	Protein Group Accessions	Modifications	MH+ [Da]	A2: Area	B2: Area	C2: Area	D2: Area	J2: Area	q-Value	PEP	A4	G4	XCorr A4	XCorr G4	B4	H4	XCorr B4	XCorr H4	C4	I4	XCorr C4	XCorr I4	D4	J4	XCorr D4	XCorr J4	E4
	VAGPQPAQTGVAQASLGEYLFER	31	4	1	P02793		2389.24	1.82863e+07	8.40381e+06	0	0	4.10203e+07	0	2.744e-10	High	High	3.69526	5.03648	High	High	2.55108	4.19059	High	High	3.00482	5.28573		High		4.79969
	ALFQDVQKPSQDEWGK	14	7	1	P02793		1875.95	1.08586e+07	6.77629e+06	0	0	2.58807e+07	0	7.826e-06	High	High	2.88008	1.39966	High	High	3.51312	4.21634		High		2.73736		High		3.68628
	QNYSTEVEAAVNR	15	7	1	P02793		1480.72	1.89595e+07	1.08956e+07	0	0	3.12238e+07	0	0.0001944	High	High	2.77368	4.09839	High	High	3.35908	3.77253		High		2.26326		High		3.71026
	NLNQALLDLHALGSAR	19	6	1	P02793		1705.96	7.30254e+06	3.40355e+06	2.72414e+07	2.07754e+07	2.20836e+07	0	6.498e-06	High	High	2.57402	3.70972	High	High	2.8192	3.22312	High		3.00753		High	High	2.70581	3.80771	High
	TLEAMEAALALEK	5	6	1	P02793		1389.74	6.96437e+06	0	0	0	1.50072e+07	0	1.755e-05	High		2.49167			High		2.58106						High		2.55488
	TLEAMEAALALEK	12	6	1	P02793	M5(Oxidation)	1405.74	1.78503e+06	0	0	0	2.96987e+06	0	3.331e-05	High	High	2.44353	2.60516		High		3.62811		High		2.54822		High		3.17979
	RVAGPQPAQTGVAQASLGEYLFER	2	4	1	P02793		2545.35	0	0	0	0	8.34927e+06	0	0.001112						High		2.49062						High		2.75498
	MGNHLTNLR	2	8	1	P02793		1055.55	4.11438e+06	0	0	0	0	0.001	0.02088	High		1.67286			High		1.68039
	LVNLHLR	2	7	1	P02793		864.542	5905852	0	0	0	0	0.001	0.003329	High		1.63713			High		1.53882
	TDPHLCDFLESHFLDK	2	4	1	P02793	C6(Carbamidomethyl)	1973.91	0	0	3.4579e+06	2.72215e+06	0	0.001	0.002386									High		2.44109		High		1.66848
	TDPHLCDFLESHFLDKEVK	3	4	1	P02793	C6(Carbamidomethyl)	2330.12	0	0	7.68063e+06	0	0	0.001	0.01073									High		1.92745		High		2.13074		High
	MGNHLTNLR	1	8	1	P02793	M1(Oxidation)	1071.55	0	0	0	0	0	0.001	0.03092
	KMGNHLTNLR	2	8	1	P02793		1183.64	0	0	0	0	2.51602e+06	0.001	0.06096						High		2.09774						High		1.81446
P20767	Ig lambda-2 chain C region OS=Rattus norvegicus (Rat) OX=10116 GN=ENSRNOG00000050000 PE=4 SV=1 - [LAC2_RAT]	64.42	1	5	5	68	1.45546e+07	9.92854e+06	0	0	0	10.3704	38.46	3	5	11.6083	39.42	3	5													104	11.3106	5.98584
	Sequence	# PSMs	# Proteins	# Protein Groups	Protein Group Accessions	Modifications	MH+ [Da]	A2: Area	B2: Area	C2: Area	D2: Area	J2: Area	q-Value	PEP	A4	G4	XCorr A4	XCorr G4	B4	H4	XCorr B4	XCorr H4	C4	I4	XCorr C4	XCorr I4	D4	J4	XCorr D4	XCorr J4	E4
	ANGAPISQGVDTANPTK	17	1	1	P20767		1640.84	1.88781e+07	1.5346e+07	0	0	95248052	0	0.0001817	High	High	2.94409	3.59146	High	High	2.79927	3.39164		High		2.57011		High		4.13388
	NSFTCQVTHEGNTVEK	21	1	1	P20767	C5(Carbamidomethyl)	1850.85	1.01284e+07	7.33445e+06	0	0	5.06593e+07	0	2.997e-06	High	High	2.87041	3.63271	High	High	3.96933	3.4501		High		3.14419		High		4.11119
	LTAEQWR	6	1	1	P20767		903.477	1.46574e+07	0	0	0	0	0	0.003772	High	High	1.45424	2.4209		High		2.67559		High		1.80579
	YIASSFLR	6	1	1	P20767		956.531	0	7.10517e+06	0	0	2.30316e+07	0	0.01041					High	High	1.58195	1.46019						High		1.89824
	STPTLTVFPPSTEELQGNK	18	1	1	P20767		2046.06	0	0	0	0	7.33446e+06	0	0.005836		High		2.52838		High		2.46867						High		2.49967
P62890	60S ribosomal protein L30 OS=Rattus norvegicus (Rat) OX=10116 GN=Rpl30 PE=3 SV=2 - [RL30_RAT]	64.35	6	6	6	27	3.51274e+06	4.25451e+06	0	0	0	10.114	51.3	4	4	5.78656	34.78	3	3						0							115	12.7757	9.62744
	Sequence	# PSMs	# Proteins	# Protein Groups	Protein Group Accessions	Modifications	MH+ [Da]	A2: Area	B2: Area	C2: Area	D2: Area	J2: Area	q-Value	PEP	A4	G4	XCorr A4	XCorr G4	B4	H4	XCorr B4	XCorr H4	C4	I4	XCorr C4	XCorr I4	D4	J4	XCorr D4	XCorr J4	E4
	LVILANNCPALR	10	2	1	P62890	C8(Carbamidomethyl)	1353.78	5.81335e+06	7.97649e+06	0	0	1.10582e+07	0	9.598e-05	High		2.96726		High	High	2.11724	2.44792		High		2.32686		High		2.71597
	TGVHHYSGNNIELGTACGK	6	2	1	P62890	C17(Carbamidomethyl)	2014.96	1.87919e+06	0	0	0	2.02846e+07	0	3.157e-05	High	High	2.60007	2.1544										High		3.52431
	KSEIEYYAMLAK	3	3	1	P62890		1445.75	2.84566e+06	2.51866e+06	0	0	0	0	0.0003337	High		2.27741		High	High	1.93031	2.29635
	VCTLAIIDPGDSDIIR	6	2	1	P62890	C2(Carbamidomethyl)	1757.93	894927	2.26839e+06	0	0	3.92268e+06	0	3.486e-05	High		2.26923		High	High	1.739	3.49605						High		3.2675
	LQLVMK	1	4	1	P62890		731.455	0	0	0	0	2753268	0.001	0.05567														High		1.38104
	KSLESINSR	1	3	1	P62890		1033.57	0	0	0	0	3.72996e+06	0.006	0.1129														High		1.78247
P68370	Tubulin alpha-1A chain OS=Rattus norvegicus (Rat) OX=10116 GN=Tuba1a PE=1 SV=1 - [TBA1A_RAT]	64.08	3	1	21	277	3.50612e+07	3.61598e+07	4.60654e+07	4.05147e+07	4.816e+07	44.9468	43.02	13	21	42.762	36.36	11	24	75.0996	37.47	10	20	44.1102	25.5	7	13	43.7963	21.51	6	12	451	50.1036	5.05908
	Sequence	# PSMs	# Proteins	# Protein Groups	Protein Group Accessions	Modifications	MH+ [Da]	A2: Area	B2: Area	C2: Area	D2: Area	J2: Area	q-Value	PEP	A4	G4	XCorr A4	XCorr G4	B4	H4	XCorr B4	XCorr H4	C4	I4	XCorr C4	XCorr I4	D4	J4	XCorr D4	XCorr J4	E4
	AVFVDLEPTVIDEVR	29	4	3	P68370;Q6P9V9;A0A0H2UHM7		1701.91	3.02914e+07	1.80953e+07	27029563	9.20991e+06	6.40045e+07	0	0.001206	High	High	3.57043	4.08722	High	High	3.7551	2.75325	High	High	4.59163	2.46045	High	High	4.17551	3.40275	High
	TIQFVDWCPTGFK	16	5	2	P68370;A0A0H2UHM7	C8(Carbamidomethyl)	1598.79	9.19203e+06	11925266	8.48443e+06	0	1.96927e+07	0	0.0003924	High	High	2.62401	2.9998	High	High	2.32559	3.09745	High	High	3.89219	2.78623		High		3.31652
	VGINYQPPTVVPGGDLAK	19	5	2	P68370;Q6P9V9		1825	4.68124e+07	5.18117e+07	0	0	9.07282e+07	0	6.413e-07	High	High	2.62157	2.75171	High	High	2.93266	3.17622		High		2.86538		High		2.3368	High
	IHFPLATYAPVISAEK	32	6	3	P68370;Q6P9V9;A0A0H2UHM7		1756.98	9.99226e+06	1.01613e+07	1.37051e+07	2.75337e+06	8.23702e+07	0	0.0002684	High	High	2.59365	2.57247	High	High	2.69149	3.01485	High	High	3.00468	2.81046	High	High	2.53617	2.93911
	DVNAAIATIK	9	5	3	P68370;Q6P9V9;A0A0H2UHM7		1015.59	2.55362e+07	0	0	0	5.13111e+07	0	6.29e-05	High		2.39223			High		2.07806		High		1.69713		High		2.25595
	LIGQIVSSITASLR	20	2	1	P68370		1457.88	7.34364e+06	6.19825e+06	3.05192e+07	3.04206e+07	8.24634e+06	0	0.01453	High	High	2.3437	1.83719	High	High	2.44328	2.70796	High	High	4.20146	1.64262	High	High	4.47415	1.988	High
	FDGALNVDLTEFQTNLVPYPR	26	7	3	P68370;Q6P9V9;A0A0H2UHM7		2409.22	9894611	1.17684e+07	8.06473e+07	8.19136e+07	2.55256e+07	0	1.002e-10	High	High	2.32471	3.5046	High	High	2.30015	2.56754	High	High	5.28458	3.7133	High	High	3.92368	3.15707	High
	TIGGGDDSFNTFFSETGAGK	35	5	3	P68370;Q6P9V9;A0A0H2UHM7		2007.92	28079908	3.85724e+07	0	899868	7.61641e+07	0	5.948e-20	High	High	2.28345	3.35526	High	High	2.46383	3.34083	High	High	4.04498	4.27889	High	High	3.67498	3.37499
	AVCMLSNTTAIAEAWAR	15	7	3	P68370;Q6P9V9;A0A0H2UHM7	C3(Carbamidomethyl)	1864.91	3.5613e+06	3.69097e+06	7.81563e+06	0	1.15606e+07	0	6.647e-06	High	High	2.22461	1.80992	High	High	2.80658	2.34816	High	High	4.42433	2.77441		High		3.39039
	AVCMLSNTTAIAEAWAR	8	7	3	P68370;Q6P9V9;A0A0H2UHM7	C3(Carbamidomethyl); M4(Oxidation)	1880.92	2.8003e+06	0	0	0	8.16997e+06	0	1.708e-05	High	High	2.09891	2.21092	High	High	2.02439	3.071		High		1.84916		High		3.65544
	AFVHWYVGEGMEEGEFSEAR	8	7	3	P68370;Q6P9V9;A0A0H2UHM7		2330.04	1.03897e+07	0	0	9.20877e+06	1.37397e+07	0	5.606e-08	High		2.07537			High		3.52437	High		4.13323		High	High	3.22836	4.62991
	YMACCLLYR	12	6	3	P68370;Q6P9V9;A0A0H2UHM7	C4(Carbamidomethyl); C5(Carbamidomethyl)	1249.57	1.00538e+07	1.15753e+07	0	0	3.10231e+07	0	0.00048	High	High	1.80174	1.08977	High	High	1.51912	2.16227		High		1.72965		High		1.93952
	EIIDLVLDR	13	4	3	P68370;Q6P9V9;A0A0H2UHM7		1085.62	2.32203e+07	1.51272e+07	3.9932e+06	3011265	2.75533e+07	0	0.0001294	High		1.70819		High	High	1.69635	1.56968	High		2.62134		High	High	2.39209	1.82078	High
	AYHEQLSVAEITNACFEPANQMVK	3	4	2	P68370;Q6P9V9	C15(Carbamidomethyl)	2750.3	0	0	9.69083e+06	0	0	0	8.277e-05						High		1.63869	High		4.77551
	AFVHWYVGEGMEEGEFSEAR	3	7	3	P68370;Q6P9V9;A0A0H2UHM7	M11(Oxidation)	2346.02	0	0	6.99262e+06	0	0	0	4.372e-07									High	High	3.87364	1.79699					High
	DYEEVGVDSVEGEGEEEGEEY	2	2	2	P68370;Q6P9V9		2348.93	0	0	0	0	0	0	4.248e-07
	NLDIERPTYTNLNR	7	7	3	P68370;Q6P9V9;A0A0H2UHM7		1718.9	0	0	0	0	8.49587e+07	0	5.69e-06		High		2.29511		High		2.7358		High		3.13976		High		2.71614
	LDHKFDLMYAK	4	8	3	P68370;Q6P9V9;A0A0H2UHM7		1380.71	0	0	0	0	9.07586e+06	0	0.004051						High		2.14447						High		1.94939
	QLFHPEQLITGKEDAANNYAR	3	7	3	P68370;Q6P9V9;A0A0H2UHM7		2415.24	0	0	0	0	2.27278e+07	0	0.0006748						High		2.27114						High		2.68635
	EDAANNYAR	3	8	3	P68370;Q6P9V9;A0A0H2UHM7		1023.46	0	0	0	0	5.4029e+06	0	0.008253														High		2.41961
	QLFHPEQLITGK	6	7	3	P68370;Q6P9V9;A0A0H2UHM7		1410.79	1.00177e+07	9.15947e+06	0	0	3.09558e+07	0.001	0.01643	High		1.85134		High	High	1.87409	0.753722		High		1.29302		High		1.99247
	LSVDYGKK	3	6	3	P68370;Q6P9V9;A0A0H2UHM7		909.511	0	0	0	0	3.97202e+07	0.001	0.055						High		1.97162						High		1.77223
	EDMAALEK	1	5	3	P68370;Q6P9V9;A0A0H2UHM7		906.431	0	0	0	0	0	0.005	0.0396										High		1.14839
Q6P9V9	Tubulin alpha-1B chain OS=Rattus norvegicus (Rat) OX=10116 GN=Tuba1b PE=1 SV=1 - [TBA1B_RAT]	64.08	3	1	21	284	3.50612e+07	3.61598e+07	5.12662e+07	4.7188e+07	5.30187e+07	42.5041	43.02	13	21	40.5424	36.36	11	24	87.4418	37.47	10	24	52.9436	25.5	7	17	52.4194	21.51	6	15	451	50.1196	5.05908
	Sequence	# PSMs	# Proteins	# Protein Groups	Protein Group Accessions	Modifications	MH+ [Da]	A2: Area	B2: Area	C2: Area	D2: Area	J2: Area	q-Value	PEP	A4	G4	XCorr A4	XCorr G4	B4	H4	XCorr B4	XCorr H4	C4	I4	XCorr C4	XCorr I4	D4	J4	XCorr D4	XCorr J4	E4
	AVFVDLEPTVIDEVR	29	4	3	P68370;Q6P9V9;A0A0H2UHM7		1701.91	3.02914e+07	1.80953e+07	27029563	9.20991e+06	6.40045e+07	0	0.001206	High	High	3.57043	4.08722	High	High	3.7551	2.75325	High	High	4.59163	2.46045	High	High	4.17551	3.40275	High
	VGINYQPPTVVPGGDLAK	19	5	2	P68370;Q6P9V9		1825	4.68124e+07	5.18117e+07	0	0	9.07282e+07	0	6.413e-07	High	High	2.62157	2.75171	High	High	2.93266	3.17622		High		2.86538		High		2.3368	High
	IHFPLATYAPVISAEK	32	6	3	P68370;Q6P9V9;A0A0H2UHM7		1756.98	9.99226e+06	1.01613e+07	1.37051e+07	2.75337e+06	8.23702e+07	0	0.0002684	High	High	2.59365	2.57247	High	High	2.69149	3.01485	High	High	3.00468	2.81046	High	High	2.53617	2.93911
	DVNAAIATIK	9	5	3	P68370;Q6P9V9;A0A0H2UHM7		1015.59	2.55362e+07	0	0	0	5.13111e+07	0	6.29e-05	High		2.39223			High		2.07806		High		1.69713		High		2.25595
	LISQIVSSITASLR	27	5	2	Q6P9V9;A0A0H2UHM7		1487.89	1.33371e+07	6.12949e+06	4.61217e+07	5.04406e+07	0	0	7.974e-05	High	High	2.33453	1.95156	High		2.12488		High		4.62827		High	High	4.20342	1.59165	High
	FDGALNVDLTEFQTNLVPYPR	26	7	3	P68370;Q6P9V9;A0A0H2UHM7		2409.22	9894611	1.17684e+07	8.06473e+07	8.19136e+07	2.55256e+07	0	1.002e-10	High	High	2.32471	3.5046	High	High	2.30015	2.56754	High	High	5.28458	3.7133	High	High	3.92368	3.15707	High
	TIGGGDDSFNTFFSETGAGK	35	5	3	P68370;Q6P9V9;A0A0H2UHM7		2007.92	28079908	3.85724e+07	0	899868	7.61641e+07	0	5.948e-20	High	High	2.28345	3.35526	High	High	2.46383	3.34083	High	High	4.04498	4.27889	High	High	3.67498	3.37499
	AVCMLSNTTAIAEAWAR	15	7	3	P68370;Q6P9V9;A0A0H2UHM7	C3(Carbamidomethyl)	1864.91	3.5613e+06	3.69097e+06	7.81563e+06	0	1.15606e+07	0	6.647e-06	High	High	2.22461	1.80992	High	High	2.80658	2.34816	High	High	4.42433	2.77441		High		3.39039
	AVCMLSNTTAIAEAWAR	8	7	3	P68370;Q6P9V9;A0A0H2UHM7	C3(Carbamidomethyl); M4(Oxidation)	1880.92	2.8003e+06	0	0	0	8.16997e+06	0	1.708e-05	High	High	2.09891	2.21092	High	High	2.02439	3.071		High		1.84916		High		3.65544
	AFVHWYVGEGMEEGEFSEAR	8	7	3	P68370;Q6P9V9;A0A0H2UHM7		2330.04	1.03897e+07	0	0	9.20877e+06	1.37397e+07	0	5.606e-08	High		2.07537			High		3.52437	High		4.13323		High	High	3.22836	4.62991
	SIQFVDWCPTGFK	16	2	1	Q6P9V9	C8(Carbamidomethyl)	1584.77	5.74627e+06	7.90029e+06	4.50744e+06	0	1.42045e+07	0	2.515e-06	High	High	1.94503	2.36622	High	High	2.67217	3.63158	High	High	2.71478	2.53432		High		2.89034
	YMACCLLYR	12	6	3	P68370;Q6P9V9;A0A0H2UHM7	C4(Carbamidomethyl); C5(Carbamidomethyl)	1249.57	1.00538e+07	1.15753e+07	0	0	3.10231e+07	0	0.00048	High	High	1.80174	1.08977	High	High	1.51912	2.16227		High		1.72965		High		1.93952
	EIIDLVLDR	13	4	3	P68370;Q6P9V9;A0A0H2UHM7		1085.62	2.32203e+07	1.51272e+07	3.9932e+06	3011265	2.75533e+07	0	0.0001294	High		1.70819		High	High	1.69635	1.56968	High		2.62134		High	High	2.39209	1.82078	High
	AYHEQLSVAEITNACFEPANQMVK	3	4	2	P68370;Q6P9V9	C15(Carbamidomethyl)	2750.3	0	0	9.69083e+06	0	0	0	8.277e-05						High		1.63869	High		4.77551
	AFVHWYVGEGMEEGEFSEAR	3	7	3	P68370;Q6P9V9;A0A0H2UHM7	M11(Oxidation)	2346.02	0	0	6.99262e+06	0	0	0	4.372e-07									High	High	3.87364	1.79699					High
	DYEEVGVDSVEGEGEEEGEEY	2	2	2	P68370;Q6P9V9		2348.93	0	0	0	0	0	0	4.248e-07
	NLDIERPTYTNLNR	7	7	3	P68370;Q6P9V9;A0A0H2UHM7		1718.9	0	0	0	0	8.49587e+07	0	5.69e-06		High		2.29511		High		2.7358		High		3.13976		High		2.71614
	LDHKFDLMYAK	4	8	3	P68370;Q6P9V9;A0A0H2UHM7		1380.71	0	0	0	0	9.07586e+06	0	0.004051						High		2.14447						High		1.94939
	QLFHPEQLITGKEDAANNYAR	3	7	3	P68370;Q6P9V9;A0A0H2UHM7		2415.24	0	0	0	0	2.27278e+07	0	0.0006748						High		2.27114						High		2.68635
	EDAANNYAR	3	8	3	P68370;Q6P9V9;A0A0H2UHM7		1023.46	0	0	0	0	5.4029e+06	0	0.008253														High		2.41961
	QLFHPEQLITGK	6	7	3	P68370;Q6P9V9;A0A0H2UHM7		1410.79	1.00177e+07	9.15947e+06	0	0	3.09558e+07	0.001	0.01643	High		1.85134		High	High	1.87409	0.753722		High		1.29302		High		1.99247
	LSVDYGKK	3	6	3	P68370;Q6P9V9;A0A0H2UHM7		909.511	0	0	0	0	3.97202e+07	0.001	0.055						High		1.97162						High		1.77223
	EDMAALEK	1	5	3	P68370;Q6P9V9;A0A0H2UHM7		906.431	0	0	0	0	0	0.005	0.0396										High		1.14839
D4ACV3	Histone H2A OS=Rattus norvegicus (Rat) OX=10116 GN=Hist2h2ac PE=3 SV=2 - [D4ACV3_RAT]	62.7	4	1	8	107	6.04358e+08	1.69308e+08	1.1219e+08	9.659e+07	1.42939e+08	14.1265	38.89	5	9	18.1311	53.17	4	10	38.1106	26.98	4	11	31.8924	20.63	2	10	33.6663	20.63	2	9	126	13.6366	10.8579
	Sequence	# PSMs	# Proteins	# Protein Groups	Protein Group Accessions	Modifications	MH+ [Da]	A2: Area	B2: Area	C2: Area	D2: Area	J2: Area	q-Value	PEP	A4	G4	XCorr A4	XCorr G4	B4	H4	XCorr B4	XCorr H4	C4	I4	XCorr C4	XCorr I4	D4	J4	XCorr D4	XCorr J4	E4
	VTIAQGGVLPNIQAVLLPK	59	14	2	A9UMV8;D4ACV3		1931.18	1.58834e+08	7.39094e+07	3.19084e+08	1.83487e+08	3.4707e+08	0	4.835e-07	High	High	2.63039	2.61941	High	High	3.5017	2.72194	High	High	4.59219	4.64765	High	High	4.87255	2.42747	High
	HLQLAIR	15	18	3	A9UMV8;D4ACV3;D4AEC0		850.53	9.89665e+08	4.22741e+08	8.19576e+06	9.69268e+06	7.94559e+08	0	0.003943	High		1.94145		High	High	1.84139	1.892	High		1.95965		High	High	1.52889	1.691	High
	NDEELNKLLGK	8	3	1	D4ACV3		1272.69	2.37075e+07	0	0	0	2.21125e+07	0	0.0001537	High	High	1.88701	2.1036		High		2.14381						High		2.78709
	SSRAGLQFPVGR	10	14	3	A9UMV8;D4ACV3;D3ZWE0		1274.71	1.37978e+07	1.12728e+07	0	0	1.84934e+07	0	0.0007728	High		1.71554		High	High	2.89556	3.05019		High		2.27936		High		2.83857
	AGLQFPVGR	11	18	4	A9UMV8;D4ACV3;D4AEC0;D3ZWE0		944.542	6.64577e+08	0	0	0	8.5378e+08	0	0.007971	High	High	1.31224	1.74704		High		1.54933		High		1.28014		High		2.05048
	VGAGAPVYMAAVLEYLTAEILELAGNAAR	2	3	2	D4ACV3;D3ZWE0	M9(Oxidation)	2949.58	0	0	0	0	0	0	0.001151					High		1.72856							High		1.34737
	VTIAQGGVLPNIQAVLLPKK	1	14	2	A9UMV8;D4ACV3		2059.27	0	0	9.28977e+06	0	0	0	0.0008526									High		2.52289
	HLQLAIRNDEELNK	1	15	2	A9UMV8;D4ACV3		1692.9	0	0	1.25888e+06	0	0	0.001	0.02629									High		2.53606
Q07936	Annexin A2 OS=Rattus norvegicus (Rat) OX=10116 GN=Anxa2 PE=1 SV=2 - [ANXA2_RAT]	62.24	1	26	26	246	5.74568e+07	6.40044e+07	6.12601e+07	6.46778e+07	4.74257e+07	63.6711	40.12	16	30	47.222	29.79	11	21	36.6009	29.5	7	12	29.1158	24.78	5	9	20.9716	24.78	5	7	339	38.6538	7.69385
	Sequence	# PSMs	# Proteins	# Protein Groups	Protein Group Accessions	Modifications	MH+ [Da]	A2: Area	B2: Area	C2: Area	D2: Area	J2: Area	q-Value	PEP	A4	G4	XCorr A4	XCorr G4	B4	H4	XCorr B4	XCorr H4	C4	I4	XCorr C4	XCorr I4	D4	J4	XCorr D4	XCorr J4	E4
	AEDGSVIDYELIDQDAR	26	1	1	Q07936		1908.9	4.39831e+07	33573762	0	0	4.51522e+07	0	0.0002114	High	High	3.69823	2.28594	High	High	2.92902	3.32899						High		3.91194
	SLYYFIQQDTK	7	1	1	Q07936		1405.72	1.06928e+07	0	0	0	0	0	4.61e-10	High	High	3.11466	2.91355		High		2.21767		High		2.36726
	TPAQYDASELK	8	1	1	Q07936		1222.61	7.07059e+07	7.60353e+07	0	0	1.15926e+08	0	0.000192	High	High	3.07947	1.62211	High	High	2.6546	2.95219		High		2.2747		High		1.9796
	DIISDTSGEFRK	12	1	1	Q07936		1367.69	5.84186e+06	6.40659e+06	0	0	6.93458e+06	0	2.05e-07	High	High	2.878	1.78673	High	High	3.18258	2.97536		High		2.13206		High		3.11849
	TNQELQEINR	13	1	1	Q07936		1244.64	54886634	6.28539e+07	0	0	1.24974e+08	0	0.0001703	High	High	2.69414	3.47186	High	High	2.518	2.97659		High		2.68831		High		3.70179
	TDLEKDIISDTSGEFR	9	1	1	Q07936		1825.91	4052886	3.83139e+06	0	0	1.29586e+07	0	3.683e-06	High	High	2.60928	1.83387	High	High	2.5074	3.98248						High		3.60528
	SALSGHLETVMLGLLK	19	1	1	Q07936		1668.94	6.3046e+06	0	1.41276e+08	164833925	1.45726e+07	0	4.484e-10	High		2.582			High		2.40461	High		4.64944		High	High	3.77907	3.49465	High
	TDLEKDIISDTSGEFRK	5	1	1	Q07936		1954	2.48078e+06	0	3.31115e+06	0	5.76392e+07	0	4.225e-05	High		2.15			High		4.30471	High		4.04516			High		3.63967
	DIISDTSGEFR	12	1	1	Q07936		1239.6	8.64165e+06	7.4824e+06	0	0	6.01157e+06	0	0.0003442	High	High	2.02534	2.24683	High	High	2.5261	2.47595						High		2.84539
	QDIAFAYQR	15	1	1	Q07936		1111.56	4.67778e+07	5.31239e+07	0	0	91484498	0	0.002685	High	High	1.99306	2.30228	High	High	1.7461	2.05214		High		2.01007		High		2.5698
	TKGVDEVTIVNILTNR	3	1	1	Q07936		1772.02	1.80148e+06	0	0	0	3.87312e+06	0	1.877e-06	High		1.9789			High		3.13822						High		4.11131
	GVDEVTIVNILTNR	22	1	1	Q07936		1542.86	2.89968e+07	29448892	2.56591e+07	1.22656e+07	5.35495e+07	0	8.093e-05	High		1.94503		High	High	2.65519	2.38799	High	High	3.95573	2.57012	High	High	3.39446	2.67081	High
	RAEDGSVIDYELIDQDAR	7	1	1	Q07936		2065.01	5957439	3.71032e+06	0	0	1.51652e+07	0	1.173e-09	High		1.88527		High	High	3.86623	2.9116		High		1.84243		High		2.99735
	WISIMTER	5	1	1	Q07936		1035.54	3.22748e+07	0	0	0	4.80469e+07	0	0.00016	High		1.81384							High		1.99404		High		1.82291
	SYSPYDMLESIR	7	1	1	Q07936	M7(Oxidation)	1476.69	4.33687e+06	4.59973e+06	0	0	7.51289e+06	0	0.00363	High	High	1.66714	2.40065	High	High	2.27061	1.352		High		1.51132		High		2.50493
	SYSPYDMLESIR	17	1	1	Q07936		1460.69	7.91632e+06	4.57875e+06	0	0	1.89988e+07	0	0.005973	High	High	1.5398	2.31262	High	High	1.72895	2.28827		High		1.95378		High		2.41997
	DALNIETAIK	13	1	1	Q07936		1087.61	0	1.72904e+07	1.24868e+06	0	3.59669e+07	0	0.001112		High		2.24292	High	High	2.26689	2.50304	High	High	2.50635	2.2675		High		1.69507
	GLGTDEDSLIEIICSR	15	1	1	Q07936	C14(Carbamidomethyl)	1777.87	0	0	1.68455e+07	9.38515e+06	0	0	7.633e-08		High		3.02744					High	High	4.94871	3.87983	High		2.92723		High
	LSLEGDHSTPPSAYGSVKPYTNFDAERDALNIETAIK	1	1	1	Q07936		4006.99	0	0	0	0	0	0	0.00109									High		2.78274
	LSLEGDHSTPPSAYGSVKPYTNFDAER	12	1	1	Q07936		2938.42	0	0	3.69698e+06	4.20334e+06	4.81738e+07	0	0.002484						High		2.73738	High	High	2.42273	2.41906	High	High	3.37658	3.41328	High
	SALSGHLETVMLGLLKTPAQYDASELK	3	1	1	Q07936		2872.53	0	0	0	16933849	0	0	0.02092													High		3.83769		High
	SYSPYDMLESIRK	2	1	1	Q07936		1588.79	0	0	0	0	5.52265e+06	0	0.002796						High		2.46328						High		1.89773
	KLLVALAK	1	1	1	Q07936		855.606	0	0	0	0	0	0	0.0162						High		2.39316
	SALSGHLETVMLGLLK	2	1	1	Q07936	M11(Oxidation)	1684.95	0	0	0	0	5.36429e+06	0	0.008785						High		2.05765						High		2.42794
	ELYDAGVKR	2	1	1	Q07936		1050.57	0	0	0	0	0	0.001	0.005092						High		1.39715
	WISIMTER	2	1	1	Q07936	M5(Oxidation)	1051.54	0	0	0	0	0	0.001	0.02503						High		1.4638
	SEVDMLK	3	1	1	Q07936		821.415	0	0	0	0	1.66652e+07	0.001	0.07196		High		1.48775										High		1.24198
	LYDSMK	1	1	1	Q07936		756.367	0	0	0	0	0	0.003	0.05189						High		1.60565
	SYSPYDMLESIRK	1	1	1	Q07936	M7(Oxidation)	1604.78	0	0	0	0	0	0.004	0.08358						High		1.49304
	ELYDAGVK	1	1	1	Q07936		894.464	1.67333e+07	0	0	0	0	0.009	0.0588	High		1.23951
B4F7C2	Tubulin beta chain OS=Rattus norvegicus (Rat) OX=10116 GN=Tubb4a PE=1 SV=1 - [B4F7C2_RAT]	61.94	1	1	21	281	4.07062e+07	2.44121e+07	8.53566e+07	3.07121e+07	3.24682e+07	23.3639	43.24	14	22	29.561	28.6	11	22	58.3741	27.25	6	16	36.2062	26.13	6	11	40.53	20.5	5	12	444	49.5539	4.88135
	Sequence	# PSMs	# Proteins	# Protein Groups	Protein Group Accessions	Modifications	MH+ [Da]	A2: Area	B2: Area	C2: Area	D2: Area	J2: Area	q-Value	PEP	A4	G4	XCorr A4	XCorr G4	B4	H4	XCorr B4	XCorr H4	C4	I4	XCorr C4	XCorr I4	D4	J4	XCorr D4	XCorr J4	E4
	LAVNMVPFPR	9	8	6	P85108;Q4QRB4;B4F7C2;Q6P9T8;P69897;Q4QQV0	M5(Oxidation)	1159.64	0	2944706	0	0	0	0	2.487e-05	High		2.65052		High	High	2.20677	2.13293		High		2.09171		High		2.51641
	NSSYFVEWIPNNVK	39	7	6	P85108;Q4QRB4;B4F7C2;Q6P9T8;P69897;Q4QQV0		1696.84	1.58335e+07	6.61567e+06	8.71824e+06	4763157	4.43517e+07	0	7.941e-05	High	High	2.5946	3.71638	High	High	2.32343	3.09255	High	High	3.60097	3.21754	High	High	3.56458	3.68036	High
	NMMAACDPR	12	7	6	P85108;Q4QRB4;B4F7C2;Q6P9T8;P69897;Q4QQV0	C6(Carbamidomethyl)	1065.44	9.26589e+06	6.52514e+06	0	0	3.89079e+07	0	0.002705	High	High	2.55402	2.31914	High	High	1.8163	2.75606		High		2.06165		High		2.73498
	EIVHLQAGQCGNQIGAK	18	6	5	P85108;Q4QRB4;P69897;B4F7C2;Q6P9T8	C10(Carbamidomethyl)	1822.94	3.49186e+06	3.88516e+06	0	0	4.06503e+07	0	4.377e-07	High	High	2.22173	3.52071	High	High	2.74397	4.54928		High		2.43804		High		3.73243
	IMNTFSVVPSPK	7	4	4	Q4QRB4;B4F7C2;Q6P9T8;P69897	M2(Oxidation)	1335.71	8.6047e+06	3246029	0	0	0	0	7.946e-05	High		1.99621		High	High	1.98863	1.86196						High		3.51118
	MREIVHLQAGQCGNQIGAK	4	6	5	P85108;Q4QRB4;P69897;B4F7C2;Q6P9T8	C12(Carbamidomethyl)	2110.08	3.51736e+06	3.36664e+06	0	0	7.53569e+06	0	0.01102	High		1.91724		High	High	1.66382	2.41247						High		2.43906
	NMMAACDPR	14	7	6	P85108;Q4QRB4;B4F7C2;Q6P9T8;P69897;Q4QQV0	M2(Oxidation); C6(Carbamidomethyl)	1081.43	2.22996e+06	1.50732e+06	0	0	6.96948e+06	0	0.002999	High		1.84952		High	High	1.9004	2.71234						High		2.45717
	SGPFGQIFRPDNFVFGQSGAGNNWAK	26	5	4	P85108;B4F7C2;Q6P9T8;P69897		2798.36	3.78349e+07	0	6.53255e+07	5.46755e+07	8.17918e+07	0	2.053e-05	High		1.81279			High		2.32592	High	High	5.20218	2.74761	High	High	5.96934	2.61833	High
	LAVNMVPFPR	15	8	6	P85108;Q4QRB4;B4F7C2;Q6P9T8;P69897;Q4QQV0		1143.65	3.21158e+07	2.58895e+07	0	0	5.08694e+07	0	0.007006	High	High	1.79773	2.43957	High	High	1.66845	1.60596		High		2.02055		High		2.402
	FWEVISDEHGIDPTGTYHGDSDLQLER	6	2	2	B4F7C2;Q6P9T8		3116.46	2.04114e+06	0	0	9.27513e+06	7.56657e+06	0	0.006254	High		1.71106			High		3.04732					High	High	2.12221	3.3316	High
	KLAVNMVPFPR	4	8	6	P85108;Q4QRB4;B4F7C2;Q6P9T8;P69897;Q4QQV0		1271.74	5.4746e+06	0	0	0	1.77101e+07	0	0.01403	High		1.70454			High		1.79852						High		2.58985
	TAVCDIPPR	17	5	4	P85108;B4F7C2;Q6P9T8;P69897	C4(Carbamidomethyl)	1028.53	1.15572e+06	1.25997e+06	0	0	4.70277e+06	0	0.006754	High	High	1.66269	2.05757	High	High	2.11182	2.32208		High		1.58942		High		2.49987
	FPGQLNADLR	17	8	6	P85108;Q4QRB4;B4F7C2;Q6P9T8;P69897;Q4QQV0		1130.61	5.21679e+07	3.6766e+07	0	0	3.47893e+07	0	0.0007104	High	High	1.50725	1.65058	High	High	1.93728	1.86626		High		1.85354		High		1.99842
	EAESCDCLQGFQLTHSLGGGTGSGMGTLLISK	6	3	3	B4F7C2;Q6P9T8;P69897	C5(Carbamidomethyl); C7(Carbamidomethyl)	3311.54	6.35642e+06	0	5.69339e+06	0	2.41438e+07	0	8.182e-08	High	High	1.49932	2.6752		High		1.23855	High		4.71306			High		2.19238
	LHFFMPGFAPLTSR	6	5	4	P85108;B4F7C2;Q6P9T8;P69897	M5(Oxidation)	1636.85	3.26238e+06	0	1.44562e+07	0	6.52227e+06	0	0.007125	High		1.37188			High		2.62515	High		2.54581			High		3.02482
	IMNTFSVVPSPK	11	4	4	Q4QRB4;B4F7C2;Q6P9T8;P69897		1319.72	2.13706e+07	0	0	0	4.57866e+07	0	0.0002212	High	High	1.27044	2.18327	High	High	2.10407	2.76122		High		2.01075		High		2.98103
	YLTVAAVFR	7	3	3	B4F7C2;Q6P9T8;P69897		1039.61	2.65558e+07	1.05807e+07	0	0	5.36933e+07	0	0.001368	High		1.19526		High	High	1.27839	1.86606						High		2.09076
	ISEQFTAMFR	13	6	5	P85108;Q4QRB4;B4F7C2;Q6P9T8;P69897	M8(Oxidation)	1245.6	0	8.3238e+06	3.45551e+06	978931	1.19191e+07	0	0.0007746		High		2.182	High	High	2.52757	2.87676	High	High	3.42472	2.50728	High	High	2.9251	2.53571	High
	LTTPTYGDLNHLVSATMSGVTTCLR	6	4	3	P85108;B4F7C2;P69897	C23(Carbamidomethyl)	2708.35	0	703983	1.32527e+08	0	4.41939e+06	0	6.917e-07					High	High	1.32416	0.820373	High		4.65843			High		1.67196
	LTTPTYGDLNHLVSATMSGVTTCLR	3	4	3	P85108;B4F7C2;P69897	M17(Oxidation); C23(Carbamidomethyl)	2724.35	0	0	9.82374e+06	4.40631e+06	0	0	2.833e-06									High		3.66268		High		3.1912
	LHFFMPGFAPLTSR	13	5	4	P85108;B4F7C2;Q6P9T8;P69897		1620.84	0	0	5.82175e+07	28185738	2.71249e+07	0	5.44e-07						High		2.17232	High	High	3.34524	1.87976	High	High	3.29999	2.33547	High
	ISEQFTAMFR	15	6	5	P85108;Q4QRB4;B4F7C2;Q6P9T8;P69897		1229.6	0	0	0	5.03671e+06	0	0	0.03453		High		2.70772						High		2.60115	High		3.3383
	AVLVDLEPGTMDSVR	2	2	2	B4F7C2;Q6P9T8		1601.84	0	0	0	0	0	0	0.0001057						High		1.75142
	ALTVPELTQQMFDAK	5	4	4	Q4QRB4;B4F7C2;Q6P9T8;Q4QQV0		1691.89	0	0	0	0	7.9728e+06	0	0.0205		High		2.03049		High		1.61379		High		1.07773		High		2.20537
	MAATFIGNSTAIQELFK	1	1	1	B4F7C2	M1(Oxidation)	1857.97	0	0	0	0	2.69895e+06	0	0.0005427														High		2.52586
	FPGQLNADLRK	1	8	6	P85108;Q4QRB4;B4F7C2;Q6P9T8;P69897;Q4QQV0		1258.7	0	0	0	0	0	0.001	0.02743						High		2.35442
	EAESCDCLQGFQLTHSLGGGTGSGMGTLLISK	1	3	3	B4F7C2;Q6P9T8;P69897	C5(Carbamidomethyl); C7(Carbamidomethyl); M25(Oxidation)	3327.57	0	0	0	0	0	0.001	0.0283						High		1.76859
	RISEQFTAMFR	1	6	5	P85108;Q4QRB4;B4F7C2;Q6P9T8;P69897		1385.71	0	0	0	0	3.26985e+06	0.003	0.08133														High		2.09117
	NMMAACDPR	1	7	6	P85108;Q4QRB4;B4F7C2;Q6P9T8;P69897;Q4QQV0	M2(Oxidation); M3(Oxidation); C6(Carbamidomethyl)	1097.43	0	0	0	0	0	0.004	0.1202		High		1.91526
	MREIVHLQAGQCGNQIGAK	1	6	5	P85108;Q4QRB4;P69897;B4F7C2;Q6P9T8	M1(Oxidation); C12(Carbamidomethyl)	2126.08	0	0	0	0	0	0.005	0.09845						High		1.90224
P07150	Annexin A1 OS=Rattus norvegicus (Rat) OX=10116 GN=Anxa1 PE=1 SV=2 - [ANXA1_RAT]	61.85	1	22	22	193	2.95751e+07	3.57465e+07	2.16786e+07	3.53222e+07	1.11712e+07	18.4493	39.88	10	13	25.0477	40.46	11	14	41.2318	19.65	4	12	33.2568	19.65	4	9	18.4081	19.65	4	6	346	38.8049	7.34229
	Sequence	# PSMs	# Proteins	# Protein Groups	Protein Group Accessions	Modifications	MH+ [Da]	A2: Area	B2: Area	C2: Area	D2: Area	J2: Area	q-Value	PEP	A4	G4	XCorr A4	XCorr G4	B4	H4	XCorr B4	XCorr H4	C4	I4	XCorr C4	XCorr I4	D4	J4	XCorr D4	XCorr J4	E4
	AAYLQETGKPLDETLK	5	1	1	P07150		1776.95	3.43946e+06	2.72251e+06	0	0	8.34398e+06	0	0.0002545	High		3.15896		High		2.97758							High		3.42806
	DITSDTSGDFR	16	1	1	P07150		1213.55	2.5476e+07	2.57224e+07	0	0	1.07926e+08	0	1.324e-06	High	High	3.11341	3.03622	High	High	3.01394	3.00389		High		2.82228		High		3.17934
	GGPGSAVSPYPSFNPSSDVAALHK	18	1	1	P07150		2342.17	1.67035e+06	1.53575e+06	3.65867e+06	1.73162e+06	1.06697e+08	0	3.754e-05	High	High	2.67344	2.44711	High	High	1.29625	3.15837	High	High	3.16103	2.10347	High	High	3.0768	3.37501	High
	TPAQFDADELR	14	1	1	P07150		1262.62	4.69856e+07	6.05633e+07	0	0	2.0711e+08	0	1.288e-11	High	High	2.64846	2.93317	High	High	2.99647	3.2245		High		3.50357		High		3.32376
	GLGTDEDTLIEILTTR	21	1	1	P07150		1746.92	9.94224e+06	7.55321e+06	3.31795e+07	2.45729e+07	3.8696e+07	0	2.312e-08	High	High	2.6237	3.88127	High	High	2.68146	3.09498	High		4.83225		High	High	4.48299	3.54032	High
	ALYEAGER	7	1	1	P07150		908.455	16263758	2.09539e+07	0	0	5.88154e+07	0	0.003184	High		1.81369		High	High	1.28659	2.12794						High		2.10133
	GTDVNVFNTILTTR	21	1	1	P07150		1550.83	1.12847e+07	4.69624e+06	0	0	5.7332e+07	0	0.0004638	High	High	1.56238	3.57241	High	High	2.57623	2.8262		High		2.82934		High		2.64123
	QEQEYVQAVK	4	1	1	P07150		1221.62	3.51794e+06	2.76262e+06	0	0	3.78263e+07	0	0.02921	High		1.50059		High		1.68518							High		2.0832
	ALTGHLEEVVLAMLK	11	1	1	P07150		1623.92	2.21055e+06	0	2.48108e+07	7.75279e+07	9576349	0	0.02401	High		1.28321			High		2.05743	High		4.53266		High	High	5.28851	3.37616	High
	GVDEATIIDILTK	18	1	1	P07150		1387.77	4.12903e+06	6.94677e+06	7.04536e+06	3.86595e+06	3.90878e+07	0	4.492e-05	High	High	1.20422	1.66215	High	High	1.30938	2.26365	High	High	3.67829	3.29144	High	High	3.30174	2.36573	High
	CEDMSVNQDLADTDAR	9	1	1	P07150	C1(Carbamidomethyl)	1839.77	0	2.43064e+06	0	0	1.14914e+07	0	7.911e-07		High		4.44056	High	High	2.21897	4.03604		High		2.15224		High		4.76101
	AAYLQETGKPLDETLKK	7	1	1	P07150		1905.05	0	2.23867e+06	0	0	1.70163e+07	0	2.748e-06		High		3.25041	High	High	1.68359	4.08766		High		2.4698		High		4.54221
	GDRCEDMSVNQDLADTDAR	9	1	1	P07150	C4(Carbamidomethyl)	2167.92	0	0	0	0	3.76351e+07	0	0.0003406		High		1.97079		High		2.79073		High		2.26604		High		3.23456
	CEDMSVNQDLADTDAR	4	1	1	P07150	C1(Carbamidomethyl); M4(Oxidation)	1855.76	0	0	0	0	2.86476e+06	0	0.0001134		High		2.87445										High		3.31081
	CATSTPAFFAEK	8	1	1	P07150	C1(Carbamidomethyl)	1329.62	0	0	0	0	1.42423e+07	0	0.04526		High		2.38135		High		2.1305		High		2.07636		High		2.08128
	ALDLELKGDIEK	1	1	1	P07150		1343.76	0	0	0	0	0	0	0.01165						High		2.69029
	KGTDVNVFNTILTTR	4	1	1	P07150		1678.93	0	0	0	0	8.95077e+06	0	0.0001376						High		2.64839						High		3.20005
	DLAKDITSDTSGDFR	1	1	1	P07150		1640.79	0	0	0	0	4.6189e+06	0	0.000809														High		3.07655
	GVDEATIIDILTKR	2	1	1	P07150		1543.89	0	0	0	0	8.46224e+06	0	0.0002308														High		2.6403
	SYKGGPGSAVSPYPSFNPSSDVAALHK	1	1	1	P07150		2720.37	0	0	0	0	3.2467e+06	0	0.008104														High		2.52796
	GDRCEDMSVNQDLADTDAR	1	1	1	P07150	C4(Carbamidomethyl); M7(Oxidation)	2183.91	0	0	0	0	0	0.001	0.008284
	LYEAMK	5	1	1	P07150		754.387	0	0	0	0	3.40825e+07	0.001	0.01024						High		1.16263						High		1.26875
	SEIDMNEIK	2	1	1	P07150	M5(Oxidation)	1094.51	0	0	0	0	0	0.004	0.04972		High		1.53855
	SEIDMNEIK	3	1	1	P07150		1078.52	0	0	0	0	0	0.006	0.0617						High		1.50963		High		1.50807
	NALLALAK	1	1	1	P07150		813.527	0	0	0	0	3.64498e+07	0.007	0.121														High		1.55284
P02680	Fibrinogen gamma chain OS=Rattus norvegicus (Rat) OX=10116 GN=Fgg PE=1 SV=3 - [FIBG_RAT]	61.57	1	21	21	210	2.94621e+07	4.07766e+07	3.80906e+07	2.07516e+07	1.53483e+07	19.8904	32.13	10	12	34.3159	35.73	11	15	19.4863	13.03	3	6	23.5448	17.75	4	8	11.9393	9.66	2	3	445	50.6005	5.96045
	Sequence	# PSMs	# Proteins	# Protein Groups	Protein Group Accessions	Modifications	MH+ [Da]	A2: Area	B2: Area	C2: Area	D2: Area	J2: Area	q-Value	PEP	A4	G4	XCorr A4	XCorr G4	B4	H4	XCorr B4	XCorr H4	C4	I4	XCorr C4	XCorr I4	D4	J4	XCorr D4	XCorr J4	E4
	YEALLLTHESSIR	12	1	1	P02680		1531.83	6.0842e+06	5.96164e+06	0	0	2.86527e+07	0	1.588e-05	High	High	3.22416	2.10552	High	High	2.41424	3.26117		High		3.3113		High		3.75719
	DNCCILDER	13	1	1	P02680	C3(Carbamidomethyl); C4(Carbamidomethyl)	1194.5	8727542	1.3075e+07	0	0	5.42208e+07	0	8.323e-08	High	High	2.30094	2.65477	High	High	2.76688	2.79407		High		3.30023		High		3.0109
	ESGLYFIRPLK	9	1	1	P02680		1322.76	9.38718e+06	1.14556e+07	0	0	4.78167e+07	0	0.0005693	High	High	2.29208	2.19137	High	High	2.9019	2.16231		High		2.03379		High		2.42059
	CHAGHLNGVYYQGGTYSK	13	1	1	P02680	C1(Carbamidomethyl)	2011.93	1.92067e+06	1.47046e+06	0	0	2.40166e+07	0	3.188e-06	High		2.25296		High	High	2.76298	4.89585		High		2.34614		High		4.89813
	AIQVYYNPDQPPKPGMIEGATQK	13	1	1	P02680		2545.31	1.8679e+06	0	0	0	2.28323e+07	0	0.0002113	High	High	2.22738	2.35767		High		3.14581		High		2.52976		High		3.10618
	EGFGHLSPTGTTEFWLGNEK	31	1	1	P02680		2207.07	6.03332e+07	8.54159e+07	6.31097e+07	4.92643e+07	1.63469e+08	0	6.798e-05	High	High	2.09303	3.10598	High	High	3.86137	4.3335	High		3.56312		High	High	3.45046	3.23252	High
	TSTADYAMFR	12	1	1	P02680		1162.53	1.86659e+07	2.3839e+07	0	0	4.62648e+07	0	7.818e-05	High	High	1.97604	2.52878	High	High	2.95653	3.00834		High		1.6398		High		2.55709
	IHLISMQSTIPYALR	11	1	1	P02680		1742.98	4.85378e+06	2.13483e+06	3.24743e+07	0	2.06161e+07	0	2.953e-06	High	High	1.73619	2.27969	High	High	2.89707	3.8755	High		2.66324			High		3.9253
	IHDTTGKDCQDIANK	15	1	1	P02680	C9(Carbamidomethyl)	1715.82	1.46403e+06	3.38467e+06	0	0	5.86711e+07	0	4.352e-07	High	High	1.56771	3.06698	High	High	2.86088	5.35286		High		1.83733		High		4.50778
	VGPESDKYR	12	1	1	P02680		1050.53	5.91541e+06	0	0	0	9.22111e+07	0	0.01977	High	High	1.20305	1.83914		High		2.31671						High		2.09508
	LDGSVDFK	5	1	1	P02680		880.449	0	5.22446e+06	0	0	6.95779e+06	0	5.504e-08		High		1.90932	High	High	2.5271	1.64346						High		2.38163
	VAQLEAQCQEPCKDSVR	9	1	1	P02680	C8(Carbamidomethyl); C12(Carbamidomethyl)	2017.96	0	2.65016e+06	0	0	2.3006e+07	0	1.893e-05		High		3.14403	High	High	2.16265	3.77715		High		2.13163		High		4.02738
	AIQVYYNPDQPPKPGMIEGATQK	3	1	1	P02680	M16(Oxidation)	2561.31	0	1.34412e+06	0	0	4.49566e+06	0	0.00794					High	High	1.26967	2.85332						High		1.80183
	ATQQFLVYCEIDGSGNGWTVLQK	3	1	1	P02680	C9(Carbamidomethyl)	2614.28	0	0	1.86878e+07	0	0	0	8.501e-05		High		1.22749					High		4.31655						High
	IHLISMQSTIPYALR	5	1	1	P02680	M6(Oxidation)	1758.98	0	0	4.73342e+06	5.32114e+06	4.52042e+06	0	2.676e-07						High		3.76762	High		2.46693		High	High	2.51852	3.23379
	SSTPNGYDNGIIWATWK	10	1	1	P02680		1909.92	0	0	0	3.21481e+06	2.31483e+07	0	0.1752		High		2.53044		High		2.57466					High	High	2.90548	2.71729
	LSIGDGQQHHMGGSK	6	1	1	P02680		1551.74	0	0	0	0	2.69395e+07	0	0.001096						High		2.70831		High		1.78726		High		3.10231
	TSTADYAMFR	6	1	1	P02680	M8(Oxidation)	1178.53	0	0	0	0	7.40843e+06	0	0.0007531		High		2.59968		High		2.78981						High		3.05202
	YLQDIYTSNK	8	1	1	P02680		1244.63	0	0	0	0	3.77072e+07	0	0.0006608		High		2.46907		High		2.73587		High		2.53346		High		2.16777
	VAQLEAQCQEPCK	3	1	1	P02680	C8(Carbamidomethyl); C12(Carbamidomethyl)	1560.73	0	0	0	0	2.248e+06	0	0.0006543		High		2.26967		High		3.10825						High		3.2309
	LSIGDGQQHHMGGSK	2	1	1	P02680	M11(Oxidation)	1567.74	0	0	0	0	6.07327e+06	0	0.0008185						High		3.09293						High		2.37489
	LDGSVDFKK	4	1	1	P02680		1008.54	0	0	0	0	2.01002e+07	0	0.007091						High		2.41346						High		2.43325
	MVEEILKYEALLLTHESSIR	3	1	1	P02680		2374.3	0	0	0	0	4.40702e+06	0	0.003214						High		1.00851						High		2.08116
	KNWIQYK	1	1	1	P02680		979.544	0	0	0	0	1.3303e+07	0.004	0.09301														High		1.67687
	LTYAYFIGGDAGDAFDGYDFGDDPSDK	1	1	1	P02680		2892.24	0	0	0	7.66937e+06	0	0.006	0.2885													High		2.76999
P27139	Carbonic anhydrase 2 OS=Rattus norvegicus (Rat) OX=10116 GN=Ca2 PE=1 SV=2 - [CAH2_RAT]	60.77	1	9	9	24	4.13196e+06	1.45171e+07	1.32266e+07	1.55554e+07	1.74884e+07	6.0472	14.62	3	3	6.25849	17.69	4	4	9.32104	15	2	3	20.5405	33.08	4	7	14.5049	15	2	4	260	29.0956	7.40088
	Sequence	# PSMs	# Proteins	# Protein Groups	Protein Group Accessions	Modifications	MH+ [Da]	A2: Area	B2: Area	C2: Area	D2: Area	J2: Area	q-Value	PEP	A4	G4	XCorr A4	XCorr G4	B4	H4	XCorr B4	XCorr H4	C4	I4	XCorr C4	XCorr I4	D4	J4	XCorr D4	XCorr J4	E4
	YAAELHLVHWNTK	2	1	1	P27139		1581.83	2.29086e+06	2.32923e+06	0	0	0	0	0.0001824	High		2.43127		High		2.09454
	AVQHPDGLAVLGIFLK	5	1	1	P27139		1677.98	3.1571e+06	0	1.71449e+07	3.01799e+07	0	0	0.04019	High		1.92073						High		2.42565		High		3.40435		High
	ITEALHSIK	3	1	1	P27139		1011.59	6.94792e+06	1.05057e+07	0	0	0	0	3.412e-05	High		1.6952		High	High	1.38113	1.94502
	EPITVSSEQMSHFR	1	1	1	P27139		1647.8	0	4.23071e+06	0	0	0	0	4.139e-05					High		2.25145
	SIVNNGHSFNVEFDDSQDFAVLK	7	1	1	P27139		2582.23	0	0	9.3083e+06	1.07457e+07	0	0	3.255e-05									High		3.92693		High		3.62609		High
	LIQFHFHWGSSDGQGSEHTVNK	2	1	1	P27139		2511.19	0	0	0	1.59917e+06	0	0	0.03518													High		3.00419
	KLNFNSEGEAEELMVDNWRPAQPLK	1	1	1	P27139		2915.45	0	0	0	5.74066e+06	0	0	0.05044													High		2.71328
	IGPASQGLQK	1	1	1	P27139		998.57	0	2.88148e+07	0	0	0	0.001	0.01067					High		1.91251
	QSPVDIDTGTAQHDPSLQPLLICYDK	2	1	1	P27139	C23(Carbamidomethyl)	2911.45	0	0	0	0	7.49679e+06	0.001	0.03742						High		1.80281						High		1.55157
P09495	Tropomyosin alpha-4 chain OS=Rattus norvegicus (Rat) OX=10116 GN=Tpm4 PE=1 SV=3 - [TPM4_RAT]	60.48	1	8	17	120	4.58467e+07	4.32603e+07	8.50546e+06	4.68513e+06	3.67784e+06	34.6453	29.84	9	14	26.3057	23.39	8	11	4.88869	10.48	2	2	7.34332	12.1	2	3	7.18228	10.48	2	3	248	28.4925	4.69092
	Sequence	# PSMs	# Proteins	# Protein Groups	Protein Group Accessions	Modifications	MH+ [Da]	A2: Area	B2: Area	C2: Area	D2: Area	J2: Area	q-Value	PEP	A4	G4	XCorr A4	XCorr G4	B4	H4	XCorr B4	XCorr H4	C4	I4	XCorr C4	XCorr I4	D4	J4	XCorr D4	XCorr J4	E4
	KIQALQQQADDAEDR	12	1	1	P09495		1728.87	4.69605e+06	5.45269e+06	0	0	2.01478e+07	0	1.057e-08	High	High	3.71243	3.56842	High	High	2.4918	4.39383		High		3.21796		High		3.99409
	IQALQQQADDAEDR	17	1	1	P09495		1600.77	3.39297e+07	2.74257e+07	0	0	5.02259e+07	0	1.144e-06	High	High	3.50263	3.50348	High	High	3.26424	3.9979		High		3.10226		High		3.69055
	IQLVEEELDR	16	4	4	P04692;P58775;Q63610;P09495		1243.66	8.71252e+07	9.16099e+07	466358	1.07384e+06	1.26649e+08	0	0.001962	High	High	2.73929	2.89015	High	High	2.05396	2.71854	High	High	2.04534	2.12689	High	High	2.36035	2.81191	High
	AEGDAAALNR	13	1	1	P09495		987.493	1.55757e+07	2.71044e+06	0	0	1.72698e+07	0	0.0004274	High	High	2.58808	2.85849	High	High	2.71955	3.08457		High		1.86713		High		2.84579
	EKAEGDAAALNR	12	1	1	P09495		1244.63	7.06925e+06	9.149e+06	0	0	3.63851e+07	0	0.0001008	High	High	2.4218	2.63029	High	High	1.73212	3.20914		High		2.16072		High		3.30928
	SSDLEEELKNVTNNLK	5	1	1	P09495		1832.95	5.59258e+06	0	1.65446e+07	0	2.24174e+07	0	0.0002199	High		2.36848			High		2.37725	High		2.84335			High		3.20175	High
	RIQLVEEELDR	7	4	4	P04692;P58775;Q63610;P09495		1399.77	1.0013e+07	8.69455e+06	0	0	2.02199e+07	0	0.0001021	High		2.284		High	High	2.81332	2.69298						High		3.05069
	KLVILEGELER	8	2	2	P58775;P09495		1298.78	1.64852e+07	1.07454e+07	0	0	4.08863e+07	0	0.0002654	High		2.07261		High	High	2.45517	3.03706						High		3.14817
	MEIQEMQLK	9	2	2	P58775;P09495		1149.57	8.64883e+06	5.47562e+06	0	0	1.73665e+07	0	0.002983	High	High	1.98238	2.02748	High	High	1.61357	1.86105		High		1.38176		High		2.27896
	YSEKEDKYEEEIK	4	1	1	P09495		1689.8	0	0	0	0	2.05929e+07	0	5.364e-06		High		3.05929						High		2.82219		High		3.26976
	LEEAEKAADESER	7	4	4	P04692;P58775;Q63610;P09495		1476.69	0	0	0	0	52322123	0	1.448e-05		High		2.74153		High		3.23888		High		2.45947		High		3.61694
	IQLVEEELDRAQER	4	4	4	P04692;P58775;Q63610;P09495		1727.91	0	0	0	0	19378866	0	0.002185						High		2.35428						High		3.86424
	LATALQKLEEAEK	1	4	4	P04692;P58775;Q63610;P09495		1443.82	0	0	0	0	3.89484e+06	0	0.01203														High		2.83982
	LATALQKLEEAEKAADESER	1	4	4	P04692;P58775;Q63610;P09495		2202.15	0	0	0	0	1.78702e+06	0	0.01762														High		2.29701
	HIAEEADRKYEEVAR	2	2	2	Q63610;P09495		1815.92	0	0	0	0	3.32073e+06	0.001	0.03585						High		2.92797						High		2.65145
	EENVGLHQTLDQTLNELNCI	1	1	1	P09495	C19(Carbamidomethyl)	2340.13	0	0	0	8.29642e+06	0	0.006	0.2709													High		2.77291
	KLVILEGELERAEER	1	1	1	P09495		1784.01	0	0	0	0	2.38512e+06	0.009	0.136														High		2.02661
P63102	14-3-3 protein zeta/delta OS=Rattus norvegicus (Rat) OX=10116 GN=Ywhaz PE=1 SV=1 - [1433Z_RAT]	60	1	9	12	90	3.52277e+07	1.94181e+07	7.71406e+06	1.22561e+07	1.3328e+07	15.0801	30.61	6	7	12.8599	29.39	6	7	20.0841	20	3	5	10.4902	12.65	2	3	14.2032	12.65	2	4	245	27.7537	4.79248
	Sequence	# PSMs	# Proteins	# Protein Groups	Protein Group Accessions	Modifications	MH+ [Da]	A2: Area	B2: Area	C2: Area	D2: Area	J2: Area	q-Value	PEP	A4	G4	XCorr A4	XCorr G4	B4	H4	XCorr B4	XCorr H4	C4	I4	XCorr C4	XCorr I4	D4	J4	XCorr D4	XCorr J4	E4
	GIVDQSQQAYQEAFEISK	16	1	1	P63102		2040.99	5.92357e+06	6.89459e+06	1.09803e+06	0	1.65187e+07	0	1.334e-06	High	High	3.95722	3.3359	High	High	3.38546	4.22698	High	High	5.04873	4.02821		High		3.56553
	SVTEQGAELSNEER	18	1	1	P63102		1548.73	7.26139e+07	4.6372e+07	0	0	8.39151e+07	0	8.001e-06	High	High	3.38677	3.93794	High	High	2.789	4.42744		High		3.38615		High		3.78144
	YLAEVAAGDDKK	9	1	1	P63102		1279.66	9.46474e+06	0	0	0	4.83e+07	0	1.193e-06	High	High	2.82797	3.20778		High		2.80364		High		3.00921		High		3.14108
	YDDMAACMK	6	1	1	P63102	C7(Carbamidomethyl)	1104.42	4.45893e+06	4.98757e+06	0	0	1.13494e+07	0	0.00347	High	High	2.15233	2.73225	High		2.22482			High		2.6191		High		2.44143
	FLIPNASQPESK	6	1	1	P63102		1330.7	2.36045e+07	0	0	0	0	0	0.03137	High	High	1.32239	1.7559		High		2.13596
	DSTLIMQLLR	10	8	7	P35213;P62260;P68511;P61983;P68255;P63102;G3V9A3		1189.68	5.41936e+06	0	0	0	9.46924e+06	0	0.0003977	High		1.2141		High	High	1.01236	2.02032						High		1.8246
	DICNDVLSLLEK	9	1	1	P63102	C3(Carbamidomethyl)	1418.73	0	3.077e+06	8.13091e+06	1.13079e+07	8.42723e+06	0	0.00473					High		0.675849		High		3.6749		High	High	3.73169	1.83597	High
	TAFDEAIAELDTLSEESYK	6	1	1	P63102		2132	0	0	1.39132e+07	1.32043e+07	1.44487e+06	0	0.0001274									High		4.10065		High	High	3.51043	2.35999	High
	DNLTLWTSDTQGDEAEAGEGGEN	4	1	1	P63102		2409.03	0	0	0	0	0	0	1.763e-08		High		1.86858						High		2.7956
	EMQPTHPIR	3	3	3	P35213;P68255;P63102		1108.57	0	3.4827e+06	0	0	0	0.001	0.03728					High	High	1.70642	1.442
	YDDMAACMK	1	1	1	P63102	C7(Carbamidomethyl); M8(Oxidation)	1120.42	0	0	0	0	0	0.001	0.0214						High		2.04536
	KEMQPTHPIR	1	3	3	P35213;P68255;P63102		1236.66	0	0	0	0	1.23509e+06	0.001	0.03795														High		2.47578
	EKIETELR	1	1	1	P63102		1017.56	0	0	0	0	0	0.007	0.1524		High		1.66532
P10111	Peptidyl-prolyl cis-trans isomerase A OS=Rattus norvegicus (Rat) OX=10116 GN=Ppia PE=1 SV=2 - [PPIA_RAT]	59.76	3	10	10	68	1.16218e+07	2.55829e+07	1.96971e+07	2.79891e+06	5.07656e+06	14.9032	55.49	7	7	6.78823	37.2	5	5	14.1686	16.46	1	3	4.15506	16.46	1	1	4.93791	16.46	1	1	164	17.8628	8.1626
	Sequence	# PSMs	# Proteins	# Protein Groups	Protein Group Accessions	Modifications	MH+ [Da]	A2: Area	B2: Area	C2: Area	D2: Area	J2: Area	q-Value	PEP	A4	G4	XCorr A4	XCorr G4	B4	H4	XCorr B4	XCorr H4	C4	I4	XCorr C4	XCorr I4	D4	J4	XCorr D4	XCorr J4	E4
	VKEGMSIVEAMER	9	2	1	P10111		1478.75	6.11569e+06	7.30215e+06	0	0	2.83959e+07	0	4.28e-07	High		3.21896		High	High	2.19115	2.98779		High		2.17532		High		3.5346
	HTGPGILSMANAGPNTNGSQFFICTAK	2	3	1	P10111	M9(Oxidation); C24(Carbamidomethyl)	2807.32	2.64053e+06	0	1.908e+06	0	0	0	4.852e-05	High		3.20739						High		3.61889
	SIYGEKFEDENFILK	8	2	1	P10111		1831.93	6.33152e+06	0	0	0	24127547	0	0.0001104	High	High	2.46144	2.09017						High		3.12316		High		3.74706
	KITISDCGQL	3	3	1	P10111	C7(Carbamidomethyl)	1134.59	9.02584e+06	0	0	0	0	0	0.001827	High		2.40511			High		1.45786
	IIPGFMCQGGDFTR	6	1	1	P10111	C7(Carbamidomethyl)	1598.76	1.18816e+07	0	0	0	4.54198e+07	0	7.644e-05	High	High	1.90243	1.81924						High		1.96185		High		2.68483
	VCFELFADKVPK	4	1	1	P10111	C2(Carbamidomethyl)	1452.78	3.29797e+06	3.2025e+06	0	0	1.2654e+07	0	4.07e-05	High		1.70783		High	High	2.8908	3.22482						High		4.60237
	FEDENFILK	7	2	1	P10111		1154.59	1.39581e+07	1.9288e+07	0	0	0	0	0.005655	High	High	1.13998	1.65863	High	High	1.70628	2.00445		High		1.41391
	HTGPGILSMANAGPNTNGSQFFICTAK	14	3	1	P10111	C24(Carbamidomethyl)	2791.34	0	3.84601e+07	1.96971e+07	2.79891e+06	8.8274e+07	0	1.376e-10		High		2.89961	High	High	1.93719	2.68249	High		6.38434		High	High	4.15506	2.35021	High
	EGMSIVEAMER	4	2	1	P10111	M9(Oxidation)	1267.58	0	0	0	0	3.0449e+06	0	0.02408														High		2.49908
	VCFELFADK	5	1	1	P10111	C2(Carbamidomethyl)	1128.55	0	0	0	0	9.04675e+06	0	0.008916						High		1.858						High		1.43642
	VKEGMSIVEAMER	2	2	1	P10111	M5(Oxidation)	1494.74	0	0	0	0	5.17967e+06	0	0.001209						High		2.09255						High		2.50303
	TEWLDGK	1	2	1	P10111		848.421	0	0	0	0	39151861	0	0.01466														High		1.92182
	EGMSIVEAMER	2	2	1	P10111		1251.58	0	1.90004e+07	0	0	0	0.004	0.127		High		1.6251	High		1.32413
	IIPGFMCQGGDFTR	1	1	1	P10111	M6(Oxidation); C7(Carbamidomethyl)	1614.76	0	0	0	0	1.31519e+07	0.007	0.1184														High		1.9194
P62909	40S ribosomal protein S3 OS=Rattus norvegicus (Rat) OX=10116 GN=Rps3 PE=1 SV=1 - [RS3_RAT]	59.67	3	12	12	79	1.93325e+07	1.93509e+07	4.64535e+07	1.36767e+07	2.30245e+07	17.2639	37.45	7	12	18.1676	33.74	6	9	13.4399	9.05	1	3	24.2308	14.81	2	6	13.0829	9.05	1	3	243	26.6574	9.65674
	Sequence	# PSMs	# Proteins	# Protein Groups	Protein Group Accessions	Modifications	MH+ [Da]	A2: Area	B2: Area	C2: Area	D2: Area	J2: Area	q-Value	PEP	A4	G4	XCorr A4	XCorr G4	B4	H4	XCorr B4	XCorr H4	C4	I4	XCorr C4	XCorr I4	D4	J4	XCorr D4	XCorr J4	E4
	GGKPEPPAMPQPVPTA	7	1	1	P62909		1573.82	7.12689e+06	7.1836e+06	0	0	1.04348e+07	0	0.001288	High	High	2.80906	2.36507	High	High	2.40804	2.309		High		1.94298		High		2.73397
	ELAEDGYSGVEVR	15	1	1	P62909		1423.69	3.09364e+07	3.55121e+07	0	0	3.46292e+07	0	2.595e-06	High	High	2.55248	3.4393	High	High	2.69739	3.70966		High		3.06167		High		3.41993
	TEIIILATR	11	1	1	P62909		1029.64	8.40853e+06	6.97849e+06	0	0	1.03068e+07	0	0.001044	High		2.12233		High	High	2.04787	2.28957						High		2.57245
	FVDGLMIHSGDPVNYYVDTAVR	12	2	1	P62909		2468.2	1.05442e+07	729952	4.64535e+07	2.36077e+07	4.5401e+06	0	0.01344	High		2.07754		High	High	1.75802	2.84417	High		4.859		High	High	5.75244	4.0934	High
	DEILPTTPISEQK	9	3	1	P62909		1470.79	4.56997e+06	5.86937e+06	0	0	9.74915e+06	0	0.001494	High	High	1.70384	1.67682	High	High	2.09982	2.56487		High		1.8264		High		2.33214
	AELNEFLTR	8	2	1	P62909		1092.58	1.65171e+07	1.53568e+07	0	0	2.09033e+07	0	0.001882	High	High	1.25244	2.44803	High	High	1.97377	2.25544						High		2.52745
	FVDGLMIHSGDPVNYYVDTAVR	6	2	1	P62909	M6(Oxidation)	2484.2	0	0	1.36777e+07	8.5701e+06	5.17578e+06	0	4.271e-05									High		4.42225		High	High	4.08175	2.10509	High
	FGFPEGSVELYAEK	3	1	1	P62909		1572.77	0	0	0	3.74566e+06	0	0	0.02928		High		1.1417									High		2.76007
	GLCAIAQAESLR	1	1	1	P62909	C3(Carbamidomethyl)	1288.68	0	0	0	0	0	0	9.558e-05										High		1.5441
	GCEVVVSGK	4	1	1	P62909	C2(Carbamidomethyl)	934.472	2.36639e+06	0	0	0	5.26364e+06	0.001	0.03844	High		1.826											High		2.14247
	IMLPWDPSGK	1	2	1	P62909		1143.6	0	0	0	0	0	0.002	0.0462						High		1.50492
	IRELTAVVQK	1	2	1	P62909		1156.72	0	0	0	0	0	0.004	0.07311						High		2.7079
	LLGGLAVR	1	2	1	P62909		798.53	0	0	0	0	0	0.007	0.113						High		1.52457
P47875	Cysteine and glycine-rich protein 1 OS=Rattus norvegicus (Rat) OX=10116 GN=Csrp1 PE=1 SV=2 - [CSRP1_RAT]	59.59	1	7	7	20	2.22707e+06	0	378109	0	0	2.13436	8.81	1	1		0			2.44636	8.81	1	1									193	20.5998	8.57275
	Sequence	# PSMs	# Proteins	# Protein Groups	Protein Group Accessions	Modifications	MH+ [Da]	A2: Area	B2: Area	C2: Area	D2: Area	J2: Area	q-Value	PEP	A4	G4	XCorr A4	XCorr G4	B4	H4	XCorr B4	XCorr H4	C4	I4	XCorr C4	XCorr I4	D4	J4	XCorr D4	XCorr J4	E4
	NLDSTTVAVHGEEIYCK	5	1	1	P47875	C16(Carbamidomethyl)	1935.94	2.22707e+06	0	378109	0	4.32971e+06	0	6.35e-07	High		2.13436			High		4.12038	High		2.44636			High		3.4121
	GLESTTLADKDGEIYCK	5	1	1	P47875	C16(Carbamidomethyl)	1899.92	0	0	0	0	7.11529e+06	0	5.964e-07		High		2.52312		High		3.778		High		2.11742		High		3.83356
	TVYFAEEVQCEGNSFHK	4	1	1	P47875	C10(Carbamidomethyl)	2044.93	0	0	0	0	5.9914e+06	0	1.444e-06						High		4.23415		High		2.02234		High		3.46761
	CSQAVYAAEK	2	1	1	P47875	C1(Carbamidomethyl)	1126.53	0	0	0	0	4.86826e+06	0	0.007939						High		2.60164						High		2.56305
	HEEAPGHRPTTNPNASK	2	1	1	P47875		1842.9	0	0	0	0	0	0	0.01335						High		1.98264
	GFGFGQGAGALVHSE	1	1	1	P47875		1433.7	0	0	0	0	2.2109e+06	0	0.002453														High		2.81615
	GYGYGQGAGTLSMDKGESLGIK	1	1	1	P47875		2189.08	0	0	0	0	0	0.008	0.1206						High		2.20664
D3ZJ08	Histone H3 OS=Rattus norvegicus (Rat) OX=10116 GN=Hist2h3c2 PE=1 SV=1 - [D3ZJ08_RAT]	59.56	6	1	9	57	1.304e+08	3.56942e+07	0	7.63003e+07	0	12.4378	38.97	5	8	11.8404	36.76	3	5	7.55544	23.53	1	2	9.40335	23.53	1	2	2.223	23.53	1	1	136	15.3785	11.2681
	Sequence	# PSMs	# Proteins	# Protein Groups	Protein Group Accessions	Modifications	MH+ [Da]	A2: Area	B2: Area	C2: Area	D2: Area	J2: Area	q-Value	PEP	A4	G4	XCorr A4	XCorr G4	B4	H4	XCorr B4	XCorr H4	C4	I4	XCorr C4	XCorr I4	D4	J4	XCorr D4	XCorr J4	E4
	FQSSAVMALQEASEAYLVGLFEDTNLCAIHAK	4	1	1	D3ZJ08	C27(Carbamidomethyl)	3513.71	1.38709e+07	0	0	7.63003e+07	0	0	0.002383	High	High	2.69113	1.95044						High		1.64005	High		6.29067
	YQKSTELLIR	7	6	2	D3ZJ08;D3ZK97		1250.72	1.85582e+06	0	0	0	0	0	0.007974	High	High	2.24766	2.78084		High		2.88982		High		1.77785		High		2.83266
	EIAQDFKTDLR	6	6	2	D3ZJ08;D3ZK97		1335.71	2.75317e+07	1.92346e+07	0	0	5.31243e+07	0	0.002094	High	High	2.11953	2.20982	High	High	1.62621	1.78791						High		2.99638
	STELLIR	22	7	2	D3ZJ08;D3ZK97		831.503	1.05654e+08	5.97221e+07	0	0	9.41909e+07	0	0.0001832	High	High	1.94841	1.55551	High	High	2.10985	1.66716		High		1.71522		High		1.65898
	FQSSAVMALQEASEAYLVGLFEDTNLCAIHAK	7	1	1	D3ZJ08	M7(Oxidation); C27(Carbamidomethyl)	3529.74	0	2.81261e+07	0	0	0	0	1.992e-13					High		3.15336		High	High	4.97767	5.51681	High		3.11268		High
	VTIMPKDIQLAR	3	6	2	D3ZJ08;D3ZK97		1384.81	0	0	0	0	1.60787e+06	0	0.002894						High		1.4786						High		1.81121
	EIAQDFK	5	6	2	D3ZJ08;D3ZK97		850.439	2.58013e+08	0	0	0	360662068	0.001	0.07115	High	High	1.26564	1.57021		High		1.03321						High		1.49555
	RYQKSTELLIR	1	6	2	D3ZJ08;D3ZK97		1406.82	0	0	0	0	0	0.004	0.05349
	KLPFQR	1	6	2	D3ZJ08;D3ZK97		788.485	0	0	0	0	5.78734e+08	0.006	0.09904														High		1.40081
	YRPGTVALR	1	7	2	D3ZJ08;D3ZK97		1032.6	0	0	0	0	0	0.007	0.1558		High		2.096
D3ZK97	Histone H3 OS=Rattus norvegicus (Rat) OX=10116 GN=H3f3c PE=3 SV=1 - [D3ZK97_RAT]	59.56	7	1	9	51	1.304e+08	3.80918e+07	0	35575930	0	9.74668	15.44	4	7	5.57442	36.76	3	4		0			12.201	23.53	1	2		0			136	15.3485	11.2681
	Sequence	# PSMs	# Proteins	# Protein Groups	Protein Group Accessions	Modifications	MH+ [Da]	A2: Area	B2: Area	C2: Area	D2: Area	J2: Area	q-Value	PEP	A4	G4	XCorr A4	XCorr G4	B4	H4	XCorr B4	XCorr H4	C4	I4	XCorr C4	XCorr I4	D4	J4	XCorr D4	XCorr J4	E4
	YQKSTELLIR	7	6	2	D3ZJ08;D3ZK97		1250.72	1.85582e+06	0	0	0	0	0	0.007974	High	High	2.24766	2.78084		High		2.88982		High		1.77785		High		2.83266
	EIAQDFKTDLR	6	6	2	D3ZJ08;D3ZK97		1335.71	2.75317e+07	1.92346e+07	0	0	5.31243e+07	0	0.002094	High	High	2.11953	2.20982	High	High	1.62621	1.78791						High		2.99638
	STELLIR	22	7	2	D3ZJ08;D3ZK97		831.503	1.05654e+08	5.97221e+07	0	0	9.41909e+07	0	0.0001832	High	High	1.94841	1.55551	High	High	2.10985	1.66716		High		1.71522		High		1.65898
	FQSAAIGALQEASEAYLVGLFEDTNLCAIHAK	5	2	1	D3ZK97	C27(Carbamidomethyl)	3437.71	0	3.53187e+07	0	35575930	0	0	0.007336					High		1.73102						High	High	6.70965	6.10064
	VTIMPKDIQLAR	3	6	2	D3ZJ08;D3ZK97		1384.81	0	0	0	0	1.60787e+06	0	0.002894						High		1.4786						High		1.81121
	EIAQDFK	5	6	2	D3ZJ08;D3ZK97		850.439	2.58013e+08	0	0	0	360662068	0.001	0.07115	High	High	1.26564	1.57021		High		1.03321						High		1.49555
	RYQKSTELLIR	1	6	2	D3ZJ08;D3ZK97		1406.82	0	0	0	0	0	0.004	0.05349
	KLPFQR	1	6	2	D3ZJ08;D3ZK97		788.485	0	0	0	0	5.78734e+08	0.006	0.09904														High		1.40081
	YRPGTVALR	1	7	2	D3ZJ08;D3ZK97		1032.6	0	0	0	0	0	0.007	0.1558		High		2.096
P04642	L-lactate dehydrogenase A chain OS=Rattus norvegicus (Rat) OX=10116 GN=Ldha PE=1 SV=1 - [LDHA_RAT]	59.04	1	13	16	53	1.11324e+07	1.28931e+07	9.95717e+06	9.90736e+06	5.78142e+06	4.24232	8.13	2	2	6.27259	19.28	5	6	4.75734	4.52	1	1	12.4684	20.18	3	4	4.40863	4.52	1	1	332	36.4273	8.26514
	Sequence	# PSMs	# Proteins	# Protein Groups	Protein Group Accessions	Modifications	MH+ [Da]	A2: Area	B2: Area	C2: Area	D2: Area	J2: Area	q-Value	PEP	A4	G4	XCorr A4	XCorr G4	B4	H4	XCorr B4	XCorr H4	C4	I4	XCorr C4	XCorr I4	D4	J4	XCorr D4	XCorr J4	E4
	VIGSGCNLDSAR	6	2	2	P04642;P42123	C6(Carbamidomethyl)	1248.61	1.9253e+07	26288718	0	0	9.80455e+07	0	2.457e-05	High	High	2.22442	3.00996	High	High	1.89173	3.64141						High		1.92058
	DLADELALVDVIEDK	11	1	1	P04642		1657.86	3.01176e+06	5.19391e+06	9.95717e+06	6859478	1.78345e+07	0	1.1e-08	High	High	2.0179	2.18556	High	High	1.55991	1.30149	High		4.75734		High	High	4.51277	3.2727	High
	SADTLWGIQK	2	1	1	P04642		1118.6	0	6.94265e+06	0	0	15908819	0	0.002517					High		2.20179							High		2.44437
	SLNPQLGTDADKEQWK	7	1	1	P04642		1829.92	0	2.57292e+06	0	0	1.80641e+07	0	0.006285		High		2.72187	High	High	2.17908	2.58713		High		2.27249		High		3.53851
	QVVDSAYEVIK	5	1	1	P04642		1250.68	0	5.44785e+06	0	0	3.32522e+07	0	0.001914					High	High	1.54971	1.54117						High		2.53342
	LLIVSNPVDILTYVAWK	4	1	1	P04642		1944.12	0	0	0	0	13595827	0	0.00543													High	High	4.72889	2.29854
	LGVHPLSCHGWVLGEHGDSSVPVWSGVNVAGVSLK	1	1	1	P04642	C8(Carbamidomethyl)	3636.86	0	0	0	1.29552e+07	0	0	0.03101													High		2.34649
	VTLTPDEEAR	4	1	1	P04642		1130.58	0	0	0	0	5.89772e+07	0	0.006003						High		2.14185		High		2.17776		High		1.86867
	GEMMDLQHGSLFLK	1	1	1	P04642		1605.79	0	0	0	0	0	0	0.0007368						High		2.98075
	LKGEMMDLQHGSLFLK	2	1	1	P04642		1846.98	0	0	0	0	1.21081e+06	0	0.0003677						High		2.43286						High		2.85087
	SLNPQLGTDADKEQWKDVHK	1	1	1	P04642		2309.18	0	0	0	0	2.64761e+06	0	0.01732														High		2.33398
	DYSVTANSK	1	2	2	P04642;P42123		984.471	0	0	0	0	7.07954e+06	0	0.005599														High		2.02137
	DQLIVNLLK	2	1	1	P04642		1055.66	0	0	0	0	3.21204e+06	0.001	0.003993														High		1.5297
	LNLVQR	4	2	2	P04642;P42123		742.464	0	0	0	0	5.6782e+07	0.001	0.05081						High		1.70674						High		1.25916
	GYTSWAIGLSVADLAESIMK	1	1	1	P04642		2112.1	0	0	0	0	0	0.006	0.1002														High		1.26314
	YLMGER	1	1	1	P04642		768.376	0	0	0	0	0	0.009	0.1306						High		1.69511
D3ZFA8	40S ribosomal protein S17-like OS=Rattus norvegicus (Rat) OX=10116 GN=LOC100362366 PE=3 SV=1 - [D3ZFA8_RAT]	58.52	7	6	6	22	5.20373e+06	7.13304e+06	9.40242e+06	0	1.21877e+07	3.99612	31.85	3	3	8.69675	31.85	3	4	2.29174	19.26	1	1		0			3.16228	16.3	1	1	135	15.4583	9.77393
	Sequence	# PSMs	# Proteins	# Protein Groups	Protein Group Accessions	Modifications	MH+ [Da]	A2: Area	B2: Area	C2: Area	D2: Area	J2: Area	q-Value	PEP	A4	G4	XCorr A4	XCorr G4	B4	H4	XCorr B4	XCorr H4	C4	I4	XCorr C4	XCorr I4	D4	J4	XCorr D4	XCorr J4	E4
	VCEEIAIIPSK	11	4	1	D3ZFA8	C2(Carbamidomethyl)	1258.68	9.79044e+06	1.48382e+07	0	0	1.17803e+07	0	0.0006158	High	High	2.11094	2.39875	High	High	2.52753	2.14339		High		2.81962		High		2.29008
	IAGYVTHLMK	4	5	1	D3ZFA8		1132.63	4.40845e+06	4.80156e+06	0	0	1.63297e+07	0	1.341e-05	High		1.88518		High		2.33668							High		1.73882
	LLDFGSLSNLQVTQPTVGMNFK	2	4	1	D3ZFA8		2409.26	0	0	0	0	2.82366e+06	0	0.01042														High		2.83716	High
	DNYVPEVSALDQEIIEVDPDTK	3	4	1	D3ZFA8		2489.22	1.41231e+06	1.7594e+06	0	0	0	0.001	0.06732	High	High	1.48196	1.91343	High		1.66363
	DNYVPEVSALDQEIIEVDPDTKEMLK	1	3	1	D3ZFA8		2990.46	0	0	9.40242e+06	0	0	0.001	0.004282									High		2.29174
	LGNDFHTNKR	1	4	1	D3ZFA8		1201.62	0	0	0	0	3.09659e+06	0.001	0.03312														High		2.10556
P63018	Heat shock cognate 71 kDa protein OS=Rattus norvegicus (Rat) OX=10116 GN=Hspa8 PE=1 SV=1 - [HSP7C_RAT]	58.51	8	29	31	261	3.49621e+07	3.96009e+07	1.2961e+07	1.12086e+07	1.13171e+07	57.6431	30.34	15	26	55.7828	33.28	16	26	18.5229	9.75	3	4	19.1518	11.46	4	6	22.4123	9.6	3	6	646	70.8272	5.51611
	Sequence	# PSMs	# Proteins	# Protein Groups	Protein Group Accessions	Modifications	MH+ [Da]	A2: Area	B2: Area	C2: Area	D2: Area	J2: Area	q-Value	PEP	A4	G4	XCorr A4	XCorr G4	B4	H4	XCorr B4	XCorr H4	C4	I4	XCorr C4	XCorr I4	D4	J4	XCorr D4	XCorr J4	E4
	NQVAMNPTNTVFDAK	12	4	1	P63018	M5(Oxidation)	1665.81	1.14929e+07	1.2106e+07	0	0	1.22956e+07	0	1.809e-09	High	High	4.06442	3.55872	High	High	3.4952	3.39598		High		3.91503		High		3.70171
	NQVAMNPTNTVFDAK	7	4	1	P63018		1649.82	2.35405e+07	23151330	0	0	4.87287e+07	0	9.573e-05	High		3.84951		High	High	3.82968	4.04458						High		3.85208
	SQIHDIVLVGGSTR	15	5	1	P63018		1481.82	1.13539e+07	1.2411e+07	0	0	3.53296e+07	0	2.675e-07	High	High	3.74745	3.2487	High	High	3.13703	3.82812		High		2.95269		High		3.72617
	DAGTIAGLNVLR	8	5	1	P63018		1199.69	5.17287e+06	5.165e+06	0	0	3.84767e+07	0	5.313e-05	High		2.99878		High	High	2.01598	2.24307		High		1.88545		High		2.10225
	STAGDTHLGGEDFDNR	16	5	1	P63018		1691.74	2.23897e+07	2.42803e+07	0	0	6.0129e+07	0	1.164e-05	High	High	2.91981	3.20138	High	High	2.8835	3.73735		High		2.92128		High		3.90198
	IINEPTAAAIAYGLDK	27	6	2	P06761;P63018		1659.9	2.42257e+07	2.9131e+07	1.61187e+06	469993	4.87751e+07	0	8.492e-07	High	High	2.90701	3.66079	High	High	2.7062	3.93273	High	High	3.72424	2.97059	High	High	3.35589	3.1824	High
	SFYPEEVSSMVLTK	19	4	1	P63018		1616.81	1.03258e+07	1.61299e+07	0	0	2.77836e+07	0	2.183e-07	High	High	2.78223	3.22533	High	High	2.79649	3.14379		High		2.56947		High		3.0574
	MVNHFIAEFK	7	4	1	P63018		1235.64	9.10807e+06	7.21041e+06	0	0	2.35125e+07	0	0.001639	High		2.60128		High	High	1.37794	3.15161						High		3.33794
	RFDDAVVQSDMK	12	4	1	P63018		1410.68	1.05896e+07	0	0	0	2.97615e+07	0	0.001492	High	High	2.5485	1.78564		High		3.72505		High		1.92319		High		3.22441
	TVTNAVVTVPAYFNDSQR	15	3	1	P63018		1982.02	1.11232e+07	9.72611e+06	0	0	3.06027e+07	0	0.01684	High	High	2.41903	3.10286	High	High	2.00425	2.12544		High		2.74487		High		2.56912
	NSLESYAFNMK	10	5	1	P63018		1303.61	5.53213e+06	7.2455e+06	0	0	2.12483e+07	0	3.817e-06	High		2.38094		High	High	2.79884	2.50464		High		2.39841		High		3.3692
	TTPSYVAFTDTER	17	6	1	P63018		1487.7	5.71202e+07	3.45275e+07	0	0	6.20725e+07	0	0.000272	High	High	2.20694	2.43317	High	High	1.76614	2.90208		High		2.36852		High		2.88703
	IINEPTAAAIAYGLDKK	4	4	1	P63018		1788.01	0	0	0	0	0	0	6.676e-06	High		1.9789			High		3.03301						High		4.10289
	MKEIAEAYLGK	8	4	1	P63018		1252.67	9.57452e+06	1.02753e+07	0	0	27756072	0	0.004885	High	High	1.94888	2.87542	High	High	2.39626	2.54808		High		2.22804		High		1.99363
	QTQTFTTYSDNQPGVLIQVYEGER	18	6	1	P63018		2774.34	1.28e+07	0	3.11316e+07	2.53666e+07	2.30747e+07	0	1.892e-05	High		1.88653			High		1.81148	High		5.04664		High	High	4.44286	2.55817	High
	LLQDFFNGK	5	5	1	P63018		1081.58	7.5817e+06	7.83233e+06	0	0	30014492	0	0.001832	High		0.827604		High	High	2.09341	2.99598						High		1.87107
	VEIIANDQGNR	11	7	2	P06761;P63018		1228.64	0	5.51443e+07	0	0	0	0	9.064e-05		High		3.1331	High	High	2.91805	3.15837		High		2.75081
	ARFEELNADLFR	4	6	1	P63018		1480.77	0	5.05992e+06	0	706361	2.55924e+07	0	0.0132					High	High	2.2222	2.76365					High	High	1.72487	2.91452
	VQVEYKGETK	5	4	1	P63018		1180.63	0	6.03051e+06	0	0	2.73313e+07	0	0.0007069					High	High	1.99225	2.40179						High		2.53336
	SINPDEAVAYGAAVQAAILSGDK	3	5	1	P63018		2260.15	0	2.75269e+06	6.13961e+06	0	0	0	1.484e-11					High		1.33751		High		5.30079			High		2.55918
	GPAVGIDLGTTYSCVGVFQHGK	6	4	1	P63018	C14(Carbamidomethyl)	2263.13	0	0	0	7.55301e+06	1.51722e+07	0	0.0003545						High		3.12818					High	High	3.55161	2.3257	High
	FEELNADLFR	6	6	1	P63018		1253.63	0	0	0	0	9.70494e+06	0	0.000263						High		2.38804		High		1.37389		High		2.04515
	SFYPEEVSSMVLTK	3	4	1	P63018	M10(Oxidation)	1632.8	0	0	0	0	3.88667e+06	0	0.01528														High		2.9306
	NQTAEKEEFEHQQK	4	5	1	P63018		1745.82	0	0	0	0	2.73192e+06	0	1.982e-05						High		3.74598						High		3.27764
	FDDAVVQSDMK	3	4	1	P63018		1254.58	0	0	0	0	0	0	0.005135		High		3.11648						High		1.94929
	LDKSQIHDIVLVGGSTR	3	5	1	P63018		1838.04	0	0	0	0	1.05189e+07	0	0.0005961						High		2.19291						High		2.8236
	HWPFMVVNDAGRPK	2	5	1	P63018		1653.85	0	0	0	0	0	0.001	0.02703						High		1.59844
	NSLESYAFNMK	1	5	1	P63018	M10(Oxidation)	1319.61	0	0	0	0	0	0.001	0.06349		High		2.0012
	LSKEDIER	2	5	1	P63018		989.536	0	0	0	0	0	0.001	0.0214		High		1.71394		High		1.86192
	ITITNDKGR	2	8	1	P63018		1017.58	0	0	0	0	1.33387e+07	0.001	0.04491														High		2.61752
	VQVEYK	1	5	1	P63018		765.42	0	0	0	0	1.03925e+07	0.003	0.08074														High		1.60741
	FELTGIPPAPR	2	4	1	P63018		1197.69	0	0	0	0	1.57498e+06	0.006	0.1041						High		1.76875						High		1.74439
	LYQSAGGMPGGMPGGFPGGGAPPSGGASSGPTIEEVD	1	5	1	P63018		3346.54	0	0	0	0	5.11054e+06	0.006	0.1112														High		1.36622
	FDDAVVQSDMK	1	4	1	P63018	M10(Oxidation)	1270.57	0	0	0	0	0	0.007	0.04761										High		1.95805
	VCNPIITK	1	5	1	P63018	C2(Carbamidomethyl)	944.532	0	0	0	0	2.07687e+07	0.008	0.129														High		1.48445
P14668	Annexin A5 OS=Rattus norvegicus (Rat) OX=10116 GN=Anxa5 PE=1 SV=3 - [ANXA5_RAT]	58.31	1	18	18	197	1.16515e+08	6.84604e+07	4.77954e+07	3.81521e+07	3.14989e+07	25.2695	41.38	13	20	29.1279	29.78	8	18	65.5745	22.57	5	18	49.7401	20.69	5	17	46.8992	24.45	6	16	319	35.7223	5.04639
	Sequence	# PSMs	# Proteins	# Protein Groups	Protein Group Accessions	Modifications	MH+ [Da]	A2: Area	B2: Area	C2: Area	D2: Area	J2: Area	q-Value	PEP	A4	G4	XCorr A4	XCorr G4	B4	H4	XCorr B4	XCorr H4	C4	I4	XCorr C4	XCorr I4	D4	J4	XCorr D4	XCorr J4	E4
	GAGTDDHTLIR	16	1	1	P14668		1155.59	4.71286e+07	3.70684e+07	0	0	7.05754e+07	0	0.0009429	High	High	2.68762	2.60649	High	High	1.85101	2.85953						High		2.83868
	WGTDEEKFITILGTR	13	1	1	P14668		1765.92	5.55862e+06	0	2.61816e+07	13415505	7.55981e+06	0	7.893e-07	High		2.43234			High		3.58944	High		4.24628		High	High	3.51942	2.4259	High
	GLGTDEDSILNLLTAR	40	1	1	P14668		1687.9	4.28009e+07	1.43653e+07	7.92771e+07	6.348e+07	3.79966e+07	0	0.004487	High	High	2.20341	3.76068	High	High	2.59951	2.60102	High	High	4.86482	1.88846	High	High	4.96528	2.70336	High
	GTVTDFSGFDGR	18	1	1	P14668		1258.58	9.76605e+07	5.44938e+07	0	0	4.5923e+07	0	2.333e-06	High	High	2.16167	2.97149	High	High	2.7317	2.94674		High		2.43749		High		2.80343	High
	VLTEIIASR	9	1	1	P14668		1001.61	1.61506e+08	1.00732e+08	0	0	7.20823e+07	0	0.0001082	High	High	1.7763	1.64101	High	High	1.39661	2.23434		High		1.57379		High		1.44727
	MLVVLLQANR	2	1	1	P14668		1156.7	2.9283e+06	0	0	0	0	0	5.105e-05	High		1.77592			High		1.79685
	ETSGNLENLLLAVVK	15	1	1	P14668		1599.9	1.2931e+07	9.37297e+06	2.99691e+07	0	5.14753e+06	0	4.26e-08	High	High	1.71379	2.40693	High	High	1.9279	2.18858	High		4.11881			High		1.78471
	SEIDLFNIR	26	1	1	P14668		1106.59	6.20816e+07	47755257	0	3119395	3.43353e+07	0	0.006722	High	High	1.62246	2.33615	High	High	1.97132	2.63755		High		1.93052	High	High	2.10646	2.14206	High
	SEIDLFNIRK	4	1	1	P14668		1234.69	2.57668e+06	0	0	0	5.91702e+06	0	0.01036	High		1.61246			High		2.11673						High		3.01339
	NFATSLYSMIK	11	1	1	P14668		1274.66	1.14055e+07	0	1.76727e+07	7.84444e+06	1.43581e+07	0	1.55e-05	High	High	1.51849	1.91156		High		1.69214	High	High	2.49345	1.76793	High	High	2.24399	1.45794	High
	SIPAYLAETLYYAMK	11	1	1	P14668		1733.9	4.11251e+06	0	3.41399e+07	3.75609e+07	0	0	8.726e-05	High		1.31687		High		1.71724		High		4.0225		High		4.22418		High
	SIPAYLAETLYYAMK	7	1	1	P14668	M14(Oxidation)	1749.88	0	0	1.8807e+07	1.4497e+07	0	0	0.0009638									High		2.99894		High		2.03485		High
	LIVALMKPSR	5	1	1	P14668		1127.71	0	0	0	0	9.69005e+06	0	0.0005602						High		2.58211		High		1.85435		High		2.17301
	LYDAYELK	4	1	1	P14668		1014.52	0	0	0	0	0	0	0.0001107						High		1.12857		High		1.19634
	QAYEEEYGSNLEDDVVGDTSGYYQR	3	1	1	P14668		2887.26	0	0	0	0	6.06443e+06	0	0.00269						High		1.56345		High		1.09813		High		2.55032
	FITILGTR	2	1	1	P14668		920.565	0	0	0	0	0	0	0.007546										High		1.38697
	QQIAEEFK	7	1	1	P14668		992.515	9.03771e+07	5.01552e+07	0	0	4.60735e+07	0.001	0.02593	High	High	1.68944	1.83998	High	High	1.0023	1.95038						High		1.89358
	LIVALMKPSR	1	1	1	P14668	M6(Oxidation)	1143.7	0	0	0	0	0	0.001	0.01885
	ALLLLCGGEDD	1	1	1	P14668	C6(Carbamidomethyl)	1175.57	0	0	0	0	0	0.002	0.03492
	NFATSLYSMIK	1	1	1	P14668	M9(Oxidation)	1290.66	0	0	0	0	0	0.004	0.07456						High		1.82391
	WGTDEEK	1	1	1	P14668		864.381	7.62677e+06	0	0	0	0	0.005	0.03515	High		1.94985
Q64119	Myosin light polypeptide 6 OS=Rattus norvegicus (Rat) OX=10116 GN=Myl6 PE=1 SV=3 - [MYL6_RAT]	58.28	4	7	9	85	2.64083e+07	2.98329e+07	5.67811e+07	5.79644e+07	5.06844e+07	15.6473	31.79	5	8	15.2694	31.13	5	7	5.7252	10.6	1	3	9.95517	10.6	1	3	6.0981	10.6	1	2	151	16.9641	4.55127
	Sequence	# PSMs	# Proteins	# Protein Groups	Protein Group Accessions	Modifications	MH+ [Da]	A2: Area	B2: Area	C2: Area	D2: Area	J2: Area	q-Value	PEP	A4	G4	XCorr A4	XCorr G4	B4	H4	XCorr B4	XCorr H4	C4	I4	XCorr C4	XCorr I4	D4	J4	XCorr D4	XCorr J4	E4
	DQGTYEDYVEGLR	9	2	1	Q64119		1544.7	7.06622e+06	4.04907e+06	0	0	1.38915e+07	0	1.043e-07	High	High	2.92895	2.18227	High	High	2.88636	3.51339		High		2.7638		High		2.97448
	NKDQGTYEDYVEGLR	13	2	1	Q64119		1786.85	2.18663e+06	2.45848e+06	0	0	1.85017e+07	0	7.517e-08	High		2.85674		High	High	1.80658	3.90679		High		3.12108		High		3.85008
	ILYSQCGDVMR	11	2	1	Q64119	C6(Carbamidomethyl)	1341.64	1.959e+07	3.16899e+07	0	0	42654253	0	1.898e-06	High	High	2.4382	3.29758	High	High	3.20232	2.87661		High		2.78566		High		2.87842
	ALGQNPTNAEVLK	21	3	1	Q64119		1354.74	3.72483e+07	4.61061e+07	0	0	8.37324e+07	0	0.003516	High	High	1.93387	2.61138	High	High	2.44192	2.72986		High		2.3325		High		2.09073
	HVLVTLGEK	6	2	1	Q64119		995.599	2.23865e+07	0	0	0	0	0	0.004582	High	High	1.62803	1.73963		High		1.87538		High		1.61614
	EAFQLFDR	4	3	1	Q64119		1025.52	0	1.17027e+07	0	0	0	0	0.01335					High	High	1.16216	2.03106		High		1.65871
	VLDFEHFLPMLQTVAK	9	2	1	Q64119		1888.02	0	0	5.67811e+07	5.79644e+07	2.29906e+07	0	0.04296									High		3.14213		High	High	4.39281	2.49801	High
	VLDFEHFLPMLQTVAK	2	2	1	Q64119	M10(Oxidation)	1904.01	0	0	2.07405e+07	2.07135e+07	0	0	0.1597									High		1.95181		High		2.12142
	ILYSQCGDVMR	3	2	1	Q64119	C6(Carbamidomethyl); M10(Oxidation)	1357.64	0	0	0	0	0	0	0.001586		High		1.78865						High		1.87204
	VFDKEGNGTVMGAEIR	6	4	2	Q64119;P02600		1722.87	0	0	0	0	1.1915e+07	0	5.524e-05		High		3.44385		High		2.90458						High		3.80663
	EGNGTVMGAEIR	1	4	2	P02600;Q64119		1233.6	0	0	0	0	0	0	0.004238						High		2.00167
P62804	Histone H4 OS=Rattus norvegicus (Rat) OX=10116 GN=H4f16 PE=1 SV=2 - [H4_RAT]	58.25	1	11	11	214	6.36289e+08	5.01155e+08	1.16987e+07	1.48734e+07	1.26663e+07	38.3951	53.4	8	21	40.0381	53.4	8	21	30.0833	51.46	6	11	35.1758	54.37	6	13	28.5451	42.72	5	10	103	11.3604	11.356
	Sequence	# PSMs	# Proteins	# Protein Groups	Protein Group Accessions	Modifications	MH+ [Da]	A2: Area	B2: Area	C2: Area	D2: Area	J2: Area	q-Value	PEP	A4	G4	XCorr A4	XCorr G4	B4	H4	XCorr B4	XCorr H4	C4	I4	XCorr C4	XCorr I4	D4	J4	XCorr D4	XCorr J4	E4
	DNIQGITKPAIR	27	1	1	P62804		1325.76	258650615	2.62869e+08	2.34157e+06	2.88366e+06	9.0573e+08	0	0.002976	High	High	3.14598	3.16403	High	High	2.47811	2.81556	High	High	2.26429	2.48796	High	High	1.3471	3.32004	High
	ISGLIYEETR	48	1	1	P62804		1180.64	1.01757e+09	7.86361e+08	1.08228e+07	1.16748e+07	9.24291e+08	0	4.171e-17	High	High	2.85566	3.19707	High	High	3.82505	2.75766	High	High	3.55226	2.67577	High	High	3.68686	3.07049	High
	DAVTYTEHAK	22	1	1	P62804		1134.55	3.63609e+08	3.45314e+07	301199	498131	8.51977e+08	0	0.001341	High	High	2.81488	2.92941	High	High	2.06913	2.97759	High	High	2.30942	2.93209	High	High	2.10134	3.074	High
	DAVTYTEHAKR	8	1	1	P62804		1290.65	9.15654e+06	1.13285e+07	0	0	2.81636e+07	0	0.01228	High	High	2.21043	2.03781	High	High	2.18482	2.4325		High		1.94271		High		2.33718
	TVTAMDVVYALK	10	1	1	P62804	M5(Oxidation)	1326.71	4.34052e+06	5.22426e+06	0	0	4.53264e+06	0	0.01068	High		2.13696		High	High	2.16005	1.91316		High		2.21242		High		2.51655
	KTVTAMDVVYALK	9	1	1	P62804		1438.82	7.98177e+06	4.07128e+06	855659	0	1.12327e+07	0	4.58e-06	High		2.11774		High	High	2.55737	2.09723	High	High	2.90435	1.91895		High		3.16705
	TVTAMDVVYALKR	19	1	1	P62804		1466.82	3.10669e+07	1.55193e+07	0	0	8.20723e+07	0	6.765e-05	High	High	1.89962	1.86017	High	High	1.60534	1.8382		High		2.57327		High		2.36182
	TVTAMDVVYALK	28	1	1	P62804		1310.71	1.002e+08	9.10215e+07	1.31216e+07	9.29385e+06	1.17428e+08	0	2.894e-06	High	High	1.58403	2.58801	High	High	1.42305	2.60236	High	High	3.30819	2.88319	High	High	2.86604	2.38238
	TVTAMDVVYALKR	6	1	1	P62804	M5(Oxidation)	1482.82	1.44575e+06	0	0	0	5.17089e+06	0	0.005723	High		1.25294			High		1.78632						High		2.4651
	VFLENVIR	27	1	1	P62804		989.581	5.27691e+08	4.54237e+08	11151696	1.80734e+07	6.65927e+08	0	0.005631	High	High	0.932112	2.15853	High	High	2.09271	2.46029	High	High	2.71623	2.21944	High	High	2.76321	2.00445	High
	GVLKVFLENVIR	4	1	1	P62804		1386.85	0	0	0	1.48721e+07	0	0	0.0008564													High		3.57506		High
	RISGLIYEETR	4	1	1	P62804		1336.73	0	0	0	0	5.74279e+07	0	0.04052		High		2.94883		High		2.62671						High		2.09664
	KTVTAMDVVYALKR	2	1	1	P62804		1594.91	0	0	0	0	4.57257e+06	0	3.467e-05						High		2.83603						High		3.76854
Q9QXQ0	Alpha-actinin-4 OS=Rattus norvegicus (Rat) OX=10116 GN=Actn4 PE=1 SV=2 - [ACTN4_RAT]	56.97	3	22	40	209	2.13186e+07	1.61981e+07	3.03287e+07	3.34228e+07	2.86265e+07	22.8299	16.58	12	17	25.0813	15.81	12	15	29.7192	9	5	10	26.7561	8.67	5	8	37.4226	12.73	7	12	911	104.849	5.43994
	Sequence	# PSMs	# Proteins	# Protein Groups	Protein Group Accessions	Modifications	MH+ [Da]	A2: Area	B2: Area	C2: Area	D2: Area	J2: Area	q-Value	PEP	A4	G4	XCorr A4	XCorr G4	B4	H4	XCorr B4	XCorr H4	C4	I4	XCorr C4	XCorr I4	D4	J4	XCorr D4	XCorr J4	E4
	TINEVENQILTR	16	2	2	Q9Z1P2;Q9QXQ0		1429.78	2.7125e+07	1.76647e+07	0	0	5.10535e+07	0	6.008e-05	High	High	3.00694	3.0184	High	High	3.50624	3.20431		High		2.40554		High		4.31731	High
	FAIQDISVEETSAK	12	4	2	Q9Z1P2;Q9QXQ0		1537.79	1.26271e+07	1.26163e+07	597594	0	2.18455e+07	0	0.0001288	High	High	2.91862	2.93367	High	High	2.59335	3.34318	High	High	2.55729	3.10422		High		3.15031
	LSNRPAFMPSEGR	11	2	2	Q9Z1P2;Q9QXQ0		1461.74	5.59148e+06	5.19559e+06	0	0	3.00213e+07	0	0.007086	High	High	2.56765	2.287	High	High	1.90841	2.98088						High		2.765
	DHALLEEQSK	6	1	1	Q9QXQ0		1169.59	2.41505e+06	2.83305e+06	0	0	6.66028e+06	0	0.01224	High		2.31044		High	High	1.96184	3.00444						High		2.26727
	GISQEQMQEFR	10	1	1	Q9QXQ0		1352.64	6.3643e+06	6.85054e+06	0	0	1.16227e+07	0	0.0005862	High	High	2.2575	2.54769	High	High	2.02078	2.87024		High		2.29285		High		3.52762
	LVSIGAEEIVDGNAK	4	1	1	Q9QXQ0		1514.82	1.54041e+06	1.99443e+06	0	0	0	0	0.0001048	High		1.89074		High	High	1.97011	3.10754
	QFASQANMVGPWIQTK	1	1	1	Q9QXQ0		1805.93	0	0	0	0	0	0	8.756e-05	High		1.87091
	TFTAWCNSHLR	7	4	2	Q9Z1P2;Q9QXQ0	C6(Carbamidomethyl)	1392.66	2.41026e+06	4.08978e+06	0	0	1.0721e+07	0	0.00668	High		1.64863		High	High	1.81495	2.63065						High		2.67396
	LASDLLEWIR	20	2	2	Q9Z1P2;Q9QXQ0		1215.68	1.29589e+07	6.48737e+06	1.64661e+07	1.29863e+07	2.94817e+07	0	4.555e-05	High	High	1.50884	1.92943	High	High	2.14828	2.02837	High		3.96039		High	High	3.70059	1.76389	High
	GYEEWLLNEIR	5	3	2	Q9Z1P2;Q9QXQ0		1421.71	2.90429e+06	0	0	8.66081e+06	1.04328e+07	0	0.06827	High		1.48329			High		1.87433					High	High	3.30334	1.92009	High
	VGWEQLLTTIAR	22	2	2	Q9Z1P2;Q9QXQ0		1386.78	2.38719e+07	1.83132e+07	5.15359e+07	4.34557e+07	3.6682e+07	0	8.972e-08	High	High	1.47538	2.04162	High	High	1.13881	1.3781	High	High	4.13062	2.9135	High	High	3.72526	2.93654	High
	MLDAEDIVNTARPDEK	6	1	1	Q9QXQ0		1816.9	1.08914e+06	0	0	0	6.04876e+06	0	0.000214	High		1.39971			High		3.51671		High		1.6451		High		3.52555
	VLAVNQENEHLMEDYER	4	1	1	Q9QXQ0		2088.99	0	790553	0	0	4937332	0	7.365e-09					High		2.13362							High		3.86981
	DLLLDPAWEK	1	4	2	Q9Z1P2;Q9QXQ0		1199.64	0	1.50169e+06	0	0	0	0	0.008534					High		1.70243
	EGLLLWCQR	3	4	2	Q9Z1P2;Q9QXQ0	C7(Carbamidomethyl)	1174.62	0	5.04262e+06	0	0	9.0009e+06	0	0.007065					High	High	1.56625	1.73534						High		2.11351
	SIVDYKPNLDLLEQQHQLIQEALIFDNK	5	1	1	Q9QXQ0		3324.78	0	0	2.29842e+07	43826467	0	0	0.002948									High		2.92372		High		2.67268		High
	AIMTYVSSFYHAFSGAQK	4	2	2	Q9Z1P2;Q9QXQ0		2007.97	0	0	9.7586e+06	5.33567e+06	0	0	0.1178									High		2.67356		High		2.78861		High
	VEQIAAIAQELNELDYYDSHNVNTR	1	1	1	Q9QXQ0		2905.43	0	0	0	0	0	0	0.0001453																	High
	MAPYQGPDAAPGALDYK	6	1	1	Q9QXQ0		1764.85	0	0	0	0	1.16043e+07	0	2.691e-05		High		2.30367		High		3.4686		High		3.14429		High		4.04865
	ETTDTDTADQVIASFK	4	1	1	Q9QXQ0		1741.83	0	0	0	0	4.04895e+06	0	1.1e-05		High		2.3119		High		2.36902						High		2.54095
	CQLEINFNTLQTK	3	4	2	Q9Z1P2;Q9QXQ0	C1(Carbamidomethyl)	1608.82	0	0	0	0	6.17829e+06	0	0.0003122						High		3.09658						High		3.34299
	ASFNHFDKDHGGALGPEEFK	3	1	1	Q9QXQ0		2203.04	0	0	0	0	1.17662e+07	0	0.001776						High		2.41372						High		2.66363
	MVSDINNGWQHLEQAEK	3	1	1	Q9QXQ0		1998.96	0	0	0	0	3.17752e+06	0	4.089e-05						High		3.22114						High		3.69818
	LSGSNPYTSVTPQIINSK	3	1	1	Q9QXQ0		1906.01	0	0	0	0	0	0	1.781e-12						High		3.50299		High		3.93996
	HTNYTMEHLR	7	3	2	Q9QXQ0;Q9Z1P2		1301.62	0	0	0	0	2.14289e+07	0	0.001241						High		2.5036						High		2.04866
	VLAGDKNFITAEELR	3	1	1	Q9QXQ0		1675.92	0	0	0	0	4.35353e+06	0	3.013e-06						High		4.32045						High		3.01735
	KDDPVTNLNNAFEVAEK	4	1	1	Q9QXQ0		1903.96	0	0	0	0	6.48007e+06	0	6.5e-07						High		4.07177						High		3.92215
	DDPVTNLNNAFEVAEK	2	1	1	Q9QXQ0		1775.87	0	0	0	0	0	0	0.002923						High		1.79071
	ALDFIASK	3	3	2	Q9Z1P2;Q9QXQ0		864.493	0	0	0	0	8.09597e+06	0	0.01515		High		1.69384										High		1.7232
	ELPPDQAEYCIAR	3	2	2	Q9Z1P2;Q9QXQ0	C10(Carbamidomethyl)	1561.75	0	0	0	0	0	0	0.04661		High		2.10849										High		1.91738
	GISQEQMQEFR	4	1	1	Q9QXQ0	M7(Oxidation)	1368.64	0	0	0	0	0	0	0.0008768		High		1.67194		High		1.61559		High		1.72499
	NVNVQNFHISWK	2	1	1	Q9QXQ0		1485.78	0	0	0	0	7.06569e+06	0	5.56e-05						High		4.06316						High		3.58925
	ICDQWDNLGSLTHSR	3	1	1	Q9QXQ0	C2(Carbamidomethyl)	1801.85	0	0	0	0	7.89923e+06	0	9.078e-07						High		3.7036						High		3.95614
	QLETIDQLHLEYAK	1	1	1	Q9QXQ0		1700.9	0	0	0	0	0	0	0.0004052						High		3.5168
	RDHALLEEQSK	4	1	1	Q9QXQ0		1325.69	0	0	0	0	8.87414e+06	0	0.007264						High		3.3086						High		2.59742
	DGLAFNALIHR	1	2	1	Q9QXQ0		1226.68	0	0	0	0	0	0	0.004038						High		2.09528
	KHEAFESDLAAHQDR	2	3	2	Q9Z1P2;Q9QXQ0		1753.84	0	0	0	0	5.79417e+06	0	4.702e-05														High		3.77632
	HEAFESDLAAHQDR	1	4	2	Q9Z1P2;Q9QXQ0		1625.74	0	0	0	0	2.1428e+06	0	0.0004965														High		3.43363
	AGTQIENIDEDFRDGLK	1	1	1	Q9QXQ0		1920.95	0	0	0	0	1.91313e+06	0	0.0007973														High		3.22315
	MAPYQGPDAAPGALDYK	1	1	1	Q9QXQ0	M1(Oxidation)	1780.84	0	0	0	0	3.70007e+06	0	0.0001431														High		2.90686
	QFASQANMVGPWIQTK	2	1	1	Q9QXQ0	M8(Oxidation)	1821.92	607469	0	0	0	1.7054e+06	0.001	0.05126	High		1.57653											High		2.27836
	YLDIPK	4	3	2	Q9Z1P2;Q9QXQ0		748.431	0	0	0	0	6.17763e+06	0.001	0.06015										High		1.30111		High		1.54329
	MEEIGR	1	2	2	Q9Z1P2;Q9QXQ0		734.354	0	0	0	0	8.55833e+06	0.009	0.1341														High		1.49094
A7VJC2	Heterogeneous nuclear ribonucleoproteins A2/B1 OS=Rattus norvegicus (Rat) OX=10116 GN=Hnrnpa2b1 PE=1 SV=1 - [ROA2_RAT]	56.94	1	14	15	110	2.1021e+07	2.14284e+07	1.62737e+07	1.08328e+07	1.22783e+07	30.3553	31.44	8	12	30.934	32.01	8	14	7.108	17.28	3	3	15.5844	17.56	4	6	24.2474	12.46	3	7	353	37.4547	8.95361
	Sequence	# PSMs	# Proteins	# Protein Groups	Protein Group Accessions	Modifications	MH+ [Da]	A2: Area	B2: Area	C2: Area	D2: Area	J2: Area	q-Value	PEP	A4	G4	XCorr A4	XCorr G4	B4	H4	XCorr B4	XCorr H4	C4	I4	XCorr C4	XCorr I4	D4	J4	XCorr D4	XCorr J4	E4
	NMGGPYGGGNYGPGGSGGSGGYGGR	24	1	1	A7VJC2		2189.93	7623956	9.52863e+06	0	0	2.0823e+07	0	3.552e-07	High	High	4.42883	4.23079	High	High	4.21962	4.27654		High		3.46136		High		4.42933
	GFGFVTFDDHDPVDK	6	1	1	A7VJC2		1695.78	6.05255e+06	5449141	0	0	1.02599e+07	0	2.044e-07	High		3.44422		High	High	2.78569	3.05732						High		3.1704
	GGGGNFGPGPGSNFR	12	1	1	A7VJC2		1377.64	3.10749e+07	4.09345e+07	0	0	4.15384e+07	0	0.001772	High	High	2.58746	2.30611	High	High	2.35802	2.54295		High		2.1148		High		2.78444
	QEMQEVQSSR	12	1	1	A7VJC2		1221.56	2.22644e+07	1.3822e+07	0	0	5.84947e+07	0	0.002958	High	High	2.49676	2.02871	High	High	1.74931	2.77662		High		2.02587		High		2.59387
	LFIGGLSFETTEESLR	11	1	1	A7VJC2		1798.93	5.36123e+06	4.56913e+06	19143974	1.08432e+07	9.17668e+06	0	4.969e-06	High		2.09512		High	High	1.78914	2.62624	High		4.70906		High	High	5.09689	1.69922	High
	IDTIEIITDR	10	1	1	A7VJC2		1188.66	8.0383e+06	4.56432e+06	0	0	1.21686e+07	0	0.004938	High	High	2.08095	2.8234	High	High	2.61396	2.60227		High		1.52158		High		2.60378
	YHTINGHNAEVR	8	1	1	A7VJC2		1410.7	1.03617e+06	1.58296e+06	0	0	8.69679e+06	0	0.008212	High	High	1.75151	2.76798	High	High	1.89765	2.66105						High		2.75601
	GGNFGFGDSR	8	1	1	A7VJC2		1013.45	0	7.51889e+06	0	0	2.33951e+07	0	0.009285					High	High	2.0391	2.34465		High		1.45489		High		2.41198
	QEMQEVQSSR	2	1	1	A7VJC2	M3(Oxidation)	1237.56	0	1.62152e+06	0	0	0	0	0.01729		High		2.22422	High		1.95532
	DYFEEYGKIDTIEIITDR	2	1	1	A7VJC2		2220.07	0	0	10313195	4.3934e+06	0	0	0.000916									High		2.39893		High		3.02874
	GFGFVTFSSMAEVDAAMAARPHSIDGR	4	1	1	A7VJC2		2827.34	0	0	1.93639e+07	1.72175e+07	0	0	6.054e-05									High		1.93953		High		1.9623		High
	KLFIGGLSFETTEESLR	3	1	1	A7VJC2		1927.03	0	0	0	4.43766e+06	0	0	0.1124													High		2.98628		High
	GFGFVTFSSMAEVDAAMAARPHSIDGR	2	1	1	A7VJC2	M17(Oxidation)	2843.34	0	0	0	3.59309e+06	0	0	0.006742													High		1.90341		High
	LFVGGIKEDTEEHHLR	2	3	2	A7VJC2;P04256		1879.98	0	0	0	0	0	0	0.0005097						High		3.3473
	NMGGPYGGGNYGPGGSGGSGGYGGR	1	1	1	A7VJC2	M2(Oxidation)	2205.92	0	0	0	0	2.88192e+06	0	5.764e-06														High		3.77314
	GFGDGYNGYGGGPGGGNFGGSPGYGGGR	1	1	1	A7VJC2		2495.07	0	0	0	0	3.14378e+06	0	9.343e-05														High		3.40534
	NYYEQWGK	1	1	1	A7VJC2		1087.49	9.72373e+06	0	0	0	0	0.003	0.02485	High		1.97634
	DYFEEYGK	1	1	1	A7VJC2		1050.45	0	0	0	0	0	0.004	0.114		High		1.54123
P62329	Thymosin beta-4 OS=Rattus norvegicus (Rat) OX=10116 GN=Tmsb4x PE=1 SV=2 - [TYB4_RAT]	56.82	3	4	4	9	0	0	0	0	0		0				0															44	5.04952	5.05908
	Sequence	# PSMs	# Proteins	# Protein Groups	Protein Group Accessions	Modifications	MH+ [Da]	A2: Area	B2: Area	C2: Area	D2: Area	J2: Area	q-Value	PEP	A4	G4	XCorr A4	XCorr G4	B4	H4	XCorr B4	XCorr H4	C4	I4	XCorr C4	XCorr I4	D4	J4	XCorr D4	XCorr J4	E4
	TETQEKNPLPSK	3	3	1	P62329		1371.72	0	0	0	0	1.49687e+07	0	0.009136						High		2.8771						High		2.6125
	ETIEQEKQAGES	2	1	1	P62329		1348.63	0	0	0	0	5.90266e+06	0.001	0.02363														High		2.38063
	KTETQEKNPLPSK	3	3	1	P62329		1499.82	0	0	0	0	0	0.001	0.03239						High		2.73271
	TETQEKNPLPSKETIEQEK	1	1	1	P62329		2229.15	0	0	0	0	1.79989e+07	0.001	0.05304														High		2.51544
Q5XIH1	Asporin OS=Rattus norvegicus (Rat) OX=10116 GN=Aspn PE=1 SV=1 - [Q5XIH1_RAT]	56.8	1	20	20	258	5.68802e+07	6.49233e+07	3.83994e+07	2.69099e+07	2.288e+07	38.1263	48	13	21	25.9972	25.6	7	12	30.0148	17.87	5	9	34.483	23.73	5	10	36.0332	25.6	5	12	375	42.7402	8.29443
	Sequence	# PSMs	# Proteins	# Protein Groups	Protein Group Accessions	Modifications	MH+ [Da]	A2: Area	B2: Area	C2: Area	D2: Area	J2: Area	q-Value	PEP	A4	G4	XCorr A4	XCorr G4	B4	H4	XCorr B4	XCorr H4	C4	I4	XCorr C4	XCorr I4	D4	J4	XCorr D4	XCorr J4	E4
	LYLSHNQLSEIPLNLPR	20	1	1	Q5XIH1		2007.11	6.29681e+06	1.2878e+06	4.46757e+07	1.60237e+07	1.27437e+07	0	0.0008788	High	High	3.3025	2.82707	High	High	3.0981	3.20937	High		4.47621		High	High	3.55083	3.44214	High
	VVHCSDLGLTSVPSNIPFDTR	41	1	1	Q5XIH1	C4(Carbamidomethyl)	2314.17	2.31132e+07	1.20337e+08	5.31452e+07	0	3.09384e+07	0	0.0003302	High	High	3.29746	4.41799	High	High	3.36821	3.57134	High	High	3.29908	4.2469		High		3.54788	High
	VGVNDFCPTVPK	17	1	1	Q5XIH1	C7(Carbamidomethyl)	1332.68	4.87084e+07	4.57591e+07	0	0	7.61409e+07	0	0.0001655	High	High	3.28693	2.46756	High	High	2.77297	3.34291		High		3.1362		High		3.1553
	GMNALHVLEMSANPLDNNGIEPGAFEGVTVFHIR	7	1	1	Q5XIH1		3649.8	1.1257e+07	0	0	5.62728e+07	2.27325e+07	0	0.02858	High		2.48331			High		2.38413					High	High	3.75773	3.07645	High
	YLQIIFLHNNSITK	6	1	1	Q5XIH1		1703.97	9.93735e+06	0	0	0	1.2e+07	0	1.645e-05	High		2.37818			High		3.68689						High		3.67947
	GLTSLYALILNNNK	20	1	1	Q5XIH1		1533.87	1.33237e+07	3.55603e+06	1.73773e+07	8.43309e+06	1.05798e+07	0	0.0004225	High	High	2.17083	3.32083	High	High	1.69567	2.45146	High	High	4.16597	3.63718	High	High	3.57201	1.99688	High
	MSVQLGNVGK	8	1	1	Q5XIH1		1032.56	2.61095e+06	0	0	0	6.78411e+06	0	3.14e-05	High	High	2.07012	2.08404		High		3.27765		High		2.04179		High		3.18863
	ISTVELEDFKR	11	1	1	Q5XIH1		1336.72	3.76344e+07	0	0	0	5.30007e+07	0	0.04492	High	High	2.03849	2.63539		High		2.05983		High		2.11761		High		2.60019
	YWEIQPATFR	29	1	1	Q5XIH1		1310.67	75264822	2.8456e+07	0	1.34064e+06	7.34245e+07	0	5.693e-05	High	High	1.91585	2.48948	High	High	2.4097	2.23997		High		2.65316	High	High	2.23071	2.20293	High
	ISTVELEDFK	8	1	1	Q5XIH1		1180.62	8.91187e+06	0	0	0	1.03291e+07	0	0.007894	High	High	1.88245	2.60647		High		2.21771						High		2.53674
	MVDLQNNK	12	1	1	Q5XIH1		961.486	4.66675e+07	2.86744e+07	0	0	0	0	0.003986	High	High	1.69037	1.8434	High	High	2.11245	2.63925						High		2.82334
	SLYSAISLFNNPMK	30	1	1	Q5XIH1		1584.81	1.35457e+07	4.57688e+06	9.45646e+06	1.74661e+06	1.31615e+07	0	0.008754	High	High	1.64269	3.30186	High	High	2.11536	3.04906	High	High	4.28784	2.77136	High	High	4.49381	3.94092
	GLPPTLLELHLDFNK	14	1	1	Q5XIH1		1706.96	4.77964e+06	0	0	0	1.37203e+07	0	0.007202	High	High	1.42451	2.87379		High		2.42956						High		2.26954
	RLYLSHNQLSEIPLNLPR	6	1	1	Q5XIH1		2163.23	0	0	6.32032e+06	0	1.66756e+07	0	0.0002411						High		3.67613	High		1.67919			High		2.15048
	GMNALHVLEMSANPLDNNGIEPGAFEGVTVFHIR	2	1	1	Q5XIH1	M2(Oxidation); M10(Oxidation)	3681.8	0	0	0	1.52193e+07	0	0	0.1135													High		3.90972
	GMNALHVLEMSANPLDNNGIEPGAFEGVTVFHIR	8	1	1	Q5XIH1	M2(Oxidation)	3665.8	0	0	0	23671182	8.75852e+06	0	0.06385						High		2.31075					High	High	3.35948	3.29484	High
	SLYSAISLFNNPMK	4	1	1	Q5XIH1	M13(Oxidation)	1600.82	0	0	0	0	0	0	0.0008261						High		2.38658
	IPSGLQELK	5	1	1	Q5XIH1		984.583	0	0	0	0	4.63055e+07	0	0.0467		High		1.78323		High		1.45933						High		1.90146
	IAEAKLTSIPK	1	1	1	Q5XIH1		1170.72	0	0	0	0	0	0	0.01602		High		2.29251
	MVDLQNNK	3	1	1	Q5XIH1	M1(Oxidation)	977.481	0	0	0	0	1.68497e+06	0	0.007595		High		1.6451						High		2.33966		High		2.04206
	KSLYSAISLFNNPMK	1	1	1	Q5XIH1		1712.93	0	0	0	0	0	0	9.619e-07						High		4.01949
	IKEIKENDFK	1	1	1	Q5XIH1		1263.7	0	0	0	0	0	0.001	0.04138						High		2.36376
	EIKENDFK	1	1	1	Q5XIH1		1022.52	0	0	0	0	0	0.004	0.04914
	KIPSGLQELK	2	1	1	Q5XIH1		1112.68	0	0	0	0	1.93841e+07	0.006	0.111														High		1.00772
	MSVQLGNVGK	1	1	1	Q5XIH1	M1(Oxidation)	1048.56	0	0	0	0	0	0.009	0.1289						High		1.50588
D3ZH41	Cytoskeleton-associated protein 4 OS=Rattus norvegicus (Rat) OX=10116 GN=Ckap4 PE=1 SV=2 - [D3ZH41_RAT]	56.75	1	14	14	63	7.64009e+06	4.36264e+06	1.56109e+07	6.29309e+06	5.68318e+06	8.83032	18.71	5	6	5.94739	15.34	4	4	10.3741	6.75	1	3	7.5422	15.34	2	2	3.85275	6.75	1	1	326	36.2937	4.81787
	Sequence	# PSMs	# Proteins	# Protein Groups	Protein Group Accessions	Modifications	MH+ [Da]	A2: Area	B2: Area	C2: Area	D2: Area	J2: Area	q-Value	PEP	A4	G4	XCorr A4	XCorr G4	B4	H4	XCorr B4	XCorr H4	C4	I4	XCorr C4	XCorr I4	D4	J4	XCorr D4	XCorr J4	E4
	SLEETQLALSSDLK	3	1	1	D3ZH41		1533.82	4.30947e+06	0	0	0	1.16652e+07	0	1.244e-05	High		2.66761			High		3.45523						High		2.3892
	LLQSEESSSR	8	1	1	D3ZH41		1135.57	1.081e+07	9.43693e+06	0	0	3.15932e+07	0	0.005864	High	High	2.31455	1.39098	High	High	1.38268	2.72194						High		2.21916
	VGAHGSEEAVVFR	6	1	1	D3ZH41		1357.7	2.03229e+06	963610	0	0	0	0	0.0001976	High	High	2.09871	1.73375	High	High	2.30497	3.35259
	IETNENSLESAK	6	1	1	D3ZH41		1334.66	7.80077e+06	0	0	0	3.03213e+07	0	0.0001462	High		1.74945			High		3.35393		High		1.86442		High		1.82406
	TAVDSLVAYSVK	5	1	1	D3ZH41		1252.69	2.19793e+06	2.68738e+06	0	0	6.71357e+06	0	0.0006479	High		1.54905		High	High	1.9024	2.01644						High		2.43532
	SSLQTMESDVYTEVR	8	1	1	D3ZH41		1744.83	0	619801	0	0	7.15092e+06	0	0.0001323		High		3.72702	High	High	1.74003	3.4706		High		3.1439		High		3.74468
	LAMLQEHVESLGPISDLASTVR	8	1	1	D3ZH41		2366.25	0	0	1.56109e+07	6.07733e+06	2.61134e+07	0	3.673e-06		High		1.71954		High		1.54093	High		4.03651		High	High	3.94514	1.6782	High
	LQYVEDGVYSMQVASASHTESLESLLSK	1	1	1	D3ZH41		3071.51	0	0	0	6.50886e+06	0	0	0.04686													High		3.59706
	ELVSLKQEQQAFK	3	1	1	D3ZH41		1547.86	0	0	0	0	7.79779e+06	0	0.001471						High		2.51563						High		3.00921
	SSVSQVESDLK	5	1	1	D3ZH41		1178.6	0	0	0	0	9.89495e+06	0	0.01897		High		2.46925		High		2.13216						High		2.99565
	VASLEESKGDR	2	1	1	D3ZH41		1190.61	0	0	0	0	1.04951e+07	0	0.004743		High		1.70362										High		2.6365
	LALQALTEK	3	1	1	D3ZH41		986.599	0	0	0	0	1.89851e+07	0	0.002172						High		1.05084		High		1.8113		High		1.68643
	SSLQTMESDVYTEVR	1	1	1	D3ZH41	M6(Oxidation)	1760.82	0	0	0	0	3.11521e+06	0	0.001852														High		2.68576
	LAMLQEHVESLGPISDLASTVR	1	1	1	D3ZH41	M3(Oxidation)	2382.24	0	0	0	0	0	0.001	0.004307									High		2.61031
	LEEELQQLK	1	1	1	D3ZH41		1129.62	0	0	0	0	0	0.001	0.008289
	LPEDIR	2	1	1	D3ZH41		742.416	0	0	0	0	7.34134e+06	0.006	0.1059						High		1.68051						High		1.79723
P48679	Prelamin-A/C OS=Rattus norvegicus (Rat) OX=10116 GN=Lmna PE=1 SV=1 - [LMNA_RAT]	56.69	1	38	40	393	1.05674e+08	7.32786e+07	2.0323e+07	8.49348e+06	1.09626e+07	94.7534	40.75	27	44	98.0212	35.04	22	42	19.395	8.42	3	7	17.1729	8.42	3	6	13.279	7.67	3	5	665	74.2788	6.97607
	Sequence	# PSMs	# Proteins	# Protein Groups	Protein Group Accessions	Modifications	MH+ [Da]	A2: Area	B2: Area	C2: Area	D2: Area	J2: Area	q-Value	PEP	A4	G4	XCorr A4	XCorr G4	B4	H4	XCorr B4	XCorr H4	C4	I4	XCorr C4	XCorr I4	D4	J4	XCorr D4	XCorr J4	E4
	NSNLVGAAHEELQQSR	26	1	1	P48679		1752.88	4.08114e+07	3.88497e+07	1.21036e+06	1.86795e+06	7.77519e+07	0	2.039e-06	High	High	3.95555	4.39034	High	High	4.81507	4.58791	High	High	2.52569	3.53201	High	High	1.77759	5.25262
	LQEKEDLQELNDR	27	1	1	P48679		1629.83	2.38289e+07	4.57769e+07	0	0	5.20799e+07	0	3.612e-06	High	High	3.88522	4.02672	High	High	4.13014	4.61296		High		3.31046		High		3.98312	High
	VAVEEVDEEGKFVR	14	1	1	P48679		1605.83	3.09596e+07	2.68851e+07	0	0	6.26856e+07	0	0.000189	High	High	3.25018	3.87581	High	High	3.38981	3.43198		High		3.08397		High		4.28279
	SVGGSGGGSFGDNLVTR	9	1	1	P48679		1566.77	9.36596e+06	9.70769e+06	0	0	1.46642e+07	0	4.8e-09	High		3.1204		High	High	2.91308	3.65718		High		2.98038		High		2.78641
	VAVEEVDEEGK	7	1	1	P48679		1203.58	1.0871e+07	1.31527e+07	0	0	1.14281e+07	0	0.0001475	High	High	3.05626	2.09959	High	High	2.15298	3.49337		High		3.48788		High		3.40931
	SGAQASSTPLSPTR	16	1	1	P48679		1359.7	5.49069e+07	6.54398e+07	0	0	1.0593e+08	0	0.0001152	High	High	2.93745	3.10864	High	High	2.65144	3.48287		High		2.76998		High		3.23484
	AAYEAELGDAR	25	1	1	P48679		1165.56	2.12845e+07	2.43341e+07	0	0	3.37454e+07	0	0.0008306	High	High	2.90149	3.28267	High	High	2.82634	3.24684		High		3.17865		High		2.91341
	ITESEEVVSR	14	1	1	P48679		1148.59	8.3671e+07	7.71768e+07	0	0	108475512	0	2.264e-05	High	High	2.882	2.4395	High	High	2.80443	3.11701		High		2.94289		High		3.30768
	MQQQLDEYQELLDIK	26	1	1	P48679		1893.95	1.41914e+07	5.27899e+06	5.54815e+06	1.61064e+06	2.87514e+07	0	2.593e-08	High	High	2.87662	4.00226	High	High	3.63996	3.68873	High	High	3.92605	3.33102	High	High	4.4124	4.8891
	IDSLSAQLSQLQK	14	1	1	P48679		1430.8	1.1986e+07	1.1701e+07	0	0	2.49581e+07	0	2.63e-13	High	High	2.68331	3.45828	High	High	3.01935	3.38613		High		3.51909		High		2.69687	High
	LRDLEDSLAR	10	1	1	P48679		1187.65	9.91498e+06	1.00201e+07	0	0	2.27801e+07	0	0.0234	High	High	2.67575	3.11994	High	High	2.14426	2.90139		High		2.70491		High		2.90681
	TALINATGEEVAMR	20	1	1	P48679		1475.77	3.44736e+07	3.11643e+07	0	0	6.17481e+07	0	0.0005992	High	High	2.65389	3.58721	High	High	2.87554	3.04921		High		3.09337		High		3.49979
	MQQQLDEYQELLDIK	2	1	1	P48679	M1(Oxidation)	1909.95	545074	0	0	0	0	0	0.0002647	High		2.56987
	LADALQELR	12	1	1	P48679		1028.58	1.42768e+08	5.44107e+07	0	0	7.37721e+07	0	9.418e-07	High	High	2.46347	2.44063	High	High	1.5557	2.05783		High		2.99548		High		3.1553
	TALINATGEEVAMR	12	1	1	P48679	M13(Oxidation)	1491.76	4.18244e+06	4.22633e+06	0	0	5983805	0	7.188e-06	High	High	2.33485	3.09814	High	High	2.54851	3.42029		High		2.79976		High		3.78928
	SLETENAGLR	11	1	1	P48679		1089.56	9.05827e+07	7.72193e+07	0	0	6.65644e+07	0	0.000313	High	High	2.29093	1.66897	High	High	1.99288	2.30842						High		2.63832
	AAYEAELGDARK	7	1	1	P48679		1293.65	4.215e+06	4.95121e+06	0	0	1.74395e+07	0	0.0005592	High	High	2.16568	2.51801	High	High	1.87228	3.04562		High		1.87208		High		3.23667
	QNGDDPLMTYR	7	1	1	P48679		1309.6	2.36688e+07	1.65476e+07	0	0	2.61866e+07	0	0.0005421	High		1.871		High	High	2.1517	1.81755						High		1.60591
	LALDMEIHAYR	5	1	1	P48679		1331.69	2.84315e+06	0	0	0	5.51316e+06	0	0.0008055	High		1.75031		High	High	1.71502	2.79112						High		2.03711
	LLEGEEER	11	3	3	P48679;P70615;D3ZLC1		974.487	3.40775e+07	0	0	0	5.363e+07	0	0.005631	High	High	1.74476	1.98735		High		2.06355		High		0.986027		High		1.97725
	KLLEGEEER	6	3	3	P48679;P70615;D3ZLC1		1102.58	6.71029e+06	0	0	0	14693013	0	0.004058	High	High	1.71485	2.6217		High		2.71058		High		2.29509		High		2.3643
	AQHEDQVEQYKK	16	1	1	P48679		1502.74	1.88669e+06	3.48053e+06	0	0	5.09476e+07	0	0.00127	High	High	1.54352	2.2884	High	High	1.45208	3.08108		High		1.65122		High		2.76597
	EGDLLAAQAR	6	1	1	P48679		1043.56	5.63176e+06	0	0	0	1.31921e+07	0	8.152e-08	High	High	1.5296	2.16645		High		2.62415		High		2.86095		High		2.418
	LKDLEALLNSK	6	1	1	P48679		1243.74	4.8433e+06	3.16558e+06	0	0	1.34982e+07	0	8.139e-05	High	High	1.37545	1.80364	High	High	2.14456	2.1017						High		1.84912
	AGQVVTIWASGAGATHSPPTDLVWK	20	1	1	P48679		2549.32	4.14832e+06	0	5.42105e+07	2.20019e+07	8.77073e+06	0	0.0002897	High	High	1.31882	1.94051		High		2.48005	High		4.17923		High	High	3.85775	2.95787	High
	LAVYIDR	8	1	1	P48679		849.492	3.82292e+07	3.91253e+07	0	0	4.04536e+07	0	0.01134	High		0.924066		High	High	1.17925	1.54166		High		1.43254		High		1.06728
	TVLCGTCGQPADK	8	1	1	P48679	C4(Carbamidomethyl); C7(Carbamidomethyl)	1406.65	0	6.2468e+06	0	0	1.25153e+07	0	0.0106					High	High	1.38844	2.23352		High		1.47968		High		2.56539
	AASGSGAQVGGSISSGSSASSVTVTR	7	1	1	P48679		2268.13	0	0	0	0	0	0	6.584e-08		High		3.39142		High		5.1742
	GSHCSSSGDPAEYNLR	3	1	1	P48679	C4(Carbamidomethyl)	1736.75	0	0	0	0	0	0	4.68e-07						High		1.61996
	LQTLKEELDFQK	2	1	1	P48679		1491.82	0	0	0	0	0	0	3.444e-05										High		2.05055
	EAALSTALSEKR	7	1	1	P48679		1275.7	0	0	0	0	6.47921e+06	0	0.01346		High		2.5231		High		2.05887		High		2.02866		High		2.13776
	KEGDLLAAQAR	2	1	1	P48679		1171.65	0	0	0	0	0	0	0.003669						High		2.78778
	IRIDSLSAQLSQLQK	6	1	1	P48679		1699.99	0	0	0	0	6.72074e+06	0	9.003e-05						High		3.31226						High		3.20491
	KQLQDEMLR	3	1	1	P48679		1160.62	0	0	0	0	0	0	0.01237		High		1.89746		High		2.1028
	EDLQELNDR	4	1	1	P48679		1131.54	4.1071e+06	0	0	0	0	0.001	0.02065	High	High	2.16357	1.84688		High		2.26873
	AQHEDQVEQYK	1	1	1	P48679		1374.64	1.059e+06	0	0	0	0	0.001	0.004364	High		1.95364
	QSAERNSNLVGAAHEELQQSR	1	1	1	P48679		2324.16	0	0	0	0	0	0.001	0.03906						High		3.09331
	LEAALGEAKK	2	1	1	P48679		1029.6	0	0	0	0	2.82489e+06	0.002	0.07651						High		2.73826						High		2.1989
	EAALSTALSEK	1	1	1	P48679		1119.6	0	0	0	0	0	0.003	0.03659
	DLEDSLAR	4	1	1	P48679		918.461	0	0	0	0	0	0.003	0.06021		High		1.39665		High		1.32804		High		1.25695
	RQNGDDPLMTYR	2	1	1	P48679		1465.7	0	338680	0	0	0	0.004	0.03301					High		1.66334
	NIYSEELR	3	1	1	P48679		1023.52	1.34429e+07	0	0	0	0	0.007	0.04458	High		1.85349			High		1.59455
P11598	Protein disulfide-isomerase A3 OS=Rattus norvegicus (Rat) OX=10116 GN=Pdia3 PE=1 SV=2 - [PDIA3_RAT]	56.63	1	28	28	189	1.70216e+07	2.89262e+07	3.29556e+07	2.99547e+07	1.83035e+07	29.4922	22.57	11	15	30.4565	32.28	14	19	20.0185	9.7	4	8	6.46529	4.95	2	4	16.3818	7.52	3	5	505	56.5877	6.21436
	Sequence	# PSMs	# Proteins	# Protein Groups	Protein Group Accessions	Modifications	MH+ [Da]	A2: Area	B2: Area	C2: Area	D2: Area	J2: Area	q-Value	PEP	A4	G4	XCorr A4	XCorr G4	B4	H4	XCorr B4	XCorr H4	C4	I4	XCorr C4	XCorr I4	D4	J4	XCorr D4	XCorr J4	E4
	IFRDGEEAGAYDGPR	6	1	1	P11598		1652.78	2.96115e+06	0	0	0	8.33568e+06	0	0.001641	High	High	3.03463	2.25078		High		2.83255						High		3.49913
	MDATANDVPSPYEVK	18	1	1	P11598		1636.77	1.02256e+07	1.39026e+07	0	0	2.81242e+07	0	1.04e-05	High	High	2.97357	2.74289	High	High	2.72565	3.25425		High		3.30095		High		3.19576
	FLQEYFDGNLKR	8	1	1	P11598		1529.79	4.69024e+06	4.13061e+06	0	0	2.20248e+07	0	6.342e-05	High		2.66274		High	High	1.67956	3.59725						High		3.41527
	DGEEAGAYDGPR	15	1	1	P11598		1236.52	1.31251e+07	1.46933e+07	0	0	4.23747e+07	0	7.505e-06	High	High	2.45145	3.20339	High	High	2.9406	2.94762		High		2.25388		High		3.20987
	LNFAVASR	8	1	1	P11598		877.499	9.85465e+06	1.12293e+07	0	0	2.2533e+07	0	0.0008245	High	High	2.07025	1.11029	High	High	1.55076	2.69964		High		1.28112		High		2.03102
	TADGIVSHLK	5	1	1	P11598		1040.58	1.62487e+06	0	0	0	1.16126e+07	0	0.01011	High	High	1.93096	2.83367										High		2.71578
	LAPEYEAAATR	8	1	1	P11598		1191.61	7.65654e+06	1.26833e+07	0	0	3.64557e+07	0	9.368e-05	High	High	1.90097	1.49573	High	High	1.39438	1.49152		High		1.4346		High		2.09998
	DLFSDGHSEFLK	5	1	1	P11598		1394.67	1.00524e+07	1.25865e+07	0	0	2.52815e+07	0	0.0003003	High		1.83286		High	High	2.6644	1.33903						High		2.99374
	YGVSGYPTLK	3	1	1	P11598		1084.58	2.76694e+07	2.73529e+07	0	0	0	0	9.258e-05	High		1.75718		High		1.68571
	QAGPASVPLR	5	1	1	P11598		995.571	5.69468e+06	4.63084e+06	0	0	0	0	0.03483	High	High	1.71156	1.84647	High	High	1.72666	1.29787
	ELNDFISYLQR	15	1	1	P11598		1397.72	1.02702e+07	4.48416e+06	3349706	0	3.17312e+07	0	0.007432	High	High	1.03646	3.1111	High	High	2.1266	1.84704	High	High	2.97725	1.63444		High		2.84631
	GFPTIYFSPANK	9	1	1	P11598		1341.7	0	4.989e+06	0	0	1.71725e+07	0	5.759e-10		High		1.88197	High	High	2.414	1.97592		High		2.62808		High		2.12827
	FISDKDASVVGFFR	3	1	1	P11598		1587.84	0	1.74879e+06	0	0	7.40798e+06	0	0.003598					High		2.00837							High		3.27093
	EATNPPIIQEEKPK	8	1	1	P11598		1593.86	0	7.21549e+06	0	0	3.19013e+07	0	0.004403		High		3.1632	High	High	1.83744	2.55335		High		2.24321		High		2.70673
	FVMQEEFSR	5	1	1	P11598		1172.55	0	8.57229e+06	0	0	2.6655e+07	0	0.0009857					High		1.65309			High		2.32092		High		2.82041
	SEPIPETNEGPVK	10	1	1	P11598		1396.71	0	4.47323e+07	0	0	7.06993e+07	0	0.009824		High		1.92434	High	High	1.59992	1.98934		High		1.75133		High		1.67876
	KTFSHELSDFGLESTTGEIPVVAIR	10	1	1	P11598		2733.42	0	0	4.30772e+07	21354584	2.16448e+07	0	4.474e-08						High		1.96085	High		4.66554		High	High	1.70642	1.52119	High
	DLLTAYYDVDYEK	5	1	1	P11598		1607.75	0	0	8.48522e+06	0	0	0	1.954e-05									High		3.87623						High
	TFSHELSDFGLESTTGEIPVVAIR	12	1	1	P11598		2605.32	0	0	4.73044e+07	3.85547e+07	3.6756e+07	0	0.01267		High		2.06552		High		1.52841	High		2.56968		High	High	3.73752	2.3144	High
	MDATANDVPSPYEVK	4	1	1	P11598	M1(Oxidation)	1652.76	0	0	0	0	4.95786e+06	0	0.0003422		High		3.7136						High		2.4408		High		3.50019
	RLAPEYEAAATR	3	1	1	P11598		1347.72	0	0	0	0	5.38966e+06	0	0.001514						High		3.17873						High		2.75329
	VDCTANTNTCNK	7	1	1	P11598	C3(Carbamidomethyl); C10(Carbamidomethyl)	1397.59	0	0	0	0	2.27559e+07	0	0.00026		High		2.5425						High		1.68332		High		3.49639
	FAHTNVESLVK	2	1	1	P11598		1244.68	0	0	0	0	1.8589e+07	0	0.04813		High		1.63587										High		1.13735
	TADGIVSHLKK	3	1	1	P11598		1168.68	0	0	0	0	8992117	0	0.002514						High		3.51208						High		3.212
	GFPTIYFSPANKK	3	1	1	P11598		1469.8	0	0	0	0	1.72058e+07	0	0.01872						High		2.37951						High		1.70564
	TFLDAGHK	1	1	1	P11598		888.465	0	0	0	0	0	0	0.01125						High		1.88911
	YLKSEPIPETNEGPVK	1	1	1	P11598		1800.96	0	0	0	0	2.18189e+06	0	0.00017														High		3.48626
	LSKDPNIVIAK	3	1	1	P11598		1197.73	0	0	0	0	3.22913e+07	0.001	0.06639		High		2.27622										High		1.98807
	FVMQEEFSR	2	1	1	P11598	M3(Oxidation)	1188.54	0	0	0	0	0	0.001	0.0377		High		1.62249		High		2.29717
	FIQESIFGLCPHMTEDNKDLIQGK	2	1	1	P11598	C10(Carbamidomethyl); M13(Oxidation)	2836.39	0	0	0	0	2.71457e+06	0.007	0.119						High		1.67241						High		2.28324
Q6P6Q2	Keratin, type II cytoskeletal 5 OS=Rattus norvegicus (Rat) OX=10116 GN=Krt5 PE=1 SV=1 - [K2C5_RAT]	56.6	8	25	33	143	1.71821e+07	1.14375e+07	4.34928e+07	2.76502e+07	3.25735e+07	6.29607	4.86	4	5	6.75837	5.38	3	3	8.75131	2.08	1	2	7.96478	2.08	1	2	16.4425	6.6	2	4	576	61.7877	7.79639
	Sequence	# PSMs	# Proteins	# Protein Groups	Protein Group Accessions	Modifications	MH+ [Da]	A2: Area	B2: Area	C2: Area	D2: Area	J2: Area	q-Value	PEP	A4	G4	XCorr A4	XCorr G4	B4	H4	XCorr B4	XCorr H4	C4	I4	XCorr C4	XCorr I4	D4	J4	XCorr D4	XCorr J4	E4
	SLDLDSIIAEVK	29	6	3	Q6P6Q2;Q4FZU2;Q6IG05		1302.72	4.14682e+07	2.02433e+07	4.34928e+07	2.76502e+07	2.60833e+08	0	6.834e-05	High	High	2.41283	3.59882	High	High	2.51602	2.69942	High	High	4.38498	1.8329	High	High	4.01811	2.78887	High
	KLLEGEECR	5	8	5	Q6IG02;Q6IG00;Q6P6Q2;Q6IG05;Q6IFZ5	C8(Carbamidomethyl)	1133.57	899040	1.56839e+06	0	0	26397166	0	0.0005322	High		1.944		High		1.81514							High		2.63661
	LLEGEECR	4	8	5	Q6IG02;Q6IG00;Q6P6Q2;Q6IG05;Q6IFZ5	C7(Carbamidomethyl)	1005.47	6341368	0	0	0	5.48753e+07	0	0.0114	High		1.42647											High		1.48132
	WTLLQEQGTK	7	1	1	Q6P6Q2		1203.65	0	1.25008e+07	0	0	1.3884e+08	0	1.011e-08					High		2.42722			High		1.99421		High		2.16559
	SNIGYGSGLGSGIGGFASDIGPLLNR	10	1	1	Q6P6Q2		2479.29	0	0	0	0	55799837	0	2.589e-06														High		4.19722	High
	LSGEGVGPVNISVVTNSLSSGYGGR	11	1	1	Q6P6Q2		2406.25	0	0	0	0	1.69697e+08	0	1.743e-09		High		3.34947										High		3.54318
	YEELQQTAGR	4	1	1	Q6P6Q2		1194.59	0	0	0	0	1.88511e+08	0	0.0005914		High		1.54512										High		3.63236
	SRTEAESWYQTK	5	1	1	Q6P6Q2		1485.71	0	0	0	0	40349812	0	0.003189		High		3.11834						High		2.21742		High		3.54232
	VSLGGAYGAGGYGSR	8	1	1	Q6P6Q2		1371.68	0	0	0	0	2.24946e+08	0	1.535e-05		High		2.88681										High		3.47184
	GLGSGLSVGGSGFSASSGQGGGFSSGGGSSSSVK	3	1	1	Q6P6Q2		2850.34	0	0	0	0	3.94231e+07	0	0.000281														High		2.30202
	TEAESWYQTK	6	1	1	Q6P6Q2		1242.58	0	0	0	0	4.78649e+07	0	0.004467		High		2.27854										High		2.72966
	SFSAASAITPSVSR	6	1	1	Q6P6Q2		1380.73	0	0	0	0	2.78981e+08	0	0.002966		High		1.77263										High		3.38895
	FASFIDKVR	3	15	8	Q6IMF3;Q6IG00;Q6P6Q2;Q4FZU2;Q6IG04;Q6IG05;Q10758;Q6IFZ5		1082.61	0	0	0	0	2.2633e+07	0	0.002283														High		2.56002
	AQYEDIANR	3	3	2	Q6P6Q2;Q6IG05		1079.52	0	0	0	0	1.5245e+08	0	0.0002703														High		2.5132
	ISFSSGGGSFR	6	1	1	Q6P6Q2		1101.54	0	0	0	0	2.52811e+08	0	0.001608		High		3.14388										High		2.69686
	HEISEMNR	4	1	1	Q6P6Q2		1015.47	0	0	0	0	1.97608e+07	0	0.002436														High		2.50901
	VDALMDEINFMK	1	1	1	Q6P6Q2	M5(Oxidation); M11(Oxidation)	1457.68	0	0	0	0	0	0	0.001146										High		2.52362
	NKYEDEINKR	2	4	2	Q6P6Q2;Q10758		1308.67	0	0	0	0	2.11234e+07	0	0.009545										High		1.71508		High		2.61189
	RGLGSGLSVGGSGFSASSGQGGGFSSGGGSSSSVK	1	1	1	Q6P6Q2		3006.45	0	0	0	0	1.41015e+07	0	4.427e-05														High		3.38453
	NKLTELEEALQK	2	1	1	Q6P6Q2		1415.79	0	0	0	0	1.88331e+07	0	0.0001212														High		3.27907
	NTKHEISEMNR	2	1	1	Q6P6Q2		1358.66	0	0	0	0	1.81606e+07	0	0.02045														High		2.51068
	LALDVEIATYR	2	6	6	Q6IG02;Q6IG00;Q6P6Q2;Q4FZU2;Q6IG05;Q6IFZ5		1263.71	0	0	0	0	1.20032e+07	0	0.0007651														High		2.33779
	LTELEEALQK	2	1	1	Q6P6Q2		1173.65	0	0	0	0	1.91486e+07	0	0.0137														High		2.05568
	FVSTTSSSR	2	1	1	Q6P6Q2		971.487	0	0	0	0	2.15982e+07	0	0.03072														High		1.97822
	FLEQQNK	5	19	7	Q10758;Q6IG00;Q6P6Q2;Q4FZU2;Q6IG05;P31000;Q6IFZ5		906.475	3.73662e+06	0	0	0	3.55129e+08	0.001	0.007828	High	High	1.50076	2.14008		High		2.01767						High		1.45625
	QCANLQNAIAEAEQR	1	1	1	Q6P6Q2	C2(Carbamidomethyl)	1715.83	0	0	0	0	0	0.001	0.004472
	VLDTKWTLLQEQGTK	1	1	1	Q6P6Q2		1759.98	0	0	0	0	1.24761e+06	0.001	0.05046														High		2.50505
	SLYNVGGSKR	1	1	1	Q6P6Q2		1080.59	0	0	0	0	3.1595e+07	0.001	0.0468														High		1.94208
	EYQELMNTK	2	1	1	Q6P6Q2		1155.54	0	0	0	0	0	0.002	0.1		High		1.40205
	LRSEIDNVKK	1	1	1	Q6P6Q2		1201.7	0	0	0	0	0	0.002	0.04851						High		1.69533
	SLYNVGGSK	2	1	1	Q6P6Q2		924.486	0	0	0	0	3.51394e+07	0.004	0.087														High		1.49567
	TEAESWYQTKYEELQQTAGR	1	1	1	Q6P6Q2		2418.15	0	0	0	0	1.37638e+07	0.007	0.1181														High		2.03225
	TTFSSVSR	1	1	1	Q6P6Q2		884.457	0	0	0	0	5.94292e+07	0.008	0.1244														High		1.78362
P19804	Nucleoside diphosphate kinase B OS=Rattus norvegicus (Rat) OX=10116 GN=Nme2 PE=1 SV=1 - [NDKB_RAT]	56.58	2	8	8	54	1.88297e+07	1.85774e+07	7.70309e+06	1.49084e+07	1.52345e+07	10.8527	28.29	3	4	15.8638	34.21	4	7	2.71139	15.79	2	3	4.23078	19.08	2	2	2.28878	9.87	1	2	152	17.2719	7.44482
	Sequence	# PSMs	# Proteins	# Protein Groups	Protein Group Accessions	Modifications	MH+ [Da]	A2: Area	B2: Area	C2: Area	D2: Area	J2: Area	q-Value	PEP	A4	G4	XCorr A4	XCorr G4	B4	H4	XCorr B4	XCorr H4	C4	I4	XCorr C4	XCorr I4	D4	J4	XCorr D4	XCorr J4	E4
	NIIHGSDSVESAEK	7	2	1	P19804		1485.73	1.03038e+07	1.269e+07	0	0	3.05342e+07	0	0.0001001	High	High	3.09959	2.74824	High	High	2.66035	2.59877		High		1.61453		High		3.20347
	VMLGETNPADSKPGTIR	14	2	1	P19804		1785.94	1.68821e+07	1.63697e+07	0	0	3.25055e+07	0	2.189e-05	High	High	3.03236	2.77055	High	High	2.50107	3.4071		High		2.19519		High		3.0772
	TFIAIKPDGVQR	12	2	1	P19804		1344.78	2.93031e+07	2.66723e+07	0	0	7.10747e+07	0	0.001234	High	High	2.41902	2.3534	High	High	2.51336	2.04408		High		2.3617		High		2.52631
	VMLGETNPADSKPGTIR	2	2	1	P19804	M2(Oxidation)	1801.93	0	8.05604e+06	0	0	0	0	0.001536					High		2.37622
	GDFCIQVGR	6	2	1	P19804	C4(Carbamidomethyl)	1051.51	0	0	461397	0	2.08498e+07	0	0.009273		High		2.6357		High		2.60283	High	High	2.71139	2.50736		High		2.58487
	EIGLWFKPEELIDYK	5	1	1	P19804		1879.99	0	0	1.49448e+07	2.05852e+07	0	0	0.003338									High		1.94009		High		1.71244		High
	NIIHGSDSVESAEKEIGLWFKPEELIDYK	1	1	1	P19804		3346.7	0	0	0	9.23172e+06	0	0	0.02227													High		4.23078
	DRPFFPGLVK	4	1	1	P19804		1175.67	0	0	0	0	2.21566e+07	0	0.01666						High		1.98783						High		2.72854
	GLVGEIIKR	3	2	1	P19804		984.629	0	0	0	0	1.90041e+07	0.001	0.05567					High	High	1.61184	1.59495						High		1.60386
P02767	Transthyretin OS=Rattus norvegicus (Rat) OX=10116 GN=Ttr PE=1 SV=1 - [TTHY_RAT]	56.46	1	6	6	47	2.12127e+07	1.00715e+07	3.63993e+07	2.6237e+07	1.50103e+07	19.2839	51.02	4	8	7.11369	19.05	2	3	7.09332	31.97	2	3	5.16379	31.97	2	3	3.66031	16.33	1	1	147	15.7099	6.16357
	Sequence	# PSMs	# Proteins	# Protein Groups	Protein Group Accessions	Modifications	MH+ [Da]	A2: Area	B2: Area	C2: Area	D2: Area	J2: Area	q-Value	PEP	A4	G4	XCorr A4	XCorr G4	B4	H4	XCorr B4	XCorr H4	C4	I4	XCorr C4	XCorr I4	D4	J4	XCorr D4	XCorr J4	E4
	TAESGELHGLTTDEK	13	1	1	P02767		1587.77	1.90806e+07	4.84234e+06	0	0	1.87278e+07	0	4.802e-06	High	High	3.62453	4.23227	High	High	2.38344	3.83395		High		3.33785		High		4.75148
	TADGSWEPFASGK	14	1	1	P02767		1352.63	3.42579e+07	1.53006e+07	0	0	2.72651e+07	0	0.0002039	High	High	2.83955	2.34172	High	High	2.45527	3.01116		High		2.89332		High		3.41915
	ALGISPFHEYAEVVFTANDSGHR	5	1	1	P02767		2517.25	1.02996e+07	0	4.27243e+07	3.17111e+07	0	0	0.002843	High		2.06929			High		2.60599	High		2.02628		High		2.45881
	HYTIAALLSPYSYSTTAVVSNPQN	12	1	1	P02767		2597.3	9.3826e+06	0	3.00743e+07	2.07628e+07	1.25e+07	0	0.000162	High	High	1.82048	1.48569		High		1.94321	High		4.0772		High	High	2.70498	1.91129	High
	KTADGSWEPFASGK	1	1	1	P02767		1480.72	0	0	0	0	0	0	0.004208						High		3.09688
	TAESGELHGLTTDEKFTEGVYR	2	1	1	P02767		2440.2	0	0	0	0	1.07097e+07	0	0.003457						High		2.16043						High		2.07952
P61206	ADP-ribosylation factor 3 OS=Rattus norvegicus (Rat) OX=10116 GN=Arf3 PE=2 SV=2 - [ARF3_RAT]	55.8	4	4	9	41	7.08575e+06	2.19551e+06	2.71038e+07	1.0275e+07	2.66727e+07	6.70557	18.78	3	3	2.12234	12.71	2	2	10.0284	11.6	1	3	15.1372	22.65	3	4	6.61018	11.6	1	2	181	20.5877	7.43018
	Sequence	# PSMs	# Proteins	# Protein Groups	Protein Group Accessions	Modifications	MH+ [Da]	A2: Area	B2: Area	C2: Area	D2: Area	J2: Area	q-Value	PEP	A4	G4	XCorr A4	XCorr G4	B4	H4	XCorr B4	XCorr H4	C4	I4	XCorr C4	XCorr I4	D4	J4	XCorr D4	XCorr J4	E4
	QDLPNAMNAAEITDK	8	3	1	P61206		1630.79	2.39157e+06	2.29967e+06	0	0	6.58898e+06	0	5.39e-05	High	High	3.08977	2.04641	High	High	2.12234	2.13115		High		2.7547		High		3.51195
	ILMVGLDAAGK	5	6	3	P61206;P61751;P84083		1087.63	1.53113e+07	0	0	0	25298034	0	0.0003919	High		1.93892			High		2.63166		High		1.7669		High		2.13968
	MLAEDELR	5	4	1	P61206		976.485	3.5544e+06	2.09135e+06	0	0	5.07543e+06	0	0.01358	High		1.67689		High	High	1.04488	1.58117						High		1.94677
	LGEIVTTIPTIGFNVETVEYK	10	6	3	P61206;P61751;P84083		2323.26	0	0	2.71038e+07	2.23558e+07	7.69483e+06	0	0.01039		High		1.65186		High		1.38814	High		3.80561		High	High	4.74282	1.83546	High
	LKLGEIVTTIPTIGFNVETVEYK	1	6	3	P61206;P61751;P84083		2564.44	0	0	0	4.7503e+06	0	0	0.05112													High		3.78555
	MLAEDELRDAVLLVFANK	1	3	1	P61206	M1(Oxidation)	2063.09	0	0	0	3.719e+06	0	0	0.01821													High		3.03499
	ILMVGLDAAGK	5	6	3	P61206;P61751;P84083	M3(Oxidation)	1103.62	0	0	0	0	3.7179e+06	0	0.05451		High		1.99377		High		1.9409						High		1.92566
	QDLPNAMNAAEITDK	1	3	1	P61206	M7(Oxidation)	1646.79	0	0	0	0	0	0	0.00275		High		2.18237
	NISFTVWDVGGQDK	3	4	1	P61206		1565.78	0	0	0	0	5.29829e+06	0	2.79e-05						High		2.40059						High		3.49473
	HYFQNTQGLIFVVDSNDRER	1	6	3	P61206;P61751;P84083		2438.21	0	0	0	0	1.01199e+07	0.001	0.06322														High		1.51847
	DAVLLVFANK	1	4	2	P61206;P84083		1089.64	0	0	0	0	0	0.006	0.1029						High		1.12264
P01836	Ig kappa chain C region, A allele OS=Rattus norvegicus (Rat) OX=10116 GN=RGD:1562743 PE=1 SV=1 - [KACA_RAT]	55.66	1	2	6	129	1.50948e+08	1.06207e+08	4.44776e+07	1.53703e+07	1.60629e+07	25.5133	25.47	2	14	17.2059	25.47	2	12	28.2985	25.47	2	8	21.9886	25.47	2	7	27.1371	25.47	2	8	106	11.7246	5.16064
	Sequence	# PSMs	# Proteins	# Protein Groups	Protein Group Accessions	Modifications	MH+ [Da]	A2: Area	B2: Area	C2: Area	D2: Area	J2: Area	q-Value	PEP	A4	G4	XCorr A4	XCorr G4	B4	H4	XCorr B4	XCorr H4	C4	I4	XCorr C4	XCorr I4	D4	J4	XCorr D4	XCorr J4	E4
	DGVLDSVTDQDSK	21	3	2	P01836;F1LTN6		1378.65	2.13145e+08	1.67654e+08	0	0	2.19101e+08	0	0.001285	High	High	3.06946	3.00015	High	High	2.36978	3.28565		High		2.83711		High		3.36012
	DSTYSMSSTLSLTK	64	3	2	P01836;F1LTN6		1520.72	8.87512e+07	4.47611e+07	1.65415e+07	3.44701e+06	1.14115e+08	0	4.57e-05	High	High	2.74186	2.82224	High	High	2.31633	2.42426	High	High	3.91597	2.03433	High	High	2.47541	2.82895	High
	DSTYSMSSTLSLTK	24	3	2	P01836;F1LTN6	M6(Oxidation)	1536.73	3.55292e+07	3.37855e+07	0	0	3.87966e+07	0	2.223e-07	High	High	1.73339	3.02924	High	High	2.04714	2.56552		High		2.40799		High		2.98053
	DGVLDSVTDQDSKDSTYSMSSTLSLTK	5	3	2	P01836;F1LTN6	M19(Oxidation)	2896.34	0	0	1.38539e+07	2.60792e+06	0	0	1.044e-11									High		4.76705		High		4.01524		High
	DGVLDSVTDQDSKDSTYSMSSTLSLTK	11	3	2	P01836;F1LTN6		2880.34	0	0	7.24136e+07	2.72937e+07	1.00667e+08	0	0.03144									High		4.035		High	High	4.76056	1.71865	High
	TSSSPVVKSFNR	1	3	2	P01836;F1LTN6		1308.7	0	0	0	0	0	0	0.01727						High		2.57996
	WKIDGSEQR	1	1	1	P01836		1118.57	0	0	0	0	0	0	0.00418										High		2.01476
	HNLYTCEVVHK	2	1	1	P01836	C6(Carbamidomethyl)	1399.69	0	0	0	0	0	0.001	0.01357										High		1.45459
P04636	Malate dehydrogenase, mitochondrial OS=Rattus norvegicus (Rat) OX=10116 GN=Mdh2 PE=1 SV=2 - [MDHM_RAT]	55.33	1	14	14	61	5.90292e+06	9.33702e+06	1.05969e+07	8.66294e+06	0	10.2791	23.96	6	7	12.1232	29.29	7	9	15.1663	12.13	2	4	5.55866	5.62	1	1		0			338	35.6608	8.67529
	Sequence	# PSMs	# Proteins	# Protein Groups	Protein Group Accessions	Modifications	MH+ [Da]	A2: Area	B2: Area	C2: Area	D2: Area	J2: Area	q-Value	PEP	A4	G4	XCorr A4	XCorr G4	B4	H4	XCorr B4	XCorr H4	C4	I4	XCorr C4	XCorr I4	D4	J4	XCorr D4	XCorr J4	E4
	AGAGSATLSMAYAGAR	8	1	1	P04636		1454.72	5.51937e+06	7.99255e+06	0	0	8.36731e+06	0	7.266e-08	High	High	3.62644	2.786	High	High	3.07789	2.88302		High		2.25221		High		2.59318
	VAVLGASGGIGQPLSLLLK	7	1	1	P04636		1793.1	4.0313e+06	1.65837e+06	1.37947e+07	8.66294e+06	7.2567e+06	0	1.602e-06	High		1.70621		High		1.39653		High		6.07674		High	High	5.55866	2.07251
	ANTFVAELK	3	1	1	P04636		992.552	6.99508e+06	0	0	0	6.35175e+06	0	0.004336	High		1.68497											High		1.75646
	VDFPQDQLATLTGR	10	1	1	P04636		1560.81	824874	0	0	0	8.83204e+06	0	0.0004181	High		1.64443		High	High	1.74119	2.86889						High		2.92885
	IFGVTTLDIVR	4	1	1	P04636		1233.74	5.19431e+06	0	0	0	1.02653e+07	0	0.00272	High	High	1.61709	1.39543		High		2.0968						High		2.06795
	EGVIECSFVQSK	6	1	1	P04636	C6(Carbamidomethyl)	1382.68	0	4.698e+06	0	0	4.94084e+06	0	7.342e-06		High		2.37181	High	High	2.25072	2.06158		High		2.01261		High		1.78021
	GCDVVVIPAGVPR	4	1	1	P04636	C2(Carbamidomethyl)	1338.73	0	4.1315e+06	0	0	9.99367e+06	0	0.001741					High		2.20779							High		3.20536
	ETECTYFSTPLLLGK	3	1	1	P04636	C4(Carbamidomethyl)	1758.88	0	2.81304e+06	0	0	3.89694e+06	0	0.006196					High	High	1.27939	1.68949						High		2.65032
	AGAGSATLSMAYAGAR	3	1	1	P04636	M10(Oxidation)	1470.71	0	2.04304e+06	0	0	0	0	0.03821		High		2.01312	High		1.19329
	IQEAGTEVVK	4	1	1	P04636		1073.59	0	1.53205e+07	0	0	2.11138e+07	0	0.01783					High		1.16385							High		2.40772
	LTLYDIAHTPGVAADLSHIETR	2	1	1	P04636		2393.27	0	0	7.39923e+06	0	9.1302e+06	0	0.003051									High		1.93128			High		2.36214
	TIIPLISQCTPK	2	1	1	P04636	C9(Carbamidomethyl)	1370.79	0	0	0	0	6.71826e+06	0	0.01991														High		1.81079
	MIAEAIPELK	2	1	1	P04636		1114.63	0	0	0	0	6.29499e+06	0	0.006271						High		1.87936						High		1.94568
	VNVPVIGGHAGK	2	1	1	P04636		1147.67	0	0	0	0	0	0.001	0.03808						High		2.2737
	FVFSLVDAMNGK	1	1	1	P04636		1327.69	2.05203e+06	0	0	0	0	0.009	0.06455	High		1.1769
Q6IFV1	Keratin, type I cytoskeletal 14 OS=Rattus norvegicus (Rat) OX=10116 GN=Krt14 PE=2 SV=1 - [K1C14_RAT]	54.85	14	11	27	114	3.77446e+07	1.73194e+06	0	0	0	16.146	3.3	2	8	2.17903	4.12	2	2		0				0				0			485	52.6509	5.16064
	Sequence	# PSMs	# Proteins	# Protein Groups	Protein Group Accessions	Modifications	MH+ [Da]	A2: Area	B2: Area	C2: Area	D2: Area	J2: Area	q-Value	PEP	A4	G4	XCorr A4	XCorr G4	B4	H4	XCorr B4	XCorr H4	C4	I4	XCorr C4	XCorr I4	D4	J4	XCorr D4	XCorr J4	E4
	VTMQNLNDR	15	6	3	Q6IFW6;Q6IFV1;Q6IFU9		1090.54	3.82672e+07	0	0	0	2.73584e+08	0	4.243e-06	High	High	3.18566	2.31951		High		2.96885		High		2.97128		High		3.11477
	VTMQNLNDR	11	6	3	Q6IFW6;Q6IFV1;Q6IFU9	M3(Oxidation)	1106.53	1.26596e+07	0	0	0	3.74139e+07	0	0.001207	High	High	2.4549	1.77437		High		2.13061		High		1.82839		High		2.39058
	LAADDFR	7	15	5	Q6IFW6;Q6IFV4;Q6IFV1;Q6IFU8;Q6IFU7		807.406	3.72219e+07	0	0	0	4.56579e+07	0	0.01037	High	High	1.99333	2.3167						High		2.11946		High		1.59351
	VLDELTLAR	7	6	3	Q6IFV1;Q6IFU8;Q6IFU7		1029.6	0	2.79091e+06	0	0	1.52781e+07	0	0.01123					High		2.17903			High		1.95532		High		2.35876
	CEMEQQNQEYK	4	2	2	Q6IFV1;Q6IFU8	C1(Carbamidomethyl)	1486.61	0	672978	0	0	2.17292e+07	0	2.197e-06					High		1.47258							High		3.37877
	ALEEANSDLEVK	4	2	2	Q6IFV1;Q6IFU9		1317.67	0	0	0	0	2.72851e+08	0	1.338e-06														High		3.82131
	LLEGEDAHLSSAQFSSSSQFSSGSQSSR	5	1	1	Q6IFV1		2916.35	0	0	0	0	7.441e+07	0	1.188e-05														High		3.46659
	GQVGGDVNVEMDAAPGVDLSR	3	2	2	Q6IFV1;Q6IFU7	M11(Oxidation)	2102.01	0	0	0	0	1.39529e+07	0	6.011e-07										High		1.03784		High		4.33652
	GQVGGDVNVEMDAAPGVDLSR	11	2	2	Q6IFV1;Q6IFU7		2086.01	0	0	0	0	4.93634e+07	0	5.036e-06														High		4.58849
	MSSVLAGGSCR	3	2	2	Q6IFV1;Q6IFU9	C10(Carbamidomethyl)	1124.53	0	0	0	0	114440664	0	5.17e-08		High		2.47856										High		2.39071
	TRLEQEIATYR	6	7	5	Q6IFV4;Q6IFV1;Q6IFU8;Q6IFU7;Q6IFU9		1379.74	0	0	0	0	7.00174e+07	0	0.001744						High		1.97796		High		2.29424		High		2.80422
	MSSVLAGGSCR	3	2	2	Q6IFV1;Q6IFU9	M1(Oxidation); C10(Carbamidomethyl)	1140.52	0	0	0	0	36541462	0	0.0009402														High		2.54098
	EVATNSELVQSGK	2	2	2	Q6IFV1;Q6IFU8		1361.7	0	0	0	0	2.00962e+08	0	8.544e-05														High		3.56293
	LEQEIATYR	1	9	5	Q6IFV4;Q6IFV1;Q6IFU8;Q6IFU7;Q6IFU9		1122.59	0	0	0	0	0	0	0.0001156
	DAEDWFFTK	4	1	1	Q6IFV1		1158.52	0	0	0	0	9.45554e+07	0	0.002463														High		2.23628
	APSTYGGMSR	4	1	1	Q6IFV1		1026.48	0	0	0	0	1.6087e+08	0	0.004609														High		2.55164
	ASLENNLEETKGR	2	1	1	Q6IFV1		1460.74	0	0	0	0	2.03338e+07	0	0.005616														High		2.77943
	VVSTHEQVLR	3	1	1	Q6IFV1		1167.66	0	0	0	0	1.00004e+08	0	0.0002496														High		2.85097
	ASLENNLEETK	2	1	1	Q6IFV1		1247.62	0	0	0	0	4.00718e+07	0	0.005715		High		1.64787										High		2.58078
	INVESDINGLR	1	1	1	Q6IFV1		1229.66	0	0	0	0	1.78173e+06	0	0.0001023														High		3.40899
	LATYLDKVR	2	2	2	Q6IFV1;Q6IFU9		1078.64	0	0	0	0	2.4176e+07	0	0.003618														High		2.99454
	ILNEMRDQYEK	4	2	2	Q6IFV1;Q6IFU7		1438.71	0	0	0	0	18080797	0	0.01408														High		2.46721
	NHEEEMASMR	1	1	1	Q6IFV1		1233.51	0	0	0	0	1.08918e+07	0	0.01428														High		2.10703
	TMQNLEIELQSQLSMK	2	1	1	Q6IFV1		1892.97	0	0	0	0	2.5897e+06	0	0.003092														High		1.74911
	IRDWYQR	1	2	2	Q6IFV1;Q6IFU9		1036.54	0	0	0	0	1.4979e+08	0.001	0.0618														High		2.5381
	TKFETEQSLR	1	1	1	Q6IFV1		1238.65	0	0	0	0	8.79038e+06	0.001	0.05037														High		2.49933
	KDAEDWFFTK	1	1	1	Q6IFV1		1286.62	0	0	0	0	1.57134e+07	0.001	0.05033														High		2.19376
	APSTYGGMSR	1	1	1	Q6IFV1	M8(Oxidation)	1042.47	0	0	0	0	1.57073e+07	0.001	0.03891														High		1.88744
	QFTSSSSMK	1	2	2	Q6IFV1;Q6IFU9		1002.46	0	0	0	0	6.48638e+07	0.003	0.07948														High		1.28075
	LATYLDK	1	2	2	Q6IFV1;Q6IFU9		823.464	0	0	0	0	0	0.006	0.06241
	SEISELRR	1	2	2	Q6IFV1;Q6IFU8		989.545	0	0	0	0	7.07796e+07	0.006	0.1128														High		1.64912
A0A0H2UHM7	Tubulin alpha chain OS=Rattus norvegicus (Rat) OX=10116 GN=LOC100909441 PE=3 SV=1 - [A0A0H2UHM7_RAT]	54.46	3	1	19	267	2.79692e+07	2.39316e+07	5.12662e+07	4.7188e+07	5.30187e+07	40.0494	39.29	12	20	39.511	32.59	10	23	80.7368	32.37	9	22	52.9436	25.67	7	17	49.6775	17.63	5	14	448	49.7744	5.09717
	Sequence	# PSMs	# Proteins	# Protein Groups	Protein Group Accessions	Modifications	MH+ [Da]	A2: Area	B2: Area	C2: Area	D2: Area	J2: Area	q-Value	PEP	A4	G4	XCorr A4	XCorr G4	B4	H4	XCorr B4	XCorr H4	C4	I4	XCorr C4	XCorr I4	D4	J4	XCorr D4	XCorr J4	E4
	AVFVDLEPTVIDEVR	29	4	3	P68370;Q6P9V9;A0A0H2UHM7		1701.91	3.02914e+07	1.80953e+07	27029563	9.20991e+06	6.40045e+07	0	0.001206	High	High	3.57043	4.08722	High	High	3.7551	2.75325	High	High	4.59163	2.46045	High	High	4.17551	3.40275	High
	TIQFVDWCPTGFK	16	5	2	P68370;A0A0H2UHM7	C8(Carbamidomethyl)	1598.79	9.19203e+06	11925266	8.48443e+06	0	1.96927e+07	0	0.0003924	High	High	2.62401	2.9998	High	High	2.32559	3.09745	High	High	3.89219	2.78623		High		3.31652
	IHFPLATYAPVISAEK	32	6	3	P68370;Q6P9V9;A0A0H2UHM7		1756.98	9.99226e+06	1.01613e+07	1.37051e+07	2.75337e+06	8.23702e+07	0	0.0002684	High	High	2.59365	2.57247	High	High	2.69149	3.01485	High	High	3.00468	2.81046	High	High	2.53617	2.93911
	DVNAAIATIK	9	5	3	P68370;Q6P9V9;A0A0H2UHM7		1015.59	2.55362e+07	0	0	0	5.13111e+07	0	6.29e-05	High		2.39223			High		2.07806		High		1.69713		High		2.25595
	LISQIVSSITASLR	27	5	2	Q6P9V9;A0A0H2UHM7		1487.89	1.33371e+07	6.12949e+06	4.61217e+07	5.04406e+07	0	0	7.974e-05	High	High	2.33453	1.95156	High		2.12488		High		4.62827		High	High	4.20342	1.59165	High
	FDGALNVDLTEFQTNLVPYPR	26	7	3	P68370;Q6P9V9;A0A0H2UHM7		2409.22	9894611	1.17684e+07	8.06473e+07	8.19136e+07	2.55256e+07	0	1.002e-10	High	High	2.32471	3.5046	High	High	2.30015	2.56754	High	High	5.28458	3.7133	High	High	3.92368	3.15707	High
	TIGGGDDSFNTFFSETGAGK	35	5	3	P68370;Q6P9V9;A0A0H2UHM7		2007.92	28079908	3.85724e+07	0	899868	7.61641e+07	0	5.948e-20	High	High	2.28345	3.35526	High	High	2.46383	3.34083	High	High	4.04498	4.27889	High	High	3.67498	3.37499
	AVCMLSNTTAIAEAWAR	15	7	3	P68370;Q6P9V9;A0A0H2UHM7	C3(Carbamidomethyl)	1864.91	3.5613e+06	3.69097e+06	7.81563e+06	0	1.15606e+07	0	6.647e-06	High	High	2.22461	1.80992	High	High	2.80658	2.34816	High	High	4.42433	2.77441		High		3.39039
	AVCMLSNTTAIAEAWAR	8	7	3	P68370;Q6P9V9;A0A0H2UHM7	C3(Carbamidomethyl); M4(Oxidation)	1880.92	2.8003e+06	0	0	0	8.16997e+06	0	1.708e-05	High	High	2.09891	2.21092	High	High	2.02439	3.071		High		1.84916		High		3.65544
	AFVHWYVGEGMEEGEFSEAR	8	7	3	P68370;Q6P9V9;A0A0H2UHM7		2330.04	1.03897e+07	0	0	9.20877e+06	1.37397e+07	0	5.606e-08	High		2.07537			High		3.52437	High		4.13323		High	High	3.22836	4.62991
	YMACCLLYR	12	6	3	P68370;Q6P9V9;A0A0H2UHM7	C4(Carbamidomethyl); C5(Carbamidomethyl)	1249.57	1.00538e+07	1.15753e+07	0	0	3.10231e+07	0	0.00048	High	High	1.80174	1.08977	High	High	1.51912	2.16227		High		1.72965		High		1.93952
	EIIDLVLDR	13	4	3	P68370;Q6P9V9;A0A0H2UHM7		1085.62	2.32203e+07	1.51272e+07	3.9932e+06	3011265	2.75533e+07	0	0.0001294	High		1.70819		High	High	1.69635	1.56968	High		2.62134		High	High	2.39209	1.82078	High
	AFVHWYVGEGMEEGEFSEAR	3	7	3	P68370;Q6P9V9;A0A0H2UHM7	M11(Oxidation)	2346.02	0	0	6.99262e+06	0	0	0	4.372e-07									High	High	3.87364	1.79699					High
	NLDIERPTYTNLNR	7	7	3	P68370;Q6P9V9;A0A0H2UHM7		1718.9	0	0	0	0	8.49587e+07	0	5.69e-06		High		2.29511		High		2.7358		High		3.13976		High		2.71614
	VGINYQPPTVVPGGDLAR	7	2	1	A0A0H2UHM7		1853.01	0	0	0	0	29370782	0	4.029e-07		High		2.09423						High		2.42983		High		2.01269
	LDHKFDLMYAK	4	8	3	P68370;Q6P9V9;A0A0H2UHM7		1380.71	0	0	0	0	9.07586e+06	0	0.004051						High		2.14447						High		1.94939
	QLFHPEQLITGKEDAANNYAR	3	7	3	P68370;Q6P9V9;A0A0H2UHM7		2415.24	0	0	0	0	2.27278e+07	0	0.0006748						High		2.27114						High		2.68635
	EDAANNYAR	3	8	3	P68370;Q6P9V9;A0A0H2UHM7		1023.46	0	0	0	0	5.4029e+06	0	0.008253														High		2.41961
	QLFHPEQLITGK	6	7	3	P68370;Q6P9V9;A0A0H2UHM7		1410.79	1.00177e+07	9.15947e+06	0	0	3.09558e+07	0.001	0.01643	High		1.85134		High	High	1.87409	0.753722		High		1.29302		High		1.99247
	LSVDYGKK	3	6	3	P68370;Q6P9V9;A0A0H2UHM7		909.511	0	0	0	0	3.97202e+07	0.001	0.055						High		1.97162						High		1.77223
	EDMAALEK	1	5	3	P68370;Q6P9V9;A0A0H2UHM7		906.431	0	0	0	0	0	0.005	0.0396										High		1.14839
P01026	Complement C3 OS=Rattus norvegicus (Rat) OX=10116 GN=C3 PE=1 SV=3 - [CO3_RAT]	54.12	1	72	72	538	31971441	2.71569e+07	4.21547e+07	1.50352e+08	1.72794e+07	78.1989	21.71	29	45	48.6844	17.68	24	36	85.1268	13.95	13	29	62.8986	13.23	11	23	46.6965	7.16	6	13	1663	186.342	6.53662
	Sequence	# PSMs	# Proteins	# Protein Groups	Protein Group Accessions	Modifications	MH+ [Da]	A2: Area	B2: Area	C2: Area	D2: Area	J2: Area	q-Value	PEP	A4	G4	XCorr A4	XCorr G4	B4	H4	XCorr B4	XCorr H4	C4	I4	XCorr C4	XCorr I4	D4	J4	XCorr D4	XCorr J4	E4
	VLIEDGSGEAVLSR	26	1	1	P01026		1444.78	3.1881e+07	2.86944e+07	0	0	6.96139e+07	0	0.0002503	High	High	3.28974	3.92458	High	High	2.8067	3.5606		High		3.04842		High		3.79851
	SGSDEVQAGQER	29	1	1	P01026		1262.57	2.34787e+07	4.37437e+06	0	0	5.33324e+07	0	0.001212	High	High	3.23612	2.81816	High	High	2.09954	3.37148		High		2.66725		High		3.22483
	SDVDEDIIPEEDIISR	14	1	1	P01026		1844.9	1.79566e+07	1.04394e+07	0	0	3.92835e+07	0	2.934e-12	High	High	3.20873	2.74067	High	High	2.42231	2.95073		High		2.44402		High		2.50626
	ADIGCTPGSGK	13	1	1	P01026	C5(Carbamidomethyl)	1062.5	1.14743e+07	0	0	0	5.45213e+07	0	0.002792	High	High	2.97586	2.17709		High		3.37071		High		2.72132		High		2.8237
	ILLQGTPVAQMAEDAVDGER	42	1	1	P01026		2113.07	1.53676e+07	2.84579e+06	5.49173e+07	2.53845e+07	5.88011e+07	0	2.2e-08	High	High	2.97528	4.26622	High	High	2.91436	4.06995	High	High	5.52414	2.5123	High	High	5.04237	4.03697	High
	VYSYYNLEESCTR	15	1	1	P01026	C11(Carbamidomethyl)	1683.75	1.38208e+07	1.29236e+07	0	0	3.29253e+07	0	1.486e-05	High	High	2.88162	2.92948	High	High	2.58331	3.70587		High		2.68217		High		3.77972
	TVVIVIETPDGVPIKR	12	1	1	P01026		1736.05	5.36115e+06	0	3.2366e+07	1.3667e+07	2.40071e+07	0	0.006049	High		2.83287			High		2.87746	High		2.45286		High	High	2.73465	3.22311	High
	GQGTLSVVTVYHAK	6	1	1	P01026		1459.81	5925052	0	0	0	1.43881e+07	0	0.0003739	High	High	2.6574	2.68606		High		2.87794		High		2.49794		High		2.54794
	QKPDGVFQEDGPVIHQEMIGGFR	4	1	1	P01026		2584.29	4.84792e+06	0	9.31182e+06	0	3.34502e+07	0	0.0003965	High		2.62802						High		2.50573			High		2.23173
	ACEPGVDYVYK	11	1	1	P01026	C2(Carbamidomethyl)	1300.6	8.69426e+06	9.14473e+06	0	0	3.97506e+07	0	0.003551	High	High	2.42056	2.3865	High	High	2.27002	2.49996		High		2.2082		High		2.4899
	TVLTGATGHLNR	10	1	1	P01026		1239.69	2.4685e+07	9.76981e+06	0	0	6.88436e+07	0	7.599e-05	High	High	2.27022	3.07999	High	High	2.30672	3.31511		High		2.39598		High		3.33064
	AAVFNHFISDGVK	10	1	1	P01026		1404.74	3.46841e+06	0	0	0	1.31051e+07	0	2.288e-05	High	High	2.26593	2.56776		High		3.188		High		2.92919		High		3.7385
	SEETKQNEGFSLTAK	8	1	1	P01026		1668.82	6.50284e+06	0	0	0	2.59704e+07	0	0.0001425	High	High	2.2658	2.87336		High		3.17228		High		2.32098		High		3.60541
	SSMILDICTR	7	1	1	P01026	C8(Carbamidomethyl)	1195.59	3.44405e+06	1.81039e+06	0	0	5.63319e+06	0	0.0006506	High		2.08453		High	High	1.5572	2.3894						High		2.49441
	LVAYYTLIGANGQR	13	1	1	P01026		1538.85	1.08666e+07	0	0	0	2.27721e+07	0	1.076e-06	High	High	2.06292	2.86351		High		2.20206		High		2.73529		High		3.63602	High
	LSVNTPNNR	9	1	1	P01026		1014.54	3.43168e+07	0	0	0	9.3647e+07	0	0.00753	High	High	1.99596	2.06042		High		2.01156		High		2.02437		High		2.3261
	AFYEHAPK	9	1	1	P01026		962.483	1.78818e+07	1.23503e+07	0	0	7.19543e+07	0	2.012e-05	High	High	1.89671	1.52691	High	High	1.58808	1.94878						High		2.53518
	YYTYLVMNK	5	1	1	P01026		1194.6	9.30322e+06	8.78828e+06	0	0	2.52413e+07	0	0.01558	High		1.80619		High	High	1.51834	2.18895						High		1.5671
	LDKACEPGVDYVYK	4	1	1	P01026	C5(Carbamidomethyl)	1656.81	337245	0	0	0	3.26714e+06	0	8.98e-06	High		1.74074											High		3.50027
	VHQFFNVGLIQPGSVK	12	1	1	P01026		1769.99	10129434	3.22293e+06	0	0	2.0637e+07	0	1.037e-05	High		1.71838		High	High	2.19452	3.9866		High		2.94219		High		3.55494
	VELLHNPAFCSMATAK	4	1	1	P01026	C10(Carbamidomethyl)	1788.9	2.00387e+06	1.75041e+06	0	0	7.4794e+06	0	0.001864	High		1.70903		High	High	2.02151	2.60808						High		3.16314
	TIYTPGSTVFYR	12	1	1	P01026		1404.73	2.97165e+07	1.91198e+07	0	0	0	0	1.351e-05	High	High	1.60272	2.00579	High	High	1.92647	2.32694		High		2.4209
	AAVFNHFISDGVKK	4	1	1	P01026		1532.83	2.01096e+06	0	0	0	8.01663e+06	0	0.002556	High		1.5887			High		2.26367						High		2.74187
	KGYTQQLAFK	6	1	1	P01026		1183.66	6.84793e+06	2.84011e+06	0	0	19226634	0	0.02124	High	High	1.57012	2.06871	High		1.27766			High		1.74359		High		2.64426
	ILLQGTPVAQMAEDAVDGER	17	1	1	P01026	M11(Oxidation)	2129.08	4.98282e+06	0	7.24266e+06	2.51666e+06	1.52188e+07	0	4.43e-06	High	High	1.54668	1.69972		High		3.23438	High	High	4.00551	2.51487	High	High	2.29066	4.08316
	IGLQEVEVK	5	1	1	P01026		1014.59	1.64416e+07	1.10155e+07	0	0	0	0	0.0003415	High		1.51618		High	High	1.6589	1.16721						High		2.42613
	TMQAQPYSTMHNSNNYLHLSVSR	7	1	1	P01026		2679.28	7.21615e+06	0	5.53116e+06	0	3.02593e+07	0	2.193e-05	High		1.48727			High		2.75488	High		2.07295			High		1.78781
	IFTVDNNLLPVGK	19	1	1	P01026		1429.82	2.34431e+07	6.59753e+06	0	2.08175e+06	4.11096e+07	0	0.001195	High	High	1.32827	2.65352	High	High	2.44828	1.76486		High		2.43129	High	High	2.48138	2.37729
	LLWESGSLLR	6	1	1	P01026		1173.68	2.40465e+07	0	0	0	50573873	0	0.003331	High	High	1.05881	1.74929		High		1.09409		High		1.67138		High		1.54056
	EPGQDLVVLSLPITPEFIPSFR	8	1	1	P01026		2454.34	0	0	0	352966504	0	0	0.009334		High		2.78897	High	High	3.6749	2.03224					High		4.0731		High
	LITQGESCLK	2	1	1	P01026	C8(Carbamidomethyl)	1148.61	0	2.59462e+06	0	0	0	0	0.0008673					High	High	2.26308	2.53946
	RVPVVTQGSDAQALTQDDGVAK	15	1	1	P01026		2255.19	0	3.36564e+07	730770	1.10954e+06	1.21104e+08	0	2.125e-07		High		3.39275	High	High	1.84719	2.13575	High	High	2.87825	3.80224	High	High	1.82184	2.64349
	GYTQQLAFK	5	1	1	P01026		1055.56	0	9.89168e+06	0	0	2.98975e+07	0	0.006171					High	High	1.75963	2.78964						High		1.78672
	VELKPGDNLNVNFHLR	11	1	1	P01026		1865.03	0	2.12963e+06	2.05723e+07	7.35012e+06	5.6029e+07	0	2.799e-06					High	High	1.51422	3.30453	High		2.46511		High	High	2.37855	2.43895
	LPYSVVR	4	1	1	P01026		833.499	0	4.12535e+06	0	0	0	0	0.002106		High		0.856535	High	High	1.12561	1.75264
	FFKPAMPFDLMVFVTNPDGSPAR	6	1	1	P01026		2584.28	0	0	3.91809e+07	7.27063e+07	7.37513e+06	0	0.0001426						High		1.54713	High		4.61829		High	High	3.24324	1.65024	High
	FFKPAMPFDLMVFVTNPDGSPAR	11	1	1	P01026	M11(Oxidation)	2600.28	0	0	2.25872e+07	2.28704e+07	7.35577e+06	0	0.0003054									High		4.36828		High	High	3.47657	1.8851	High
	NYAGVFMDAGLTFK	1	1	1	P01026		1533.75	0	0	6.30187e+06	0	0	0	2.768e-06									High		4.33806
	EVVADSVWVDVK	2	1	1	P01026		1345.7	0	0	1.33099e+07	0	0	0	0.0007609									High		3.48206
	LESEETFILEAHDAQGDVPVTVTVQDFLK	3	1	1	P01026		3230.63	0	0	0	1.78984e+07	0	0	0.01253						High		1.84106	High		3.1559		High		4.01374
	QYLMWGLSSDLWGEKPNTSYIIGK	5	1	1	P01026		2786.4	0	0	1.07658e+07	2.43591e+07	0	0	0.06489									High		2.76174		High		3.41206		High
	GLEVSITAR	1	1	1	P01026		945.538	0	0	1.4512e+06	0	0	0	0.0001582									High		2.44172
	EYVLPSFEVLVEPTEK	7	1	1	P01026		1878.99	0	0	0	7.74055e+06	1.01929e+07	0	0.05397		High		2.63286						High		1.68927	High	High	4.34269	2.07863
	SHFPESWLWTIEELKEPEK	2	1	1	P01026		2385.19	0	0	0	1.32188e+06	0	0	0.1074													High		3.08423
	QYLMWGLSSDLWGEKPNTSYIIGK	1	1	1	P01026	M4(Oxidation)	2802.39	0	0	0	1.07932e+07	0	0	0.07084													High		2.2467
	CAEENCFMHQSQDQVSLNER	7	1	1	P01026	C1(Carbamidomethyl); C6(Carbamidomethyl)	2482.05	0	0	0	0	4.31188e+06	0	1.615e-05		High		3.88057		High		2.56083		High		2.16973		High		3.94769
	VLMDGVRPSSPEALVGK	4	1	1	P01026		1754.97	0	0	0	0	1.00599e+07	0	0.0001044						High		3.61843		High		2.09522		High		2.99971
	VTIKPAPETAK	3	1	1	P01026		1154.69	0	0	0	0	4.24291e+07	0	0.001094						High		1.80185						High		2.21061
	ISHSEEDCLSFK	9	1	1	P01026	C8(Carbamidomethyl)	1451.66	0	0	0	0	8.09887e+06	0	0.002189		High		2.00025		High		2.48016		High		1.14487		High		2.41991
	FYHPEKDDGMLSK	6	1	1	P01026		1566.73	0	0	0	0	1.09323e+07	0	0.0003099		High		2.81704		High		3.22354						High		2.77268
	AFMDCCNYITK	9	1	1	P01026	C5(Carbamidomethyl); C6(Carbamidomethyl)	1422.59	0	0	0	0	1.60123e+07	0	0.0008169		High		2.39096		High		2.36292		High		2.34637		High		2.62338
	VGLVAVDK	3	1	1	P01026		800.496	0	0	0	0	0	0	0.0007323		High		1.69493		High		1.37372
	DLNMDVSLHLPSR	3	1	1	P01026	M4(Oxidation)	1512.77	0	0	0	0	0	0	0.003917						High		1.62389		High		1.41519
	GKGQGTLSVVTVYHAK	4	1	1	P01026		1644.92	0	0	0	0	5.97017e+06	0	0.0001122						High		3.70077						High		3.18057
	SSVAVPYVIVPLK	8	1	1	P01026		1371.84	0	0	0	0	0	0	0.03001		High		2.35788						High		1.71355
	VPVVTQGSDAQALTQDDGVAK	2	1	1	P01026		2099.08	0	0	0	0	0	0	3.629e-06		High		4.11612						High		1.74802
	DICEGQVNSLPGSINK	9	1	1	P01026	C3(Carbamidomethyl)	1730.85	0	0	0	0	4.29224e+07	0	1.503e-11		High		2.86093		High		2.01779		High		3.14938		High		2.65701
	TNQGLQTDQR	6	1	1	P01026		1160.57	0	0	0	0	1.26876e+07	0	0.00155		High		2.68547										High		2.98306
	NEQVEIR	2	1	1	P01026		887.465	0	0	0	0	1.28887e+07	0	0.01443		High		2.18158										High		2.42346
	SGIPIVTSPYQIHFTK	2	1	1	P01026		1787.99	0	0	0	0	0	0	0.01771		High		2.11079						High		1.79914
	SSMILDICTR	1	1	1	P01026	M3(Oxidation); C8(Carbamidomethyl)	1211.59	0	0	0	0	0	0	0.03804		High		2.05759
	LCHNEMCR	2	1	1	P01026	C2(Carbamidomethyl); C7(Carbamidomethyl)	1119.46	0	0	0	0	1.72022e+07	0	0.006201		High		1.3022										High		2.27978
	NVDGTAFVIFGVQDEDKK	3	1	1	P01026		1982.01	0	0	0	0	7.41811e+06	0	0.000626						High		2.80728						High		2.83031
	VRVELLHNPAFCSMATAK	2	1	1	P01026	C12(Carbamidomethyl)	2044.07	0	0	0	0	9.86555e+06	0	0.01836						High		2.02013						High		2.05216
	TMQAQPYSTMHNSNNYLHLSVSR	2	1	1	P01026	M10(Oxidation)	2695.26	0	0	0	0	6.88101e+06	0	0.01062						High		1.71618						High		1.62563
	DLNMDVSLHLPSR	2	1	1	P01026		1496.76	0	0	0	0	4.52196e+06	0	0.0003095						High		1.63635						High		2.59852
	DILSSHNQYGILPLSWNIPELVNMGQWK	2	1	1	P01026		3252.7	0	0	0	0	0	0	0.0152						High		1.57206						High		1.59488
	LTTIELSDDFDEYIMTIEQVIK	1	1	1	P01026		2616.34	0	0	0	0	0	0	0.004016						High		0.812361
	QEALELIK	2	1	1	P01026		943.556	2.90565e+06	0	0	0	4.93614e+06	0.001	0.04894	High		0.68849											High		0.739816
	LESEETFILEAHDAQGDVPVTVTVQDFLKK	1	1	1	P01026		3358.71	0	0	1.19966e+07	0	0	0.001	0.00251									High		1.97863
	DHVLGLAR	3	1	1	P01026		880.507	0	0	0	0	2.98476e+07	0.001	0.01894						High		1.92834						High		1.7204
	QTFSAEFEVK	2	1	1	P01026		1185.59	0	0	0	0	0	0.001	0.03246						High		1.65867
	QKPDGVFQEDGPVIHQEMIGGFR	1	1	1	P01026	M18(Oxidation)	2600.29	0	0	0	0	5.96326e+06	0.001	0.04507														High		2.51363
	DNRQPAPGHQTTLR	1	1	1	P01026		1590.82	0	0	0	0	0	0.002	0.04247						High		2.48603
	FYHPEKDDGMLSK	1	1	1	P01026	M10(Oxidation)	1582.74	0	0	0	0	3.39944e+06	0.002	0.07115														High		2.08057
	EGIPDAR	1	1	1	P01026		757.391	0	5.49261e+06	0	0	0	0.003	0.03006					High		1.38278
	LEEPYLTK	5	1	1	P01026		992.54	0	0	0	0	1.72686e+07	0.003	0.04139						High		1.66086						High		1.86888
	DSCVGTLVVK	1	1	1	P01026	C3(Carbamidomethyl)	1077.57	0	0	0	0	0	0.003	0.1077		High		1.99379
	YYTYLVMNK	1	1	1	P01026	M7(Oxidation)	1210.59	0	0	0	0	0	0.003	0.1081		High		1.91265
	CAEENCFMHQSQDQVSLNER	1	1	1	P01026	C1(Carbamidomethyl); C6(Carbamidomethyl); M8(Oxidation)	2498.04	0	0	0	0	0	0.003	0.06532						High		1.70104
	RQEALELIK	1	1	1	P01026		1099.66	0	3.32238e+06	0	0	0	0.006	0.04541					High		1.70269
	LCHNEMCR	1	1	1	P01026	C2(Carbamidomethyl); M6(Oxidation); C7(Carbamidomethyl)	1135.45	0	0	0	0	0	0.007	0.1624		High		0.988031
	DFDSVPPVVR	1	1	1	P01026		1130.6	0	0	0	0	0	0.009	0.1333						High		1.24225
P04785	Protein disulfide-isomerase OS=Rattus norvegicus (Rat) OX=10116 GN=P4hb PE=1 SV=2 - [PDIA1_RAT]	54.03	2	22	22	132	3.09781e+07	1.75075e+07	3.05672e+07	4.77319e+07	4.3272e+07	33.7029	22.59	11	17	23.1543	19.25	9	12	10.1895	8.25	2	2	4.87985	4.91	1	1	8.48762	4.91	1	2	509	56.9157	4.93213
	Sequence	# PSMs	# Proteins	# Protein Groups	Protein Group Accessions	Modifications	MH+ [Da]	A2: Area	B2: Area	C2: Area	D2: Area	J2: Area	q-Value	PEP	A4	G4	XCorr A4	XCorr G4	B4	H4	XCorr B4	XCorr H4	C4	I4	XCorr C4	XCorr I4	D4	J4	XCorr D4	XCorr J4	E4
	VDATEESDLAQQYGVR	18	1	1	P04785		1780.86	1.17328e+07	1.57599e+07	0	0	2.95051e+07	0	1.013e-09	High	High	3.54067	3.52192	High	High	3.01235	3.39127		High		3.4247		High		3.26988
	LGETYKDHENIVIAK	11	1	1	P04785		1729.93	2.5059e+06	2.3589e+06	0	0	4.32903e+07	0	3.39e-05	High	High	2.77336	1.87908	High	High	2.3495	3.92092		High		1.87497		High		3.72363
	MDSTANEVEAVK	14	1	1	P04785		1293.61	4.29286e+07	2.24788e+07	0	0	5.65141e+07	0	8.73e-08	High	High	2.54595	3.29064	High	High	1.72979	3.16985		High		2.53882		High		2.40897
	NFEEVAFDEKK	13	1	1	P04785		1355.66	7.35641e+06	9.55402e+06	0	0	1.74673e+07	0	0.001237	High	High	2.24778	2.57813	High	High	2.60495	2.56733		High		2.34987		High		3.01138
	NFEEVAFDEK	8	1	1	P04785		1227.57	1.29665e+07	1.42838e+07	0	0	1.68801e+07	0	0.002298	High		2.21059		High	High	1.7733	2.58527		High		1.90422		High		2.68351
	TVIDYNGER	6	1	1	P04785		1066.53	3.70391e+07	0	0	0	4.27441e+07	0	0.01477	High	High	2.0574	2.07205		High		1.3934		High		1.98546		High		2.08296
	YKPESDELTAEK	4	1	1	P04785		1409.69	6.05507e+06	0	0	0	5.20819e+07	0	0.01552	High		2.0116			High		1.55237						High		2.18932
	YQLDKDGVVLFK	10	1	1	P04785		1424.79	5.83743e+06	8.02526e+06	0	0	2.42249e+07	0	0.001332	High		1.82103		High	High	2.36351	3.38346						High		2.9782
	LKAEGSEIR	4	1	1	P04785		1002.56	5.31024e+06	0	0	0	3.45183e+07	0	0.011	High		1.8205											High		2.21642
	EADDIVNWLK	4	1	1	P04785		1202.62	1.21041e+07	0	0	0	3.21625e+07	0	0.006831	High	High	1.61793	1.26072		High		1.66652						High		1.15443
	THILLFLPK	4	1	1	P04785		1081.69	7.16774e+06	2.71186e+06	0	0	1.98641e+07	0	2.483e-06	High		1.45468		High	High	2.32539	1.66887						High		2.25351
	HNQLPLVIEFTEQTAPK	9	1	1	P04785		1965.07	0	0	7.48624e+06	0	0	0	0.0002599		High		2.36314	High	High	2.15919	2.59595	High	High	2.89761	2.00242		High		3.41058
	QFLLAAEAVDDIPFGITSNSDVFSK	6	1	1	P04785		2684.35	0	0	5.36482e+07	4.77319e+07	0	0	9.267e-09		High		1.22788		High		2.02205	High		7.29185		High		4.87985		High
	LITLEEEMTK	5	1	1	P04785		1206.64	0	0	0	0	3.58611e+07	0	0.007549		High		1.47528		High		0.844673		High		1.48531		High		1.7525
	ITQFCHHFLEGK	4	1	1	P04785	C5(Carbamidomethyl)	1516.76	0	0	0	0	8.629e+06	0	0.002337						High		3.30552						High		2.99236
	MDSTANEVEAVK	1	1	1	P04785	M1(Oxidation)	1309.61	0	0	0	0	0	0	0.001689						High		2.50264
	ILFIFIDSDHTDNQR	2	1	1	P04785		1833.93	0	0	0	0	0	0	9.596e-05						High		2.08522						High		3.0157
	IKPHLMSQELPEDWDKQPVK	2	1	1	P04785		2418.28	0	0	0	0	2.68582e+07	0	0.01376						High		1.94905						High		2.0532
	TGPAATTLSDTAAAESLVDSSEVTVIGFFK	1	1	1	P04785		2985.52	0	0	0	0	0	0.002	0.02113										High		1.35483
	FFPASADR	2	1	1	P04785		910.45	0	0	0	0	0	0.004	0.05438
	LITLEEEMTK	1	1	1	P04785	M8(Oxidation)	1222.64	0	0	0	0	0	0.005	0.09162						High		2.31575
	NNFEGEITK	1	1	1	P04785		1051.52	0	0	0	0	0	0.007	0.05141										High		2.12982
	ILEFFGLK	1	1	1	P04785		966.576	0	0	0	0	1.76727e+07	0.007	0.1201														High		0.965306
	LLDFIK	1	2	1	P04785		748.468	0	9.06948e+06	0	0	0	0.009	0.06502					High		0.880168
P29457	Serpin H1 OS=Rattus norvegicus (Rat) OX=10116 GN=Serpinh1 PE=1 SV=1 - [SERPH_RAT]	53.48	1	19	19	237	9.60091e+07	6.68887e+07	3.75232e+07	2.7129e+07	2.03989e+07	63.5951	42.93	13	27	36.6717	27.58	11	17	36.1382	34.05	8	13	21.3479	24.22	6	7	21.2236	22.54	6	9	417	46.4882	8.82178
	Sequence	# PSMs	# Proteins	# Protein Groups	Protein Group Accessions	Modifications	MH+ [Da]	A2: Area	B2: Area	C2: Area	D2: Area	J2: Area	q-Value	PEP	A4	G4	XCorr A4	XCorr G4	B4	H4	XCorr B4	XCorr H4	C4	I4	XCorr C4	XCorr I4	D4	J4	XCorr D4	XCorr J4	E4
	LYGPSSVSFADDFVR	32	1	1	P29457		1659.81	2.16714e+07	2.155e+07	1.28844e+07	3909401	6.15426e+07	0	1.24e-05	High	High	3.99334	4.05301	High	High	3.30981	3.57585	High	High	4.17019	3.61055	High	High	3.67064	2.72424	High
	TGLYNYYDDEKEK	20	1	1	P29457		1637.75	2.91396e+07	3.93133e+07	0	0	1.16637e+08	0	3.235e-06	High	High	3.57796	3.47063	High	High	2.73478	3.42172		High		3.16712		High		3.6086
	DNQSGSLLFIGR	19	1	1	P29457		1306.69	5.90624e+07	6.01988e+07	0	0	1.00709e+08	0	2.902e-14	High	High	3.38854	2.48384	High	High	3.67334	2.81729		High		2.87768		High		2.30095	High
	STGLAFSLYQAMAK	15	1	1	P29457		1487.76	8.9207e+06	0	1.27475e+07	2.93997e+06	2.04569e+07	0	3.876e-08	High	High	3.11742	3.40873		High		2.04964	High		4.26785		High	High	3.58186	2.93926	High
	DQAVENILLSPLVVASSLGLVSLGGK	4	1	1	P29457		2579.46	1.57325e+06	0	0	0	0	0	3.886e-07	High		3.08677			High		1.00962	High		4.94712
	GVVEVTHDLQK	13	1	1	P29457		1224.67	1.54574e+08	8.11082e+07	0	0	1.9626e+08	0	0.0002256	High	High	3.03949	2.37784	High	High	2.93413	3.40309		High		2.34783		High		3.32505
	LSSLIILMPHHVEPLER	16	1	1	P29457		1984.11	6.81276e+06	0	4.59441e+07	1.16309e+07	1.74552e+07	0	3.533e-05	High		2.7322			High		3.41083	High		3.70936		High	High	3.4725	2.98766	High
	SYTVGVTMMHR	13	1	1	P29457	M9(Oxidation)	1297.62	1.71827e+07	1.03038e+07	0	0	22767912	0	0.006393	High	High	2.4162	2.48391	High	High	1.49522	2.70667						High		2.6553
	LQLVEMPLAHK	12	1	1	P29457		1278.74	3.71064e+07	0	0	0	7.90152e+07	0	0.04933	High	High	2.36556	2.89131		High		2.56303		High		2.41016		High		2.7658
	LQLVEMPLAHK	10	1	1	P29457	M6(Oxidation)	1294.73	5.13789e+06	6.10872e+06	0	0	1.29828e+07	0	0.0265	High	High	2.32885	2.13475	High	High	2.13317	1.80689		High		2.14452		High		2.65683
	LFYADHPFIFLVR	9	1	1	P29457		1637.91	3.1387e+06	903716	3.77873e+07	5.4328e+07	1.26917e+07	0	0.001672	High		2.21086		High	High	1.3508	2.51926	High		1.28403		High	High	2.02653	3.04356	High
	SYTVGVTMMHR	16	1	1	P29457		1281.62	7.43907e+07	5.93593e+07	0	0	9.82989e+07	0	0.001559	High	High	2.16003	2.66153	High	High	2.61734	2.61807		High		1.85966		High		2.4882
	SALQSINEWASQTTDGKLPEVTK	13	1	1	P29457		2503.28	1.07803e+06	0	2.88383e+07	1.38123e+07	3.1702e+07	0	0.1371	High	High	2.08778	2.31649		High		2.79598	High		2.95874		High	High	3.46688	3.12131	High
	HLAGLGLTEAIDK	13	1	1	P29457		1337.75	3.12369e+07	2.84777e+07	0	0	5.69381e+07	0	1.481e-05	High	High	2.00587	2.15121	High	High	1.96326	2.11887		High		2.80169		High		2.67296
	TGLYNYYDDEK	4	1	1	P29457		1380.61	3.97084e+06	4.28042e+06	0	0	0	0	0.003842	High	High	1.79095	1.45483	High	High	1.4308	1.82519
	HLAGLGLTEAIDKNK	8	1	1	P29457		1579.9	0	0	1.19747e+06	0	1.56229e+07	0	7.807e-06					High	High	3.02419	4.07528	High		2.48128			High		3.04646
	STGLAFSLYQAMAK	7	1	1	P29457	M12(Oxidation)	1503.77	0	2.06916e+06	0	0	6.24848e+06	0	3.175e-06					High	High	1.83949	3.65279		High		2.32727		High		2.12617	High
	TDGALLVNAMFFKPHWDEK	4	1	1	P29457		2219.12	0	0	1.74816e+07	1.32467e+07	3.30565e+06	0	0.0001551									High		2.66537		High	High	2.61879	3.53539
	SALQSINEWASQTTDGK	6	1	1	P29457		1835.9	0	0	0	0	3.14586e+06	0	6.163e-06		High		3.02397		High		2.7858						High		3.24697
	AVAISLPK	1	1	1	P29457		798.517	0	0	0	0	0	0.001	0.02837						High		1.42313
	LSSKATTLAER	1	1	1	P29457		1176.67	0	0	0	0	1.23044e+06	0.001	0.03655														High		2.77196
	LPEVTKDVER	1	1	1	P29457		1185.66	0	0	0	0	0	0.006	0.1476		High		1.61656
M0R757	Elongation factor 1-alpha OS=Rattus norvegicus (Rat) OX=10116 GN=LOC100360413 PE=3 SV=1 - [M0R757_RAT]	52.38	4	17	17	143	6.44266e+07	6.67267e+07	4.90502e+07	2.13947e+07	1.67797e+07	16.218	20.13	7	9	10.4065	15.8	5	8	84.8052	35.71	8	25	32.9193	21.43	4	12	16.0855	14.5	3	6	462	50.0761	9.01221
	Sequence	# PSMs	# Proteins	# Protein Groups	Protein Group Accessions	Modifications	MH+ [Da]	A2: Area	B2: Area	C2: Area	D2: Area	J2: Area	q-Value	PEP	A4	G4	XCorr A4	XCorr G4	B4	H4	XCorr B4	XCorr H4	C4	I4	XCorr C4	XCorr I4	D4	J4	XCorr D4	XCorr J4	E4
	YYVTIIDAPGHR	18	2	1	M0R757		1404.74	3.12443e+07	2.5512e+07	0	0	7.14998e+07	0	1.538e-10	High	High	2.56313	2.73912	High	High	2.67384	2.41438		High		3.12893		High		2.9932
	IGGIGTVPVGR	12	4	1	M0R757		1025.62	84867681	7.98125e+07	0	0	1.4494e+08	0	8.832e-05	High	High	2.33582	2.64259	High	High	1.98356	1.43411		High		1.72308		High		2.95789
	LPLQDVYK	12	4	1	M0R757		975.561	3.39813e+07	2.93008e+07	0	0	5.40739e+07	0	9.001e-05	High	High	2.05412	1.71376	High	High	1.46001	1.75711		High		1.63897		High		2.00069
	THINIVVIGHVDSGK	31	3	1	M0R757		1588.89	4.68858e+06	0	1.99325e+07	6.72849e+06	5.97373e+06	0	3.784e-10	High		1.75925			High		3.74687	High		4.83281		High	High	4.22233	3.39888	High
	VETGVLKPGMVVTFAPVNVTTEVK	16	3	1	M0R757		2515.39	2.91963e+06	0	4.87173e+07	2.20877e+07	1.63139e+07	0	1.53e-05	High	High	1.72802	2.40861		High		2.70403	High		5.46429		High	High	3.71038	3.70713	High
	YEEIVKEVSTYIK	3	3	1	M0R757		1600.87	2.24953e+06	0	0	0	6.02047e+06	0	0.02032	High		1.71723			High		2.17258						High		2.74943
	STTTGHLIYK	12	3	1	M0R757		1120.61	7.44307e+07	9.10668e+07	0	0	2.05393e+08	0	0.0005086	High	High	1.62894	1.68073	High	High	1.62633	2.66782		High		1.52761		High		2.18317
	IGYNPDTVAFVPISGWNGDNMLEPSANMPWFK	1	3	1	M0R757		3567.72	0	0	0	0	0	0	0.001362					High		1.6967
	KIGYNPDTVAFVPISGWNGDNMLEPSANMPWFK	1	3	1	M0R757		3695.76	0	0	1.16234e+07	0	0	0	1.025e-05									High		4.96941
	NMITGTSQADCAVLIVAAGVGEFEAGISK	1	4	1	M0R757	C11(Carbamidomethyl)	2909.44	0	0	4.69439e+06	0	0	0	3.553e-05									High		4.56851
	IGYNPDTVAFVPISGWNGDNMLEPSANMPWFK	3	3	1	M0R757	M21(Oxidation)	3583.69	0	0	78500705	2.00285e+07	0	0	0.02263									High		3.95199		High		4.48836
	SGDAAIVDMVPGKPMCVESFSDYPPLGR	1	3	1	M0R757	M15(Oxidation); C16(Carbamidomethyl)	3011.42	0	0	1.74014e+06	0	0	0	3.495e-05									High		3.7445
	VETGVLKPGMVVTFAPVNVTTEVK	6	3	1	M0R757	M10(Oxidation)	2531.39	0	0	7.03528e+06	2.95542e+06	0	0	6.515e-05						High		2.5865	High		3.59806		High		2.73648
	DGSASGTTLLEALDCILPPTRPTDKPLR	4	3	1	M0R757	C15(Carbamidomethyl)	2994.57	0	0	1.61677e+07	2.20678e+07	0	0	0.06705									High		2.36258		High		2.92225		High
	DGSASGTTLLEALDCILPPTRPTDKPLRLPLQDVYK	1	3	1	M0R757	C15(Carbamidomethyl)	3951.11	0	0	7.94783e+06	0	0	0	4.455e-05									High		2.15583
	EHALLAYTLGVK	4	4	1	M0R757		1314.76	0	0	0	0	4.25332e+07	0	5.609e-05						High		2.57099						High		2.52884
	MDSTEPPYSQK	4	3	1	M0R757		1282.57	0	0	0	0	6.26986e+07	0	0.00351						High		2.63299						High		2.47207
	SGDAAIVDMVPGKPMCVESFSDYPPLGR	6	3	1	M0R757	C16(Carbamidomethyl)	2995.44	0	0	0	0	6.05758e+07	0	0.01589		High		2.39819		High		1.50989		High		1.83965		High		1.44417
	MDSTEPPYSQK	2	3	1	M0R757	M1(Oxidation)	1298.57	0	0	0	0	8.06388e+06	0	0.006577														High		2.02342
	IGYNPDTVAFVPISGWNGDNMLEPSANMPWFK	2	3	1	M0R757	M21(Oxidation); M28(Oxidation)	3599.67	0	0	2.12522e+07	0	0	0.001	0.01172									High		3.09721
	YEEIVK	1	3	1	M0R757		780.42	0	0	0	0	8.51166e+07	0.002	0.07326														High		1.4405
	KIGYNPDTVAFVPISGWNGDNMLEPSANMPWFK	1	3	1	M0R757	M22(Oxidation)	3711.78	0	0	0	0	0	0.004	0.1313									High		3.65675
	QLIVGVNK	1	4	1	M0R757		870.548	0	0	0	0	0	0.009	0.1327						High		1.13367
P11980	Pyruvate kinase PKM OS=Rattus norvegicus (Rat) OX=10116 GN=Pkm PE=1 SV=3 - [KPYM_RAT]	52.35	2	5	22	113	9.34796e+06	1.4707e+07	1.03051e+07	4.58427e+06	5.30974e+06	17.9119	14.5	6	8	15.2235	6.59	3	6	15.8177	15.63	5	6	15.7699	9.42	3	5	6.48219	5.46	2	2	531	57.7809	7.06396
	Sequence	# PSMs	# Proteins	# Protein Groups	Protein Group Accessions	Modifications	MH+ [Da]	A2: Area	B2: Area	C2: Area	D2: Area	J2: Area	q-Value	PEP	A4	G4	XCorr A4	XCorr G4	B4	H4	XCorr B4	XCorr H4	C4	I4	XCorr C4	XCorr I4	D4	J4	XCorr D4	XCorr J4	E4
	NTGIICTIGPASR	19	2	2	P11980;M0RD14	C6(Carbamidomethyl)	1359.72	1.28627e+07	1.80164e+07	0	0	6.13735e+07	0	5.428e-05	High	High	3.29504	2.74488	High	High	2.94145	3.58236		High		2.62425		High		2.80993
	LDIDSAPITAR	14	2	2	P11980;M0RD14		1171.64	1.12777e+07	1.2645e+07	0	0	6.84409e+07	0	3.989e-07	High	High	2.70055	2.38811	High	High	2.91396	2.48102		High		2.2665		High		2.5608
	GVNLPGAAVDLPAVSEK	5	2	2	P11980;M0RD14		1636.91	2.60527e+06	0	0	0	6.21781e+06	0	2.36e-08	High		2.51535			High		3.03446						High		3.87529
	IYVDDGLISLQVK	6	2	2	P11980;M0RD14		1462.82	1.74435e+06	0	6.55795e+06	3.5709e+06	8.26569e+06	0	1.348e-06	High		2.3257						High		4.08536		High	High	3.54421	2.75214	High
	DAVLDAWAEDVDLR	9	2	2	P11980;M0RD14		1587.77	3.90351e+06	0	8.85158e+06	0	2.87687e+07	0	7.227e-08	High	High	1.75685	3.04364		High		3.08034	High		4.27161		High	High	3.47226	3.14445
	GDYPLEAVR	7	2	2	P11980;M0RD14		1019.52	3.21548e+06	0	0	0	1.85834e+07	0	0.003121	High	High	1.3839	1.76656		High		2.19789						High		2.50711
	GDLGIEIPAEK	7	2	1	P11980		1141.62	0	1.34596e+07	0	0	5.95054e+07	0	0.02792		High		3.02232	High	High	1.84724	2.17465		High		1.96019		High		1.69854
	FGVEQDVDMVFASFIR	3	1	1	P11980	M9(Oxidation)	1875.9	0	0	0	0	3.58416e+06	0	0.001237									High		3.05792			High		0.872586	High
	AATESFASDPILYRPVAVALDTK	7	1	1	P11980		2435.3	0	0	1.55059e+07	5.59763e+06	1.43513e+07	0	0.197						High		2.22754	High		2.37334		High	High	2.83997	2.38821
	AGKPVICATQMLESMIK	3	2	2	P11980;M0RD14	C7(Carbamidomethyl)	1876.99	0	0	4257835	0	3.44344e+06	0	0.006596						High		1.12571	High		1.85548			High		2.06608
	ITLDNAYMEK	5	2	2	P11980;M0RD14		1197.59	0	0	0	0	1.0958e+07	0	0.003433						High		1.77408						High		2.8101
	MQHLIAR	4	2	2	P11980;M0RD14		868.489	0	0	0	0	4.87547e+07	0	0.002446						High		1.53808						High		1.82758
	VNLAMNVGK	5	1	1	P11980		945.527	0	0	0	0	2.45826e+07	0	0.006349		High		2.68304		High		2.03562		High		1.9768		High		1.89348
	LNFSHGTHEYHAETIK	3	2	2	P11980;M0RD14		1883.92	0	0	0	0	1.2738e+07	0	6.509e-06						High		3.41402						High		3.95164
	RFDEILEASDGIMVAR	3	1	1	P11980		1821.94	0	0	0	0	6.28751e+06	0	5.876e-05						High		2.86084						High		3.13547
	KGVNLPGAAVDLPAVSEK	2	2	2	P11980;M0RD14		1765.01	0	0	0	0	5.38045e+06	0	0.0147						High		2.82739						High		2.69092
	AEGSDVANAVLDGADCIMLSGETAK	4	2	2	P11980;M0RD14	C16(Carbamidomethyl)	2494.18	0	0	0	0	4.31914e+06	0	0.003435						High		1.75445						High		2.80048
	CDENILWLDYK	1	2	2	P11980;M0RD14	C1(Carbamidomethyl)	1468.69	0	0	0	0	5.97381e+06	0	0.009677														High		2.7385
	AEGSDVANAVLDGADCIMLSGETAKGDYPLEAVR	1	2	2	P11980;M0RD14	C16(Carbamidomethyl)	3494.68	0	0	0	0	3.79052e+06	0	0.007145														High		2.55483
	KGVNLPGAAVDLPAVSEKDIQDLK	1	2	2	P11980;M0RD14		2477.39	0	0	0	0	8.48852e+06	0	0.01296														High		2.54875
	GSGTAEVELKK	3	2	2	P11980;M0RD14		1118.61	0	0	0	0	24804573	0.001	0.03323														High		1.9555
	KGDVVIVLTGWRPGSGFTNTMR	1	2	2	P11980;M0RD14		2391.29	0	0	0	0	9.47587e+06	0.001	0.0622														High		2.25001
P04797	Glyceraldehyde-3-phosphate dehydrogenase OS=Rattus norvegicus (Rat) OX=10116 GN=Gapdh PE=1 SV=3 - [G3P_RAT]	52.25	19	14	14	135	1.82589e+07	1.73221e+07	2.3782e+07	1.8845e+07	1.28366e+07	25.3386	32.13	8	14	26.5171	20.42	5	11	27.2069	17.72	3	7	15.9682	24.02	4	6	21.5429	17.72	3	6	333	35.8052	8.03076
	Sequence	# PSMs	# Proteins	# Protein Groups	Protein Group Accessions	Modifications	MH+ [Da]	A2: Area	B2: Area	C2: Area	D2: Area	J2: Area	q-Value	PEP	A4	G4	XCorr A4	XCorr G4	B4	H4	XCorr B4	XCorr H4	C4	I4	XCorr C4	XCorr I4	D4	J4	XCorr D4	XCorr J4	E4
	VPTPNVSVVDLTCR	13	6	1	P04797	C13(Carbamidomethyl)	1556.83	1.39832e+07	1.90757e+07	0	0	9.44039e+07	0	9.585e-08	High	High	3.54262	2.17408	High	High	3.12097	3.34974		High		2.72329		High		3.47466
	LISWYDNEYGYSNR	25	11	1	P04797		1779.82	2.31903e+07	1.69432e+07	1686566	1.11382e+06	6.15832e+07	0	0.0005696	High	High	3.37573	2.32892	High	High	3.10448	2.67104	High	High	3.90687	2.89518	High	High	3.42366	3.46055	High
	IVSNASCTTNCLAPLAK	16	6	1	P04797	C7(Carbamidomethyl); C11(Carbamidomethyl)	1819.93	8.95748e+06	1.33166e+07	0	0	5.21103e+07	0	3.819e-20	High	High	2.43977	2.88394	High	High	3.99206	3.90574		High		3.09173		High		3.43047
	WGDAGAEYVVESTGVFTTMEK	25	4	1	P04797		2277.05	3.62086e+06	0	2.45943e+07	8.93116e+06	1.01748e+07	0	1.109e-08	High	High	2.34725	3.43964		High		3.10178	High	High	5.70811	3.37353	High	High	2.97092	4.21523	High
	GAAQNIIPASTGAAK	15	7	1	P04797		1369.76	1.76034e+07	1.26426e+07	0	0	1.16515e+08	0	0.006555	High	High	2.05486	2.51679	High	High	2.919	2.61603		High		2.23981		High		3.26559
	LVINGKPITIFQER	2	5	1	P04797		1627.97	2.85593e+06	0	0	0	0	0	7.065e-06	High		1.41363			High		3.06187
	VVDLMAYMASK	7	10	1	P04797		1227.62	4.08301e+06	0	0	0	9.97562e+06	0	4.212e-05	High		1.3584			High		2.02761						High		2.28274
	VVDLMAYMASKE	3	9	1	P04797	M5(Oxidation)	1372.66	2.14636e+06	0	0	0	3.3126e+06	0	0.008455	High		1.09817											High		2.7921
	VGVNGFGR	3	6	1	P04797		805.439	0	1.59476e+07	0	0	0	0	0.00162					High	High	2.14275	1.64124
	VIHDNFGIVEGLMTTVHAITATQK	8	4	1	P04797		2595.38	0	0	4.50651e+07	4.46523e+07	1.23412e+07	0	7.464e-05									High		3.41347		High	High	3.57344	2.26598	High
	VIHDNFGIVEGLMTTVHAITATQK	3	4	1	P04797	M13(Oxidation)	2611.37	0	0	2.10765e+07	0	0	0	6.901e-05									High		3.35762						High
	VIISAPSADAPMFVMGVNHEK	6	4	1	P04797		2213.14	0	0	0	2.9515e+06	2.79682e+07	0	0.001463						High		2.47257					High	High	1.53461	2.94979
	LVINGKPITIFQERDPANIK	1	4	1	P04797		2266.32	0	0	0	0	0	0	0.0148						High		2.83219
	RVIISAPSADAPMFVMGVNHEK	2	4	1	P04797		2369.23	0	0	0	0	8.77006e+06	0	0.0002022						High		2.41488						High		2.99113
	VIISAPSADAPMFVMGVNHEK	2	4	1	P04797	M15(Oxidation)	2229.13	0	0	0	0	8.80566e+06	0	0.00944						High		2.16325						High		2.49501
	VVDLMAYMASKE	2	9	1	P04797		1356.67	0	0	0	0	2.06609e+07	0	0.01189														High		1.90685
	LTGMAFR	2	9	1	P04797		795.425	0	0	0	0	1.1222e+07	0.001	0.04245		High		1.30318										High		1.26968
P31232	Transgelin OS=Rattus norvegicus (Rat) OX=10116 GN=Tagln PE=1 SV=2 - [TAGL_RAT]	52.24	1	10	10	21	0	0	1.30258e+06	818909	969572		0				0			2.51958	3.98	1	1	2.72248	3.98	1	1	1.82259	3.98	1	1	201	22.5883	8.83643
	Sequence	# PSMs	# Proteins	# Protein Groups	Protein Group Accessions	Modifications	MH+ [Da]	A2: Area	B2: Area	C2: Area	D2: Area	J2: Area	q-Value	PEP	A4	G4	XCorr A4	XCorr G4	B4	H4	XCorr B4	XCorr H4	C4	I4	XCorr C4	XCorr I4	D4	J4	XCorr D4	XCorr J4	E4
	LGFQVWLK	3	1	1	P31232		990.583	0	0	1.30258e+06	818909	0	0	0.1466									High		2.51958		High		2.72248		High
	EFTDSQLQEGK	4	1	1	P31232		1281.6	0	0	0	0	1.35056e+07	0	0.0141		High		1.88952		High		2.60551		High		1.84186		High		2.34195
	LVNSLYPEGSKPVK	3	1	1	P31232		1530.86	0	0	0	0	7.83635e+06	0	0.002116		High		1.64455										High		2.81833
	HVIGLQMGSNR	2	1	1	P31232		1211.64	0	0	0	0	4.92506e+06	0	8.463e-05						High		2.92831						High		2.06065
	TDMFQTVDLFEGK	3	1	1	P31232		1530.73	0	0	0	0	7.35976e+06	0	8.954e-05						High		1.00178						High		3.05019
	TVMALGSLAVTK	1	1	1	P31232	M3(Oxidation)	1206.68	0	0	0	0	1.58565e+06	0	0.002638														High		2.19441
	YDEELEER	1	1	1	P31232		1082.47	0	0	0	0	6.19244e+06	0.001	0.05271														High		2.14602
	VPENPPSMVFK	1	1	1	P31232		1244.64	0	0	0	0	1.04618e+07	0.001	0.04494														High		1.71468
	QMEQVAQFLK	1	1	1	P31232		1221.64	0	0	0	0	1.3574e+07	0.002	0.07534														High		1.39551
	NGVILSK	2	1	1	P31232		730.452	0	0	0	0	5.85499e+06	0.003	0.08634														High		1.64602
D3ZK14	Tenascin N OS=Rattus norvegicus (Rat) OX=10116 GN=Tnn PE=4 SV=2 - [D3ZK14_RAT]	51.92	1	47	47	320	2.68488e+07	2.78665e+07	1.9153e+07	8.07698e+06	0	93.5676	24.07	27	42	79.6255	19.21	21	35	41.6009	14.47	8	12	4.62332	1.6	1	1		0			1562	173.143	5.63037
	Sequence	# PSMs	# Proteins	# Protein Groups	Protein Group Accessions	Modifications	MH+ [Da]	A2: Area	B2: Area	C2: Area	D2: Area	J2: Area	q-Value	PEP	A4	G4	XCorr A4	XCorr G4	B4	H4	XCorr B4	XCorr H4	C4	I4	XCorr C4	XCorr I4	D4	J4	XCorr D4	XCorr J4	E4
	ALTEIDSPENLVTDR	19	1	1	D3ZK14		1672.86	2.76234e+07	9.66545e+06	0	0	5.38987e+07	0	1.644e-05	High	High	4.23584	3.5118	High	High	3.73441	3.13255		High		3.69053		High		4.23551
	YGPLTGQEVTEVTVPK	11	1	1	D3ZK14		1717.92	7.38855e+06	1.14229e+07	0	0	2.0704e+07	0	2.836e-10	High	High	3.87231	3.16052	High	High	2.92653	3.80736						High		3.45451
	DQQVTVSHTYK	11	1	1	D3ZK14		1305.65	3.24305e+06	5.16002e+06	0	0	1.87278e+07	0	0.001354	High	High	3.07094	2.90158	High	High	2.3299	3.25425		High		0.992261		High		3.29435
	YMVSYTSADGETR	19	1	1	D3ZK14		1479.66	1.11695e+07	2.01175e+07	0	0	2.5167e+07	0	1.479e-13	High	High	3.05976	3.43227	High	High	3.4988	3.28615		High		3.09671		High		3.33948
	GTAGDALTYHNGWK	8	1	1	D3ZK14		1490.72	4.14284e+06	4.22891e+06	0	0	0	0	0.007105	High	High	2.95436	3.41839	High	High	2.19465	3.26024		High		2.74666
	YVVSYTSVDGETK	15	1	1	D3ZK14		1447.71	2.86945e+07	3.39099e+07	0	0	4.1294e+07	0	0.000119	High	High	2.92168	2.86709	High	High	2.64749	2.56148		High		2.89713		High		2.96764
	SRYDITGLQPGTEYK	9	1	1	D3ZK14		1727.88	4.82613e+06	6.99712e+06	0	0	1.14696e+07	0	3.31e-05	High	High	2.84605	3.49135	High	High	2.34954	4.04838						High		3.07848
	CCQGAADLSR	10	1	1	D3ZK14	C1(Carbamidomethyl); C2(Carbamidomethyl)	1137.49	1.12598e+07	1.1283e+07	0	0	4.18336e+07	0	9.673e-06	High	High	2.78089	2.67647	High	High	2.12059	2.9969		High		1.69046		High		2.4111
	DFTAEDCSEQR	11	1	1	D3ZK14	C7(Carbamidomethyl)	1357.54	4.31489e+06	4.51704e+06	0	0	1.68991e+07	0	0.009081	High	High	2.75091	2.71366	High	High	2.48693	2.52563						High		3.20753
	VTENSLSVSWDPVEAEIDR	16	1	1	D3ZK14		2146.04	1.64084e+07	8.52107e+06	9.50003e+06	0	2.20353e+07	0	1.643e-07	High	High	2.74961	2.04923	High	High	1.99427	3.6142	High		4.31811			High		2.96568
	APTDIDSPK	15	1	1	D3ZK14		943.482	2.42285e+07	2.95721e+07	0	0	5.33843e+07	0	0.0007565	High	High	2.71691	2.04252	High	High	1.36652	2.308		High		1.97033		High		2.58582
	DQSSTVLTGLKPGEAYK	11	1	1	D3ZK14		1793.95	1.45863e+07	9.61259e+06	0	0	1.70938e+07	0	0.0003324	High	High	2.65431	4.09201	High	High	2.79436	2.55077		High		2.52277		High		2.46572
	SVSTTLSTVDAR	18	1	1	D3ZK14		1236.65	1.42241e+07	1.34596e+07	0	0	1.66403e+07	0	0.005635	High	High	2.61804	3.12948	High	High	3.1275	2.61491		High		2.06774		High		2.72744
	YDITGLQPGTEYK	13	1	1	D3ZK14		1484.74	12788274	1.56985e+07	0	0	2.08331e+07	0	4.667e-05	High	High	2.53959	3.37993	High	High	3.18191	2.96933		High		2.55424		High		3.29675
	HSEGVNWEPWK	11	1	1	D3ZK14		1368.65	8.79967e+06	1.11131e+07	0	0	2.31128e+07	0	0.000129	High		2.5044		High	High	2.33101	2.91137		High		2.5759		High		2.88275
	VTENTATISWDPVR	8	1	1	D3ZK14		1588.81	2.38024e+06	2.29751e+06	0	0	8.25649e+06	0	0.0005813	High	High	2.45909	3.62947	High	High	1.78282	2.45195		High		2.19236		High		3.02758
	NTGQLDFFKR	4	1	1	D3ZK14		1225.64	5.52874e+06	0	0	0	3.75411e+06	0	0.0008642	High	High	2.4475	2.29468		High		2.33347						High		2.05399
	GHEFSIPYVELK	7	1	1	D3ZK14		1418.75	7.76152e+06	0	0	0	8.87815e+06	0	0.0002562	High		2.42369			High		2.77403						High		2.74791
	GDLEGKPILLNGR	11	1	1	D3ZK14		1381.79	6.22037e+06	8.76404e+06	0	0	1.33376e+07	0	0.0005741	High	High	2.28337	2.41417	High	High	2.01973	2.95544		High		1.89796		High		3.15021
	SSTVLTGLRPGMEYK	10	1	1	D3ZK14		1638.87	1.86746e+07	1.19623e+07	0	0	2.16171e+07	0	0.0007051	High	High	2.16037	2.99846	High	High	3.89315	2.87537		High		2.92138		High		3.93413
	STVLTGLRPGVEYK	5	1	1	D3ZK14		1519.86	3.52183e+06	0	0	0	1.00924e+07	0	0.002268	High	High	2.13211	1.99234		High		2.49352						High		2.47943
	APTDIDGPK	4	1	1	D3ZK14		913.472	1.16219e+07	9.77783e+06	0	0	0	0	3.682e-06	High		2.07581		High	High	1.36513	1.84177		High		1.59253
	YTSVDGETR	12	1	1	D3ZK14		1027.48	9.29957e+06	6.18001e+06	0	0	1.70591e+07	0	0.0003406	High	High	1.79019	2.43583	High	High	1.8952	2.00995						High		2.42178
	FELQDLEQGVTYPVSLVAFK	4	1	1	D3ZK14		2283.2	2.56151e+06	0	1.96858e+07	0	0	0	9.44e-09	High		1.25755						High		5.8209
	NLVTNQVTENTATISWDPVQADIDR	5	1	1	D3ZK14		2800.42	0	0	0	0	7.28821e+06	0	0.01538	High		0.823842			High		1.63549						High		2.12123
	TEIDGPTNVVTNQVTEDTASVSWDPVR	2	1	1	D3ZK14		2930.43	0	3.55627e+06	9.77887e+06	0	0	0	3.186e-05					High		1.70682		High		2.61456
	NLVTDQVTENTLSVSWDPVQANIDR	6	1	1	D3ZK14		2814.41	0	0	1.93569e+07	8.07698e+06	7.35443e+06	0	0.07385						High		2.37856	High		4.16138		High	High	4.62332	1.95759
	NLVTDQVTETTLSVSWDPVEADIDR	1	1	1	D3ZK14		2803.37	0	0	7.92634e+06	0	0	0	4.117e-05									High		3.99395
	SALVQVETDPQSLSDDGTSLLVPGEDGEEQNIIFR	4	1	1	D3ZK14		3758.84	0	0	18416308	0	0	0	3.413e-05		High		2.24683					High		2.88623
	SSTVLTGLRPGVEYTVQVWAQK	1	1	1	D3ZK14		2419.31	0	0	1.51487e+06	0	0	0	0.0007413									High		2.815
	STENSLLVSWEPSSEVDHYLLSYYPLGK	1	1	1	D3ZK14		3213.58	0	0	2.59917e+06	0	0	0	9.699e-05									High		2.65291
	DQSSTVLTGLSPGVEYK	7	1	1	D3ZK14		1780.92	0	0	0	0	3.37062e+07	0	2.82e-05		High		2.33837		High		3.06655		High		2.41612		High		2.23587
	SYVEGFGDPMK	3	1	1	D3ZK14		1229.56	0	0	0	0	0	0	0.01368		High		2.60911		High		2.30355
	YMVSYTSADGETR	5	1	1	D3ZK14	M2(Oxidation)	1495.65	0	0	0	0	0	0	4.722e-05		High		3.22403		High		3.34339		High		2.01296
	NCELADSVQDLLAR	4	1	1	D3ZK14	C2(Carbamidomethyl)	1603.79	0	0	0	0	9.97832e+06	0	4.648e-06						High		4.00464						High		4.07282
	CVDGQCVCDQPYVGVDCAYAACPQDCSGHGVCVR	1	1	1	D3ZK14	C1(Carbamidomethyl); C6(Carbamidomethyl); C8(Carbamidomethyl); C17(Carbamidomethyl); C22(Carbamidomethyl); C26(Carbamidomethyl); C32(Carbamidomethyl)	3919.6	0	0	0	0	0	0	0.0001668						High		2.94415
	FTTFDRDNDIALSNCALTHHGGWWYK	2	1	1	D3ZK14	C15(Carbamidomethyl)	3125.47	0	0	0	0	4.46542e+06	0	0.003						High		2.80033						High		2.91781
	NLVTEQVTESTATVSWDPVEADIDR	1	1	1	D3ZK14		2775.36	0	0	0	0	0	0	0.0003373						High		1.72178
	EQHTYDITGLLPGTK	2	1	1	D3ZK14		1672.87	4.49036e+06	0	0	0	5.16795e+06	0.001	0.05579	High		1.49131											High		1.09988
	SSTVLTGLRPGMEYK	1	1	1	D3ZK14	M12(Oxidation)	1654.86	0	0	0	0	0	0.001	0.003344
	APTEIDSPK	1	1	1	D3ZK14		957.496	0	0	0	0	0	0.001	0.01005
	YTSPDGETKEVPVSK	1	1	1	D3ZK14		1636.82	0	0	0	0	0	0.001	0.05998		High		2.2582
	HCSGHGTFFAETCSCHCDQGWEGADCEQPTCPGACSGHGR	1	1	1	D3ZK14	C2(Carbamidomethyl); C13(Carbamidomethyl); C15(Carbamidomethyl); C17(Carbamidomethyl); C26(Carbamidomethyl); C31(Carbamidomethyl); C35(Carbamidomethyl)	4567.75	0	0	0	0	1.52253e+07	0.001	0.04718														High		1.99588
	GVCQCHKDFTAEDCSEQR	1	1	1	D3ZK14	C3(Carbamidomethyl); C5(Carbamidomethyl); C14(Carbamidomethyl)	2226.91	0	0	0	0	6.02488e+06	0.001	0.05605														High		1.29029
	ITVVPIR	3	1	1	D3ZK14		797.532	0	0	0	0	0	0.003	0.04316						High		1.23236
	VDVWAQK	2	1	1	D3ZK14		845.459	0	0	0	0	0	0.006	0.1457		High		1.4408		High		1.69001
	VHVWAQK	1	1	1	D3ZK14		867.488	9.23401e+06	0	0	0	0	0.009	0.06372	High		1.81621
	VYVWAEK	1	1	1	D3ZK14		894.483	0	0	0	0	0	0.009	0.128						High		1.21257
	YTSPDGETK	1	1	1	D3ZK14		997.456	0	0	0	0	1.85376e+07	0.009	0.1309														High		1.77837
Q9Z1P2	Alpha-actinin-1 OS=Rattus norvegicus (Rat) OX=10116 GN=Actn1 PE=1 SV=1 - [ACTN1_RAT]	51.91	3	20	38	179	2.13186e+07	1.61981e+07	2.59202e+07	2.17009e+07	2.08256e+07	18.6118	18.5	13	16	28.6708	17.26	13	16	31.9362	10.2	6	10	24.0834	5.72	4	7	29.9759	10.54	7	11	892	102.896	5.37646
	Sequence	# PSMs	# Proteins	# Protein Groups	Protein Group Accessions	Modifications	MH+ [Da]	A2: Area	B2: Area	C2: Area	D2: Area	J2: Area	q-Value	PEP	A4	G4	XCorr A4	XCorr G4	B4	H4	XCorr B4	XCorr H4	C4	I4	XCorr C4	XCorr I4	D4	J4	XCorr D4	XCorr J4	E4
	TINEVENQILTR	16	2	2	Q9Z1P2;Q9QXQ0		1429.78	2.7125e+07	1.76647e+07	0	0	5.10535e+07	0	6.008e-05	High	High	3.00694	3.0184	High	High	3.50624	3.20431		High		2.40554		High		4.31731	High
	FAIQDISVEETSAK	12	4	2	Q9Z1P2;Q9QXQ0		1537.79	1.26271e+07	1.26163e+07	597594	0	2.18455e+07	0	0.0001288	High	High	2.91862	2.93367	High	High	2.59335	3.34318	High	High	2.55729	3.10422		High		3.15031
	LSNRPAFMPSEGR	11	2	2	Q9Z1P2;Q9QXQ0		1461.74	5.59148e+06	5.19559e+06	0	0	3.00213e+07	0	0.007086	High	High	2.56765	2.287	High	High	1.90841	2.98088						High		2.765
	VLAVNQENEQLMEDYEK	6	1	1	Q9Z1P2		2051.98	3.48322e+06	2.97946e+06	0	0	8.32201e+06	0	3.016e-06	High		2.46524		High	High	2.42604	4.65601		High		1.74047		High		2.62039
	MLDAEDIVGTARPDEK	4	1	1	Q9Z1P2		1759.87	1.86913e+06	0	0	0	5.66068e+06	0	0.0001502	High		1.96041			High		3.48271						High		4.31152
	ATLPDADKER	4	1	1	Q9Z1P2		1115.58	5.26403e+06	0	0	0	1.7022e+07	0	0.01638	High		1.81664			High		2.51878						High		2.28216
	TFTAWCNSHLR	7	4	2	Q9Z1P2;Q9QXQ0	C6(Carbamidomethyl)	1392.66	2.41026e+06	4.08978e+06	0	0	1.0721e+07	0	0.00668	High		1.64863		High	High	1.81495	2.63065						High		2.67396
	DYETATLSEIK	3	1	1	Q9Z1P2		1269.63	1.20086e+06	1.26466e+06	0	0	0	0	0.0003678	High		1.56952		High	High	1.73502	2.05828
	LASDLLEWIR	20	2	2	Q9Z1P2;Q9QXQ0		1215.68	1.29589e+07	6.48737e+06	1.64661e+07	1.29863e+07	2.94817e+07	0	4.555e-05	High	High	1.50884	1.92943	High	High	2.14828	2.02837	High		3.96039		High	High	3.70059	1.76389	High
	GYEEWLLNEIR	5	3	2	Q9Z1P2;Q9QXQ0		1421.71	2.90429e+06	0	0	8.66081e+06	1.04328e+07	0	0.06827	High		1.48329			High		1.87433					High	High	3.30334	1.92009	High
	VGWEQLLTTIAR	22	2	2	Q9Z1P2;Q9QXQ0		1386.78	2.38719e+07	1.83132e+07	5.15359e+07	4.34557e+07	3.6682e+07	0	8.972e-08	High	High	1.47538	2.04162	High	High	1.13881	1.3781	High	High	4.13062	2.9135	High	High	3.72526	2.93654	High
	VPENTMQAMQQK	8	1	1	Q9Z1P2		1404.67	1.18097e+07	6.91015e+06	0	0	7.00798e+06	0	6.348e-06	High	High	1.37911	3.42105	High	High	2.97512	2.49604						High		3.0871
	DDPLTNLNTAFDVAER	2	1	1	Q9Z1P2		1790.88	1.8596e+06	0	0	0	0	0	1.471e-05	High	High	1.27461	1.17631
	LAILGIHNEVSK	4	1	1	Q9Z1P2		1293.77	0	8.15434e+06	0	0	1.16182e+07	0	5.604e-05					High	High	2.70775	2.46784						High		3.41605
	GISQEQMNEFR	2	1	1	Q9Z1P2	M7(Oxidation)	1354.62	0	1.22786e+06	0	0	2.01437e+06	0	0.01869					High		1.83192							High		2.39024
	DLLLDPAWEK	1	4	2	Q9Z1P2;Q9QXQ0		1199.64	0	1.50169e+06	0	0	0	0	0.008534					High		1.70243
	EGLLLWCQR	3	4	2	Q9Z1P2;Q9QXQ0	C7(Carbamidomethyl)	1174.62	0	5.04262e+06	0	0	9.0009e+06	0	0.007065					High	High	1.56625	1.73534						High		2.11351
	IDQLEGDHQLIQEALIFDNK	2	1	1	Q9Z1P2		2339.2	0	0	8.78729e+06	0	0	0	3.419e-07						High		2.62611	High		5.14064
	AIMTYVSSFYHAFSGAQK	4	2	2	Q9Z1P2;Q9QXQ0		2007.97	0	0	9.7586e+06	5.33567e+06	0	0	0.1178									High		2.67356		High		2.78861		High
	LLETIDQLYLEYAK	2	1	1	Q9Z1P2		1711.92	0	0	0	0	3.01979e+06	0	0.0003794														High		1.67861	High
	CQLEINFNTLQTK	3	4	2	Q9Z1P2;Q9QXQ0	C1(Carbamidomethyl)	1608.82	0	0	0	0	6.17829e+06	0	0.0003122						High		3.09658						High		3.34299
	HTNYTMEHIR	7	3	2	Q9QXQ0;Q9Z1P2		1301.62	0	0	0	0	2.14289e+07	0	0.001241						High		2.5036						High		2.04866
	ALDFIASK	3	3	2	Q9Z1P2;Q9QXQ0		864.493	0	0	0	0	8.09597e+06	0	0.01515		High		1.69384										High		1.7232
	ELPPDQAEYCIAR	3	2	2	Q9Z1P2;Q9QXQ0	C10(Carbamidomethyl)	1561.75	0	0	0	0	0	0	0.04661		High		2.10849										High		1.91738
	DQALTEEHSR	4	1	1	Q9Z1P2		1185.56	0	0	0	0	3.07753e+06	0	0.0162		High		2.32787										High		2.59373
	ETADTDTADQVMASFK	1	1	1	Q9Z1P2		1729.78	0	0	0	0	0	0	7.485e-05						High		2.97704
	MVSDINNAWGCLEQAEK	3	1	1	Q9Z1P2	C11(Carbamidomethyl)	1964.92	0	0	0	0	3.51476e+06	0	0.007752						High		2.35117						High		2.73745
	LVSIGAEEIVDGNVK	1	2	1	Q9Z1P2		1542.86	0	0	0	0	0	0	0.01112						High		2.10164
	KHEAFESDLAAHQDR	2	3	2	Q9Z1P2;Q9QXQ0		1753.84	0	0	0	0	5.79417e+06	0	4.702e-05														High		3.77632
	HEAFESDLAAHQDR	1	4	2	Q9Z1P2;Q9QXQ0		1625.74	0	0	0	0	2.1428e+06	0	0.0004965														High		3.43363
	ISIEMHGTLEDQLSHLR	2	1	1	Q9Z1P2		1979.01	0	0	4.46952e+06	0	0	0.001	0.01788									High		1.3124						High
	YLDIPK	4	3	2	Q9Z1P2;Q9QXQ0		748.431	0	0	0	0	6.17763e+06	0.001	0.06015										High		1.30111		High		1.54329
	NVNIQNFHISWK	1	1	1	Q9Z1P2		1499.79	0	0	0	0	0	0.001	0.02104						High		2.2414
	IMSIVDPNR	2	1	1	Q9Z1P2		1044.56	0	0	0	0	0	0.001	0.02165						High		1.86693		High		1.89017
	IVQTYHVNMAGTNPYTTITPQEINGK	1	1	1	Q9Z1P2		2890.48	0	0	0	0	4.71163e+06	0.001	0.03675														High		2.21252
	HRPELIDYGK	1	1	1	Q9Z1P2		1227.66	0	0	0	0	7.75033e+06	0.001	0.03507														High		1.91056
	KDDPLTNLNTAFDVAER	1	1	1	Q9Z1P2		1918.97	0	0	0	0	7.30329e+06	0.006	0.1078														High		2.03254
	MEEIGR	1	2	2	Q9Z1P2;Q9QXQ0		734.354	0	0	0	0	8.55833e+06	0.009	0.1341														High		1.49094
P13832	Myosin regulatory light chain RLC-A OS=Rattus norvegicus (Rat) OX=10116 GN=Rlc-a PE=2 SV=2 - [MRLCA_RAT]	51.74	2	5	8	53	9.06668e+06	1.03231e+07	8.56588e+06	6.88852e+06	1.26922e+07	8.48727	17.44	3	4	6.0298	18.02	3	4	13.3343	23.26	2	3	8.09447	23.26	2	2	8.30481	11.63	1	2	172	19.8825	4.80518
	Sequence	# PSMs	# Proteins	# Protein Groups	Protein Group Accessions	Modifications	MH+ [Da]	A2: Area	B2: Area	C2: Area	D2: Area	J2: Area	q-Value	PEP	A4	G4	XCorr A4	XCorr G4	B4	H4	XCorr B4	XCorr H4	C4	I4	XCorr C4	XCorr I4	D4	J4	XCorr D4	XCorr J4	E4
	FTDEEVDELYR	15	2	1	P13832		1415.65	1.30529e+07	1.33305e+07	0	0	3.74451e+07	0	7.662e-14	High	High	2.49717	2.76573	High	High	2.29698	2.99284		High		3.51835		High		2.67105
	GNFNYIEFTR	3	2	1	P13832		1260.62	5.47636e+06	0	0	0	2.3855e+07	0	0.0002093	High		1.99028			High		2.48844						High		2.04521
	ELLTTMGDR	13	3	2	P13832;Q64122		1035.52	8.67082e+06	1.12342e+07	0	0	5.49792e+06	0	0.03092	High	High	1.74593	1.58	High	High	1.38328	2.0967						High		1.92971
	LNGTDPEDVIR	6	3	2	P13832;Q64122		1228.63	0	6.40455e+06	0	0	1.86743e+07	0	0.00623		High		2.66063	High	High	1.97627	2.05769		High		1.78137		High		2.6242
	NAFACFDEEAIGTIQEDYLR	7	1	1	P13832	C5(Carbamidomethyl)	2362.07	0	0	1.2517e+07	1.13435e+07	4.15175e+06	0	6.098e-06									High		5.27057		High	High	4.05448	2.61346	High
	ELLTTMGDRFTDEEVDELYR	2	2	1	P13832		2432.14	0	0	4.61479e+06	2.43358e+06	0	0	0.09118									High		3.44488		High		4.03998
	EAFNMIDQNR	5	3	2	P13832;Q64122		1237.57	0	0	0	0	7.50023e+06	0	0.000233		High		2.06335		High		2.02291		High		2.26941		High		1.9047
	ATSNVFAMFDQSQIQEFK	1	2	1	P13832		2091	0	0	0	0	0	0.006	0.0444										High		1.44472
	ELLTTMGDRFTDEEVDELYR	1	2	1	P13832	M6(Oxidation)	2448.15	0	0	0	0	3.71783e+06	0.009	0.1304														High		1.53004
P05065	Fructose-bisphosphate aldolase A OS=Rattus norvegicus (Rat) OX=10116 GN=Aldoa PE=1 SV=2 - [ALDOA_RAT]	51.65	3	14	14	61	4.55922e+06	6.38212e+06	2.20431e+06	1.25998e+07	6.14103e+06	11.8536	17.58	4	4	20.3572	20.6	6	8	10.5686	11.81	2	3	0	7.69	1	1	3.7718	7.69	1	1	364	39.3273	8.08936
	Sequence	# PSMs	# Proteins	# Protein Groups	Protein Group Accessions	Modifications	MH+ [Da]	A2: Area	B2: Area	C2: Area	D2: Area	J2: Area	q-Value	PEP	A4	G4	XCorr A4	XCorr G4	B4	H4	XCorr B4	XCorr H4	C4	I4	XCorr C4	XCorr I4	D4	J4	XCorr D4	XCorr J4	E4
	GVVPLAGTNGETTTQGLDGLSER	7	1	1	P05065		2272.17	4.4492e+06	5.06722e+06	0	0	1.05484e+07	0	2.505e-09	High		4.31114		High	High	4.19675	5.05407		High		2.19864		High		4.63509
	GILAADESTGSIAK	10	2	1	P05065		1332.71	5.54991e+06	8.19535e+06	0	0	2.90679e+07	0	4.478e-05	High	High	2.95771	2.39767	High	High	2.89219	4.10584		High		2.48093		High		2.97877
	FSNEEIAMATVTALR	13	1	1	P05065		1652.84	2.32093e+06	3.38369e+06	2059842	0	7.52019e+06	0	5.616e-06	High	High	2.53969	2.06281	High	High	2.90774	2.21042	High	High	3.19793	2.16707		High		2.89758
	VDKGVVPLAGTNGETTTQGLDGLSER	4	1	1	P05065		2614.36	0	2.74177e+06	0	0	4867662	0	0.0001508					High	High	3.13607	2.00524						High		2.96912
	ALSDHHVYLEGTLLKPNMVTPGHACTQK	3	1	1	P05065	C25(Carbamidomethyl)	3117.57	0	0	2.34878e+06	0	5.35848e+06	0	4.316e-05						High		2.31832	High		4.19883			High		2.67659
	ALANSLACQGK	5	2	1	P05065	C8(Carbamidomethyl)	1132.59	0	0	0	0	1.10717e+07	0	0.01866		High		2.99183		High		2.42225		High		2.35006		High		2.4125
	QLLLTADDR	3	2	1	P05065		1044.58	0	0	0	0	9.86911e+06	0	0.03037		High		1.27642										High		1.74534
	ELADIAHR	3	1	1	P05065		924.498	0	0	0	0	2.75172e+07	0	0.01283						High		2.28085						High		1.53348
	AAQEEYIKR	2	2	1	P05065		1107.59	0	0	0	0	1.51831e+07	0	0.01239						High		2.3247						High		1.80854
	IGEHTPSSLAIMENANVLAR	1	1	1	P05065		2123.12	0	0	0	0	3.85141e+06	0	0.005468														High		2.29774
	AAQEEYIK	1	2	1	P05065		951.485	0	0	0	0	3.96068e+06	0	0.02723														High		1.78092
	ADDGRPFPQVIK	5	1	1	P05065		1342.72	3.67854e+06	4.05877e+06	0	0	2.43932e+07	0.001	0.003662	High		2.04506		High	High	1.60036	2.18161						High		2.08021
	ALQASALK	2	2	1	P05065		801.489	0	5.88379e+06	0	0	0	0.003	0.03021					High	High	1.65323	1.36114
	YASICQQNGIVPIVEPEILPDGDHDLKR	2	3	1	P05065	C5(Carbamidomethyl)	3176.62	0	0	0	1.25998e+07	0	0.003	0.03065													High		2.07507		High
P19945	60S acidic ribosomal protein P0 OS=Rattus norvegicus (Rat) OX=10116 GN=Rplp0 PE=1 SV=2 - [RLA0_RAT]	51.42	2	10	10	56	7.01793e+06	8.14966e+06	5.56564e+06	5.99704e+06	5.66847e+06	15.6767	28.08	7	8	13.3116	25.24	6	7	3.14393	8.2	1	1	3.71785	8.2	1	1	12.5404	13.56	2	3	317	34.1938	6.25244
	Sequence	# PSMs	# Proteins	# Protein Groups	Protein Group Accessions	Modifications	MH+ [Da]	A2: Area	B2: Area	C2: Area	D2: Area	J2: Area	q-Value	PEP	A4	G4	XCorr A4	XCorr G4	B4	H4	XCorr B4	XCorr H4	C4	I4	XCorr C4	XCorr I4	D4	J4	XCorr D4	XCorr J4	E4
	AGAIAPCEVTVPAQNTGLGPEK	9	1	1	P19945	C7(Carbamidomethyl)	2180.13	5.3845e+06	6204803	0	0	1.25757e+07	0	6.835e-07	High	High	3.20799	2.59565	High	High	2.60295	4.12289		High		3.03354		High		2.81652
	DMLLANKVPAAAR	6	1	1	P19945		1369.78	2.04928e+06	1.25021e+06	0	0	4.20397e+06	0	0.0003262	High	High	3.18583	2.28334	High	High	1.72172	3.16013						High		3.18016
	CFIVGADNVGSK	8	1	1	P19945	C1(Carbamidomethyl)	1266.63	2.68507e+06	3.52861e+06	0	0	6.8292e+06	0	0.0002764	High	High	2.91944	2.83224	High	High	2.21114	2.65033		High		2.07156		High		1.98021
	IIQLLDDYPK	5	1	1	P19945		1217.69	6.16972e+06	7.41673e+06	0	0	9.45525e+06	0	0.001886	High		2.55038		High	High	2.35412	2.22382						High		2.72472
	GHLENNPALEK	10	1	1	P19945		1221.63	9.49957e+06	10827463	0	0	3.6766e+07	0	0.004559	High	High	1.94716	1.96807	High	High	1.98988	2.68193						High		3.24638
	TSFFQALGITTK	9	1	1	P19945		1313.73	4.17264e+06	2.18632e+06	0	0	6.73204e+06	0	0.0001999	High	High	1.86587	1.21208	High	High	2.43177	2.53729		High		1.2269		High		2.13209
	NVASVCLQIGYPTVASVPHSIINGYK	4	1	1	P19945	C6(Carbamidomethyl)	2787.47	0	0	5.56564e+06	5.99704e+06	0	0	4.002e-05									High		3.14393		High		3.71785		High
	VLALSVETDYTFPLAEK	2	2	1	P19945		1896.01	0	0	0	0	0	0	9.567e-07						High		1.67685									High
	AFLADPSAFAAAAPVAAATTAAPAAAAAPAK	1	2	1	P19945		2724.47	0	0	0	0	3.12257e+06	0	0.0002905														High		2.0949
	GNVGFVFTK	2	1	1	P19945		968.526	2.50488e+06	0	0	0	3330953	0.004	0.02744	High		1.03528											High		1.02792
P05197	Elongation factor 2 OS=Rattus norvegicus (Rat) OX=10116 GN=Eef2 PE=1 SV=4 - [EF2_RAT]	50.7	1	30	31	186	2.5783e+07	2.43321e+07	3.35318e+07	3.44142e+07	2.75701e+07	27.5303	17.72	12	16	29.6907	14.34	10	16	54.8713	21.79	10	15	48.9938	19.23	9	13	34.8977	15.03	7	9	858	95.2229	6.82959
	Sequence	# PSMs	# Proteins	# Protein Groups	Protein Group Accessions	Modifications	MH+ [Da]	A2: Area	B2: Area	C2: Area	D2: Area	J2: Area	q-Value	PEP	A4	G4	XCorr A4	XCorr G4	B4	H4	XCorr B4	XCorr H4	C4	I4	XCorr C4	XCorr I4	D4	J4	XCorr D4	XCorr J4	E4
	ETVSEESNVLCLSK	13	1	1	P05197	C11(Carbamidomethyl)	1594.78	2.84621e+06	7.30536e+06	0	0	1.242e+07	0	0.0001317	High	High	3.0411	2.78426	High	High	3.03455	1.97552		High		2.76004		High		3.14102
	EGALCEENMR	9	1	1	P05197	C5(Carbamidomethyl)	1208.51	6.27664e+06	9.39823e+06	0	0	2.0609e+07	0	0.0001306	High	High	2.85636	2.23018	High	High	1.96289	2.56688		High		2.34434		High		2.58452
	GEGQLGAAER	13	1	1	P05197		987.478	1.55757e+07	1.59869e+07	0	0	4.39586e+07	0	4.881e-07	High	High	2.43553	2.17761	High	High	3.06839	2.93542						High		2.81214
	VFDAIMNFR	6	1	1	P05197	M6(Oxidation)	1128.56	2.82808e+06	0	0	0	3.39976e+06	0	0.002445	High	High	2.33483	1.65015		High		2.48654		High		2.20838		High		2.33258
	EGALCEENMR	5	1	1	P05197	C5(Carbamidomethyl); M9(Oxidation)	1224.51	1.16301e+06	1.99538e+06	0	0	8.30684e+06	0	0.005958	High		2.22549		High		1.50617			High		1.30479		High		3.00546
	ARPFPDGLAEDIDKGEVSAR	10	1	1	P05197		2143.1	3.15559e+06	6.90822e+06	0	0	2.19486e+07	0	0.0002568	High		2.19752		High	High	2.0742	3.33701						High		3.95986
	VFDAIMNFR	11	1	1	P05197		1112.57	4.97931e+06	0	0	0	8.08404e+06	0	0.02356	High	High	1.87735	2.30565		High		2.30303		High		1.37774		High		2.11538
	CLYASVLTAQPR	7	1	1	P05197	C1(Carbamidomethyl)	1378.73	6.47109e+06	4.38949e+06	0	0	1.51366e+07	0	1.983e-12	High	High	1.84963	1.95963	High	High	1.49375	2.99039		High		3.08592		High		2.58903
	YEWDVAEAR	11	1	1	P05197		1138.53	1.04489e+07	1.19678e+07	0	0	1.36252e+07	0	0.0001784	High	High	1.83657	1.67967	High	High	1.30041	1.56628		High		2.57489		High		3.10638
	IWCFGPDGTGPNILTDITK	9	1	1	P05197	C3(Carbamidomethyl)	2105.05	2.56682e+06	0	3.87134e+06	3.31756e+06	3.78754e+06	0	9.358e-06	High		1.78318			High		1.81083	High	High	5.2163	0.943441	High	High	4.32606	3.46819
	AYLPVNESFGFTADLR	8	1	1	P05197		1799.9	2.31213e+06	0	1.01479e+07	8.19021e+06	6.28012e+06	0	3.518e-06	High		1.65092			High		1.73644	High		3.99298		High	High	3.89662	2.25142	High
	VFSGVVSTGLK	8	1	1	P05197		1093.63	2.50028e+07	2.93256e+07	0	0	3.52714e+07	0	0.003288	High	High	1.39124	2.59942	High	High	1.79681	1.87409		High		1.89849		High		2.15253
	TFCQLILDPIFK	9	1	1	P05197	C3(Carbamidomethyl)	1494.81	3.36618e+06	0	1.01766e+07	7.42868e+06	4.88682e+06	0	0.0003092	High		0.788422			High		1.41146	High		3.93347		High	High	3.87335	2.22542	High
	CELLYEGPPDDEAAMGIK	3	1	1	P05197	C1(Carbamidomethyl); M15(Oxidation)	2023.92	0	2.41979e+06	0	0	0	0	1.865e-11					High		3.39326			High		2.13661
	CELLYEGPPDDEAAMGIK	4	1	1	P05197	C1(Carbamidomethyl)	2007.92	0	2.60929e+06	0	0	0	0	0.001594		High		3.3972	High		3.38262			High		2.12864
	GPLMMYISK	7	1	1	P05197		1039.54	0	3.66226e+06	0	0	1.4516e+07	0	0.001305					High	High	2.16904	1.39416						High		2.24956
	ALLELQLEPEELYQTFQR	10	1	1	P05197		2220.17	0	0	4.73431e+07	6.90612e+07	7.81805e+06	0	9.176e-05						High		2.45529	High		4.79029		High	High	4.93784	1.80312	High
	YVEPIEDVPCGNIVGLVGVDQFLVK	3	1	1	P05197	C10(Carbamidomethyl)	2759.45	0	0	2.83754e+07	0	0	0	5.052e-09		High		2.04167					High		4.58968
	KIWCFGPDGTGPNILTDITK	6	1	1	P05197	C4(Carbamidomethyl)	2233.15	0	0	1.28591e+07	6.82117e+06	1.09661e+07	0	0.0001571						High		1.4707	High		4.21597		High	High	4.5139	2.10699	High
	EGIPALDNFLDKL	5	1	1	P05197		1444.78	0	0	2.48768e+07	16514934	0	0	0.1201									High		3.624		High		3.06413		High
	GVQYLNEIKDSVVAGFQWATK	2	1	1	P05197		2353.23	0	0	9.2408e+06	1.24037e+07	0	0	0.1128									High		3.26746		High		4.17046
	WLPAGDALLQMITIHLPSPVTAQK	1	1	1	P05197	M11(Oxidation)	2616.43	0	0	2.0333e+07	0	0	0	0.000205									High		2.36947
	SNTGGQAFPQCVFDHWQILPGDPFDNSSRPSQVVAETR	2	1	1	P05197	C11(Carbamidomethyl)	4245.01	0	0	0	0	0	0	0.09148									High		2.11731		High		2.71291
	DGSGFLINLIDSPGHVDFSSEVTAALR	1	1	1	P05197		2817.42	0	0	0	1.76665e+07	0	0	0.03928													High		4.26508
	LMEPIYLVEIQCPEQVVGGIYGVLNR	1	1	1	P05197	M2(Oxidation); C12(Carbamidomethyl)	3005.56	0	0	0	0	0	0	0.003696																	High
	AGIIASAR	2	1	1	P05197		758.457	0	0	0	0	8.97499e+06	0	0.02102														High		1.53901
	NMSVIAHVDHGK	1	1	1	P05197		1307.66	0	0	0	0	0	0	2.687e-05						High		3.65894
	TGTITTFEHAHNMR	2	1	1	P05197		1615.78	0	0	0	0	5.88566e+06	0	0.0001859						High		3.65049						High		4.04955
	RCLYASVLTAQPR	2	1	1	P05197	C2(Carbamidomethyl)	1534.83	0	0	0	0	3.77157e+06	0	0.007301						High		2.42147						High		2.79341
	NMSVIAHVDHGK	2	1	1	P05197	M2(Oxidation)	1323.66	0	0	0	0	2.75499e+06	0	0.003474						High		2.16051						High		2.68308
[truncated: 7,998 more rows]
